# Supplementary material for: [(1,2,5,6-η)-Cyclo­octa-1,5-diene](4-isopropyl-1-methyl-1,2,4-triazol-5-yl­idene)(tri­cyclo­hexyl­phosphane-κP)iridium(I) tetra­fluorido­borate di­chloro­methane monosolvate
Source: IUCrdata. 2022 Jul 8;7(Pt 7):x220685. doi: 10.1107/S241431462200685X (PMC9635413; doi:10.1107/S241431462200685X)
Supplement: Supplementary file 1 [file x-07-x220685-sup1.cif]

##############################################################################
#                                                                            #
# This CIF contains the data for a data article accepted for                 #
# publication in IUCrData. It conforms to the requirements of                #
# Notes for Authors for IUCrData, and has been                               #
# peer reviewed under the auspices of IUCrData.                              #
#                                                                            #
# Full details of the Crystallographic Information File format               #
# are given in the paper "The Crystallographic Information File (CIF):       #
# a New Standard Archive File for Crystallography" by S. R. Hall, F. H.      #
# Allen and I. D. Brown [Acta Cryst. (1991), A47, 655-685].                  #
#                                                                            #
# The current version of the core CIF dictionary is obtainable from          #
# ftp://ftp.iucr.org/pub/cif_core.dic.                                       #
#                                                                            #
# Software is freely available for graphical display of the structure(s)     #
# in this CIF. For information consult the CIF software page                 #
# http://www.iucr.org/resources/cif/software.                                #
#                                                                            #
# This file may be used for bona fide research purposes within the           #
# scientific community so long as proper attribution is given to the data    # 
# article from which it was obtained.                                        #
#                                                                            #
##############################################################################
data_I
_audit_creation_method
;
Olex2 1.3
(compiled 2020.11.12 svn.r5f609507 for OlexSys, GUI svn.r6408)
;
_journal_date_recd_electronic     2022-06-21
_journal_date_accepted     2022-07-05
_journal_name_full     'IUCrData'
_journal_year     2022
_journal_volume     7
_journal_issue      7
_journal_page_first     0
_journal_page_last     0
_journal_paper_category     HM
_journal_paper_doi     10.1107/S241431462200685X
_journal_coeditor_code     WM4168
_publ_contact_author_name     'Edward Rajaseelan'
_publ_contact_author_address
;
Department of Chemistry, Millersville University, Millersville, PA 17551, USA
;
_publ_contact_author_email     'edward.rajaseelan@millersville.edu'
_publ_contact_author_fax     ?
_publ_contact_author_phone     ?
_publ_section_title
;\
[(1,2,5,6-\h)-Cycloocta-1,5-diene](4-isopropyl-1-methyl-1,2,4-triazol-5-\
ylidene)(tricyclohexylphosphane-\k<i>P</i>)iridium(I) tetrafluoridoborate
dichloromethane monosolvate
;
loop_
    _publ_author_name
    _publ_author_footnote
    _publ_author_address
    'Rushlow, Joshua' .
;
Department of Chemistry, Millersville University, Millersville, PA 17551, USA
;
    'Astashkin, Andrei V.' .
;
Department of Chemistry and Biochemistry, The University of Arizona, Tuscon, AZ
85716, USA
;
    'Albert, Daniel R.' .
;
Department of Chemistry, Millersville University, Millersville, PA 17551, USA
;
    'Rajaseelan, Edward' .
;
Department of Chemistry, Millersville University, Millersville, PA 17551, USA
;
_publ_section_synopsis
;
The IrI atom in the complex cation of the title salt has a distorted
square-planar coordination environment, defined by a bidentate
cycloocta-1,5-diene (COD) ligand, an N-heterocyclic carbene, and a
tricyclohexylphosphane ligand.
;
_chemical_name_systematic
;\
[(1,2,5,6-\h)-Cycloocta-1,5-diene](4-isopropyl-1-methyl-1,2,4-triazol-5-\
ylidene)(tricyclohexylphosphane-\k<i>P</i>)iridium(I) tetrafluoridoborate
dichloromethane monosolvate
;
_chemical_name_common     ?
_chemical_formula_moiety     'C32 H56 Ir N3 P +, B F4 -, C H2 Cl2'
_chemical_formula_sum     'C33 H58 B Cl2 F4 Ir N3 P'
_chemical_formula_iupac
                           '[Ir(C8 H12) (C6 H11 N3) (C18 H33 P)] B F4, C H2 Cl2'
_chemical_formula_weight     877.70
_chemical_melting_point     ?
_space_group_crystal_system     monoclinic
_space_group_name_H-M_alt     'C 2/c'
_space_group_name_Hall     '-C 2yc'
loop_
    _space_group_symop_operation_xyz
    'x, y, z'
    '-x, y, -z+1/2'
    'x+1/2, y+1/2, z'
    '-x+1/2, y+1/2, -z+1/2'
    '-x, -y, -z'
    'x, -y, z-1/2'
    '-x+1/2, -y+1/2, -z'
    'x+1/2, -y+1/2, z-1/2'
_cell_length_a     35.832(5)
_cell_length_b     10.2608(15)
_cell_length_c     22.034(3)
_cell_angle_alpha     90
_cell_angle_beta     118.095(3)
_cell_angle_gamma     90
_cell_volume     7146.7(17)
_cell_formula_units_Z     8
_cell_measurement_reflns_used     9640
_cell_measurement_theta_min     2.47
_cell_measurement_theta_max     27.09
_cell_measurement_temperature     100
_exptl_crystal_description     plate
_exptl_crystal_colour     'clear light pink'
_exptl_crystal_size_max     0.27
_exptl_crystal_size_mid     0.11
_exptl_crystal_size_min     0.07
_exptl_crystal_density_diffrn     1.631
_exptl_crystal_density_meas     ?
_exptl_crystal_density_method     ?
_exptl_crystal_F_000     3552
_exptl_absorpt_coefficient_mu     3.980
_exptl_absorpt_correction_type     multi-scan
_exptl_absorpt_process_details
;
(SADABS; Krause <i>et al.</i>, 2015)
;
_exptl_absorpt_correction_T_min     0.5553
_exptl_absorpt_correction_T_max     0.7455
_diffrn_ambient_temperature     100.0
_diffrn_source     ?
_diffrn_radiation_type     MoK\a
_diffrn_radiation_wavelength     0.71073
_diffrn_measurement_device_type     'Bruker APEXII CCD'
_diffrn_measurement_method     '\f and \w scans'
_diffrn_detector_area_resol_mean     ?
_diffrn_reflns_number     151141
_diffrn_reflns_av_R_equivalents     0.0607
_diffrn_reflns_av_unetI/netI     0.0210
_diffrn_reflns_theta_min     1.288
_diffrn_reflns_theta_max     27.200
_diffrn_reflns_theta_full     25.242
_diffrn_measured_fraction_theta_max     0.997
_diffrn_measured_fraction_theta_full     1.000
_diffrn_reflns_limit_h_min     -45
_diffrn_reflns_limit_h_max     46
_diffrn_reflns_limit_k_min     -13
_diffrn_reflns_limit_k_max     13
_diffrn_reflns_limit_l_min     -28
_diffrn_reflns_limit_l_max     27
_refine_special_details     ?
_reflns_number_total     7958
_reflns_number_gt     7086
_reflns_threshold_expression     'I > 2\s(I)'
_refine_ls_structure_factor_coef     Fsqd
_refine_ls_matrix_type     full
_refine_ls_R_factor_all     0.0280
_refine_ls_R_factor_gt     0.0219
_refine_ls_wR_factor_gt     0.0492
_refine_ls_wR_factor_ref     0.0521
_refine_ls_goodness_of_fit_ref     1.046
_refine_ls_restrained_S_all     1.053
_refine_ls_number_reflns     7958
_refine_ls_number_parameters     409
_refine_ls_number_restraints     1
_refine_ls_hydrogen_treatment     constr
_refine_ls_weighting_scheme     calc
_refine_ls_weighting_details
             'w=1/[\s^2^(Fo^2^)+(0.0234P)^2^+23.3944P] where P=(Fo^2^+2Fc^2^)/3'
_atom_sites_solution_hydrogens     geom
_atom_sites_solution_primary     iterative
_atom_sites_solution_secondary     ?
_refine_ls_shift/su_max     0.004
_refine_ls_shift/su_mean     0.000
_refine_diff_density_max     1.827
_refine_diff_density_min     -0.689
_refine_ls_extinction_method     none
_refine_ls_extinction_coef     .
loop_
    _atom_type_symbol
    _atom_type_description
    _atom_type_scat_dispersion_real
    _atom_type_scat_dispersion_imag
    _atom_type_scat_source
    'C' 'C' 0.0033 0.0016
                         'International Tables Vol C Tables 4.2.6.8 and 6.1.1.4'
    'H' 'H' 0.0000 0.0000
                         'International Tables Vol C Tables 4.2.6.8 and 6.1.1.4'
    'B' 'B' 0.0013 0.0007
                         'International Tables Vol C Tables 4.2.6.8 and 6.1.1.4'
    'Cl' 'Cl' 0.1484 0.1585
                         'International Tables Vol C Tables 4.2.6.8 and 6.1.1.4'
    'F' 'F' 0.0171 0.0103
                         'International Tables Vol C Tables 4.2.6.8 and 6.1.1.4'
    'Ir' 'Ir' -1.4442 7.9887
                         'International Tables Vol C Tables 4.2.6.8 and 6.1.1.4'
    'N' 'N' 0.0061 0.0033
                         'International Tables Vol C Tables 4.2.6.8 and 6.1.1.4'
    'P' 'P' 0.1023 0.0942
                         'International Tables Vol C Tables 4.2.6.8 and 6.1.1.4'
_computing_data_collection
;
APEX2 (Bruker, 2007)
;
_computing_cell_refinement
;
SAINT (Bruker, 2007)
;
_computing_data_reduction
;
SAINT (Bruker, 2007)
;
_computing_structure_solution
;
<i>olex2.solve</i> (Bourhis <i>et al.</i>,  2015)
;
_computing_structure_refinement
;
SHELXL (Sheldrick, 2015)
;
_computing_molecular_graphics
;
<i>OLEX2</i> (Dolomanov <i>et al.</i>,  2009)
;
_computing_publication_material
;
publCIF (Westrip, 2010)
;
loop_
    _atom_site_type_symbol
    _atom_site_label
    _atom_site_fract_x
    _atom_site_fract_y
    _atom_site_fract_z
    _atom_site_U_iso_or_equiv
    _atom_site_adp_type
    _atom_site_calc_flag
    _atom_site_occupancy
    _atom_site_disorder_assembly
    _atom_site_disorder_group
    Ir Ir1 0.37947(2) 0.36533(2) 0.66268(2) 0.01104(4) Uani d 1 . .
    P P1 0.39296(2) 0.44263(6) 0.77266(3) 0.01133(12) Uani d 1 . .
    Cl Cl2S 0.40895(2) 1.15711(8) 0.42611(4) 0.02888(16) Uani d 1 . .
    Cl Cl1S 0.32454(3) 1.06150(10) 0.33196(5) 0.0487(2) Uani d 1 . .
    F F4 0.33674(6) 0.95299(19) 0.51922(11) 0.0381(5) Uani d 1 . .
    N N1 0.29702(7) 0.2187(2) 0.62775(11) 0.0165(5) Uani d 1 . .
    N N3 0.28433(7) 0.4161(2) 0.59694(11) 0.0148(4) Uani d 1 . .
    F F2 0.34763(10) 0.7797(2) 0.46717(12) 0.0665(8) Uani d 1 . .
    F F3 0.40161(8) 0.8615(2) 0.56303(16) 0.0674(8) Uani d 1 . .
    C C19 0.31703(8) 0.3312(2) 0.63092(13) 0.0140(5) Uani d 1 . .
    N N2 0.25339(7) 0.2280(2) 0.59297(12) 0.0206(5) Uani d 1 . .
    F F1 0.34932(10) 0.7542(3) 0.56918(13) 0.0762(9) Uani d 1 . .
    C C1 0.41482(8) 0.6111(2) 0.79339(13) 0.0133(5) Uani d 1 . .
    H H1 0.409073 0.642915 0.831081 0.016 Uiso calc 1 . .
    C C7 0.43280(8) 0.3465(2) 0.84639(13) 0.0124(5) Uani d 1 . .
    H H7 0.460500 0.366415 0.847728 0.015 Uiso calc 1 . .
    C C13 0.34343(8) 0.4505(2) 0.78081(13) 0.0141(5) Uani d 1 . .
    H H13 0.320559 0.472551 0.733675 0.017 Uiso calc 1 . .
    C C6 0.46335(8) 0.6214(2) 0.82126(11) 0.0148(5) Uani d 1 . .
    H H6A 0.478006 0.573466 0.865319 0.018 Uiso calc 1 . .
    H H6B 0.471149 0.580549 0.788106 0.018 Uiso calc 1 . .
    C C12 0.42781(8) 0.1971(2) 0.83749(13) 0.0150(5) Uani d 1 . .
    H H12A 0.401002 0.169971 0.836486 0.018 Uiso calc 1 . .
    H H12B 0.426543 0.171706 0.793210 0.018 Uiso calc 1 . .
    C C2 0.38961(8) 0.7009(2) 0.73112(14) 0.0163(5) Uani d 1 . .
    H H2A 0.391499 0.666680 0.690660 0.020 Uiso calc 1 . .
    H H2B 0.359446 0.700389 0.720122 0.020 Uiso calc 1 . .
    C C21 0.31663(9) 0.0937(3) 0.65715(15) 0.0221(6) Uani d 1 . .
    H H21A 0.310806 0.031417 0.620001 0.033 Uiso calc 1 . .
    H H21B 0.304984 0.060358 0.686421 0.033 Uiso calc 1 . .
    H H21C 0.347268 0.105237 0.684765 0.033 Uiso calc 1 . .
    C C25 0.44696(8) 0.3374(3) 0.69905(14) 0.0167(5) Uani d 1 . .
    H H25 0.465054 0.353427 0.749386 0.020 Uiso calc 1 . .
    C C8 0.43839(8) 0.3886(3) 0.91742(13) 0.0158(5) Uani d 1 . .
    H H8A 0.443145 0.483866 0.922958 0.019 Uiso calc 1 . .
    H H8B 0.412273 0.368539 0.920393 0.019 Uiso calc 1 . .
    C C23 0.26856(9) 0.5766(3) 0.50488(14) 0.0224(6) Uani d 1 . .
    H H23A 0.237706 0.572301 0.485058 0.034 Uiso calc 1 . .
    H H23B 0.278255 0.509140 0.484080 0.034 Uiso calc 1 . .
    H H23C 0.276744 0.662600 0.495709 0.034 Uiso calc 1 . .
    C C11 0.46487(9) 0.1279(2) 0.89647(13) 0.0158(5) Uani d 1 . .
    H H11A 0.460147 0.032577 0.891400 0.019 Uiso calc 1 . .
    H H11B 0.491179 0.147151 0.893945 0.019 Uiso calc 1 . .
    C C9 0.47579(9) 0.3179(3) 0.97497(13) 0.0172(5) Uani d 1 . .
    H H9A 0.478191 0.343834 1.019954 0.021 Uiso calc 1 . .
    H H9B 0.502223 0.343751 0.974335 0.021 Uiso calc 1 . .
    C C18 0.34015(9) 0.5541(3) 0.82801(14) 0.0193(6) Uani d 1 . .
    H H18A 0.346227 0.640997 0.815137 0.023 Uiso calc 1 . .
    H H18B 0.361480 0.536406 0.876193 0.023 Uiso calc 1 . .
    C C20 0.24711(8) 0.3498(3) 0.57501(14) 0.0185(6) Uani d 1 . .
    H H20 0.219940 0.388176 0.549698 0.022 Uiso calc 1 . .
    C C26 0.43439(8) 0.4508(3) 0.65866(11) 0.0168(5) Uani d 1 . .
    H H26 0.444608 0.531772 0.687085 0.020 Uiso calc 1 . .
    C C32 0.45361(9) 0.2064(3) 0.67450(14) 0.0192(6) Uani d 1 . .
    H H32A 0.452366 0.137592 0.705011 0.023 Uiso calc 1 . .
    H H32B 0.482169 0.203978 0.677949 0.023 Uiso calc 1 . .
    C C4 0.45350(9) 0.8468(3) 0.76842(15) 0.0197(6) Uani d 1 . .
    H H4A 0.463430 0.938160 0.778773 0.024 Uiso calc 1 . .
    H H4B 0.459077 0.815192 0.731018 0.024 Uiso calc 1 . .
    C C14 0.33119(8) 0.3160(3) 0.79709(14) 0.0160(5) Uani d 1 . .
    H H14A 0.332548 0.250194 0.765315 0.019 Uiso calc 1 . .
    H H14B 0.351701 0.290493 0.844618 0.019 Uiso calc 1 . .
    C C30 0.37730(9) 0.2283(3) 0.58452(13) 0.0177(5) Uani d 1 . .
    H H30 0.355490 0.158421 0.572558 0.021 Uiso calc 1 . .
    C C10 0.47030(9) 0.1703(3) 0.96657(14) 0.0179(5) Uani d 1 . .
    H H10A 0.495397 0.126619 1.003385 0.022 Uiso calc 1 . .
    H H10B 0.445176 0.143510 0.971083 0.022 Uiso calc 1 . .
    C C16 0.28327(10) 0.4211(3) 0.83670(16) 0.0258(6) Uani d 1 . .
    H H16A 0.253819 0.424430 0.829333 0.031 Uiso calc 1 . .
    H H16B 0.301900 0.397242 0.885332 0.031 Uiso calc 1 . .
    C C22 0.28870(9) 0.5548(3) 0.58210(14) 0.0174(5) Uani d 1 . .
    H H22 0.319547 0.575082 0.602327 0.021 Uiso calc 1 . .
    C C15 0.28669(9) 0.3177(3) 0.78991(16) 0.0231(6) Uani d 1 . .
    H H15A 0.265871 0.336313 0.741537 0.028 Uiso calc 1 . .
    H H15B 0.280048 0.231093 0.802164 0.028 Uiso calc 1 . .
    C C29 0.36078(9) 0.3470(3) 0.55232(13) 0.0181(6) Uani d 1 . .
    H H29 0.329489 0.346033 0.521651 0.022 Uiso calc 1 . .
    C C5 0.47773(9) 0.7629(3) 0.83248(14) 0.0187(6) Uani d 1 . .
    H H5A 0.508287 0.766504 0.846153 0.022 Uiso calc 1 . .
    H H5B 0.473836 0.799412 0.870709 0.022 Uiso calc 1 . .
    C C31 0.42068(9) 0.1769(3) 0.60030(14) 0.0205(6) Uani d 1 . .
    H H31A 0.429634 0.217383 0.568440 0.025 Uiso calc 1 . .
    H H31B 0.419020 0.081538 0.592699 0.025 Uiso calc 1 . .
    C C3 0.40612(9) 0.8415(3) 0.74491(14) 0.0192(6) Uani d 1 . .
    H H3A 0.390892 0.893617 0.702391 0.023 Uiso calc 1 . .
    H H3B 0.400367 0.880384 0.780789 0.023 Uiso calc 1 . .
    C C24 0.26977(9) 0.6436(3) 0.61597(14) 0.0218(6) Uani d 1 . .
    H H24A 0.275798 0.734726 0.610367 0.033 Uiso calc 1 . .
    H H24B 0.282248 0.622876 0.665071 0.033 Uiso calc 1 . .
    H H24C 0.239084 0.630457 0.594223 0.033 Uiso calc 1 . .
    C C28 0.38413(9) 0.4454(3) 0.53192(14) 0.0221(6) Uani d 1 . .
    H H28A 0.368542 0.529057 0.520982 0.026 Uiso calc 1 . .
    H H28B 0.384614 0.414669 0.489710 0.026 Uiso calc 1 . .
    C C27 0.42968(9) 0.4688(3) 0.58804(14) 0.0218(6) Uani d 1 . .
    H H27A 0.448791 0.407585 0.581380 0.026 Uiso calc 1 . .
    H H27B 0.438268 0.558577 0.583636 0.026 Uiso calc 1 . .
    C C17 0.29586(10) 0.5546(3) 0.82245(16) 0.0252(6) Uani d 1 . .
    H H17A 0.295162 0.618232 0.855678 0.030 Uiso calc 1 . .
    H H17B 0.275024 0.582953 0.775659 0.030 Uiso calc 1 . .
    B B1 0.35915(13) 0.8357(4) 0.53007(19) 0.0317(8) Uani d 1 . .
    C C1S 0.36391(13) 1.0744(5) 0.4171(2) 0.0568(12) Uani d 1 . .
    H H1SA 0.372205 0.985789 0.436656 0.068 Uiso calc 1 . .
    H H1SB 0.352286 1.120661 0.443906 0.068 Uiso calc 1 . .
loop_
    _atom_site_aniso_label
    _atom_site_aniso_U_11
    _atom_site_aniso_U_22
    _atom_site_aniso_U_33
    _atom_site_aniso_U_12
    _atom_site_aniso_U_13
    _atom_site_aniso_U_23
    Ir1 0.01177(5) 0.01212(5) 0.00905(5) 0.00001(4) 0.00476(4) -0.00061(4)
    P1 0.0132(3) 0.0105(3) 0.0100(3) 0.0009(2) 0.0053(3) 0.0001(2)
    Cl2S 0.0298(4) 0.0360(4) 0.0242(4) 0.0020(3) 0.0155(3) 0.0033(3)
    Cl1S 0.0400(5) 0.0429(5) 0.0466(5) -0.0068(4) 0.0067(4) -0.0053(4)
    F4 0.0372(11) 0.0322(10) 0.0466(12) -0.0052(9) 0.0210(10) -0.0079(9)
    N1 0.0170(11) 0.0167(11) 0.0158(11) -0.0025(9) 0.0077(9) 0.0002(9)
    N3 0.0132(11) 0.0166(11) 0.0140(11) 0.0006(9) 0.0059(9) -0.0001(9)
    F2 0.113(2) 0.0406(13) 0.0361(13) 0.0102(14) 0.0270(14) -0.0078(10)
    F3 0.0350(13) 0.0366(13) 0.109(2) -0.0045(10) 0.0166(14) -0.0099(13)
    C19 0.0168(13) 0.0161(12) 0.0102(12) 0.0004(10) 0.0072(10) -0.0002(9)
    N2 0.0167(12) 0.0261(13) 0.0190(12) -0.0035(10) 0.0083(10) -0.0009(10)
    F1 0.091(2) 0.0757(19) 0.0468(15) -0.0387(16) 0.0203(14) 0.0237(13)
    C1 0.0173(13) 0.0107(12) 0.0120(12) -0.0002(9) 0.0069(10) -0.0010(9)
    C7 0.0117(12) 0.0128(12) 0.0112(12) 0.0013(9) 0.0040(10) 0.0013(9)
    C13 0.0140(12) 0.0164(12) 0.0126(12) 0.0004(10) 0.0068(10) -0.0006(10)
    C6 0.0161(13) 0.0134(12) 0.0142(12) 0.0009(10) 0.0066(10) -0.0009(9)
    C12 0.0186(13) 0.0124(12) 0.0133(13) 0.0024(10) 0.0070(11) 0.0007(10)
    C2 0.0174(13) 0.0136(12) 0.0161(13) 0.0030(10) 0.0064(11) 0.0019(10)
    C21 0.0269(15) 0.0148(13) 0.0214(14) -0.0034(11) 0.0086(12) 0.0014(11)
    C25 0.0150(13) 0.0224(14) 0.0135(13) 0.0005(10) 0.0073(11) -0.0042(10)
    C8 0.0177(13) 0.0162(13) 0.0120(12) 0.0011(10) 0.0059(11) -0.0009(10)
    C23 0.0260(15) 0.0234(14) 0.0151(14) 0.0054(12) 0.0074(12) 0.0033(11)
    C11 0.0201(13) 0.0122(12) 0.0158(13) 0.0034(10) 0.0092(11) 0.0029(10)
    C9 0.0193(13) 0.0198(13) 0.0096(12) 0.0011(11) 0.0043(11) 0.0002(10)
    C18 0.0240(15) 0.0192(13) 0.0173(14) 0.0037(11) 0.0119(12) -0.0006(10)
    C20 0.0116(12) 0.0263(15) 0.0156(13) -0.0013(11) 0.0048(11) -0.0007(11)
    C26 0.0159(13) 0.0194(13) 0.0183(13) -0.0043(10) 0.0107(11) -0.0026(10)
    C32 0.0175(13) 0.0235(14) 0.0169(13) 0.0057(11) 0.0084(11) -0.0011(11)
    C4 0.0243(15) 0.0178(13) 0.0193(14) -0.0028(11) 0.0120(12) 0.0014(11)
    C14 0.0172(13) 0.0171(12) 0.0151(13) 0.0002(10) 0.0086(11) 0.0004(10)
    C30 0.0187(14) 0.0202(13) 0.0131(13) -0.0028(10) 0.0067(11) -0.0080(10)
    C10 0.0213(14) 0.0176(13) 0.0129(13) 0.0043(11) 0.0065(11) 0.0051(10)
    C16 0.0239(15) 0.0332(16) 0.0294(16) 0.0060(13) 0.0200(13) 0.0065(13)
    C22 0.0180(13) 0.0152(13) 0.0174(13) 0.0034(10) 0.0071(11) 0.0031(10)
    C15 0.0162(14) 0.0282(15) 0.0259(15) -0.0001(11) 0.0108(12) 0.0041(12)
    C29 0.0189(13) 0.0272(15) 0.0085(12) -0.0007(11) 0.0068(11) -0.0033(10)
    C5 0.0216(14) 0.0166(13) 0.0175(14) -0.0031(11) 0.0089(12) -0.0017(10)
    C31 0.0244(15) 0.0197(13) 0.0183(14) 0.0015(11) 0.0107(12) -0.0072(11)
    C3 0.0253(15) 0.0140(13) 0.0177(14) 0.0014(11) 0.0097(12) 0.0029(10)
    C24 0.0255(15) 0.0212(14) 0.0143(13) 0.0087(11) 0.0059(12) 0.0024(11)
    C28 0.0255(15) 0.0291(15) 0.0140(13) 0.0020(12) 0.0113(12) 0.0038(11)
    C27 0.0252(15) 0.0256(15) 0.0207(14) -0.0042(12) 0.0160(13) 0.0000(11)
    C17 0.0277(16) 0.0267(15) 0.0283(16) 0.0113(12) 0.0190(14) 0.0037(12)
    B1 0.041(2) 0.0238(18) 0.0246(19) -0.0130(15) 0.0110(17) 0.0005(14)
    C1S 0.048(2) 0.096(4) 0.034(2) -0.021(2) 0.0252(19) 0.004(2)
_geom_special_details
;
 All esds (except the esd in the dihedral angle between two l.s. planes)
 are estimated using the full covariance matrix.  The cell esds are taken
 into account individually in the estimation of esds in distances, angles
 and torsion angles; correlations between esds in cell parameters are only
 used when they are defined by crystal symmetry.  An approximate (isotropic)
 treatment of cell esds is used for estimating esds involving l.s. planes.
;
loop_
    _geom_bond_atom_site_label_1
    _geom_bond_atom_site_label_2
    _geom_bond_site_symmetry_2
    _geom_bond_distance
    _geom_bond_publ_flag
    Ir1 P1 . 2.3732(7) ?
    Ir1 C19 . 2.035(3) ?
    Ir1 C25 . 2.179(3) ?
    Ir1 C26 . 2.194(3) ?
    Ir1 C30 . 2.196(3) ?
    Ir1 C29 . 2.205(3) ?
    P1 C1 . 1.863(3) ?
    P1 C7 . 1.862(3) ?
    P1 C13 . 1.868(3) ?
    Cl2S C1S . 1.750(4) ?
    Cl1S C1S . 1.742(4) ?
    F4 B1 . 1.403(5) ?
    N1 C19 . 1.343(3) ?
    N1 N2 . 1.383(3) ?
    N1 C21 . 1.460(3) ?
    N3 C19 . 1.366(3) ?
    N3 C20 . 1.367(3) ?
    N3 C22 . 1.484(3) ?
    F2 B1 . 1.372(4) ?
    F3 B1 . 1.368(5) ?
    N2 C20 . 1.298(4) ?
    F1 B1 . 1.361(4) ?
    C1 H1 . 1.0000 ?
    C1 C6 . 1.551(4) ?
    C1 C2 . 1.543(3) ?
    C7 H7 . 1.0000 ?
    C7 C12 . 1.546(3) ?
    C7 C8 . 1.543(3) ?
    C13 H13 . 1.0000 ?
    C13 C18 . 1.530(4) ?
    C13 C14 . 1.541(4) ?
    C6 H6A . 0.9900 ?
    C6 H6B . 0.9900 ?
    C6 C5 . 1.522(3) ?
    C12 H12A . 0.9900 ?
    C12 H12B . 0.9900 ?
    C12 C11 . 1.527(3) ?
    C2 H2A . 0.9900 ?
    C2 H2B . 0.9900 ?
    C2 C3 . 1.534(4) ?
    C21 H21A . 0.9800 ?
    C21 H21B . 0.9800 ?
    C21 H21C . 0.9800 ?
    C25 H25 . 1.0000 ?
    C25 C26 . 1.404(4) ?
    C25 C32 . 1.510(4) ?
    C8 H8A . 0.9900 ?
    C8 H8B . 0.9900 ?
    C8 C9 . 1.526(4) ?
    C23 H23A . 0.9800 ?
    C23 H23B . 0.9800 ?
    C23 H23C . 0.9800 ?
    C23 C22 . 1.520(4) ?
    C11 H11A . 0.9900 ?
    C11 H11B . 0.9900 ?
    C11 C10 . 1.526(4) ?
    C9 H9A . 0.9900 ?
    C9 H9B . 0.9900 ?
    C9 C10 . 1.528(4) ?
    C18 H18A . 0.9900 ?
    C18 H18B . 0.9900 ?
    C18 C17 . 1.533(4) ?
    C20 H20 . 0.9500 ?
    C26 H26 . 1.0000 ?
    C26 C27 . 1.496(3) ?
    C32 H32A . 0.9900 ?
    C32 H32B . 0.9900 ?
    C32 C31 . 1.530(4) ?
    C4 H4A . 0.9900 ?
    C4 H4B . 0.9900 ?
    C4 C5 . 1.528(4) ?
    C4 C3 . 1.525(4) ?
    C14 H14A . 0.9900 ?
    C14 H14B . 0.9900 ?
    C14 C15 . 1.527(4) ?
    C30 H30 . 1.0000 ?
    C30 C29 . 1.394(4) ?
    C30 C31 . 1.519(4) ?
    C10 H10A . 0.9900 ?
    C10 H10B . 0.9900 ?
    C16 H16A . 0.9900 ?
    C16 H16B . 0.9900 ?
    C16 C15 . 1.524(4) ?
    C16 C17 . 1.520(4) ?
    C22 H22 . 1.0000 ?
    C22 C24 . 1.525(4) ?
    C15 H15A . 0.9900 ?
    C15 H15B . 0.9900 ?
    C29 H29 . 1.0000 ?
    C29 C28 . 1.509(4) ?
    C5 H5A . 0.9900 ?
    C5 H5B . 0.9900 ?
    C31 H31A . 0.9900 ?
    C31 H31B . 0.9900 ?
    C3 H3A . 0.9900 ?
    C3 H3B . 0.9900 ?
    C24 H24A . 0.9800 ?
    C24 H24B . 0.9800 ?
    C24 H24C . 0.9800 ?
    C28 H28A . 0.9900 ?
    C28 H28B . 0.9900 ?
    C28 C27 . 1.533(4) ?
    C27 H27A . 0.9900 ?
    C27 H27B . 0.9900 ?
    C17 H17A . 0.9900 ?
    C17 H17B . 0.9900 ?
    C1S H1SA . 0.9900 ?
    C1S H1SB . 0.9900 ?
loop_
    _geom_angle_atom_site_label_1
    _geom_angle_atom_site_label_2
    _geom_angle_atom_site_label_3
    _geom_angle_site_symmetry_1
    _geom_angle_site_symmetry_3
    _geom_angle
    _geom_angle_publ_flag
    C19 Ir1 P1 . . 94.07(7) ?
    C19 Ir1 C25 . . 162.50(10) ?
    C19 Ir1 C26 . . 156.41(10) ?
    C19 Ir1 C30 . . 89.60(10) ?
    C19 Ir1 C29 . . 83.82(10) ?
    C25 Ir1 P1 . . 90.64(7) ?
    C25 Ir1 C26 . . 37.45(10) ?
    C25 Ir1 C30 . . 80.07(10) ?
    C25 Ir1 C29 . . 95.89(10) ?
    C26 Ir1 P1 . . 98.76(6) ?
    C26 Ir1 C30 . . 85.73(9) ?
    C26 Ir1 C29 . . 78.59(9) ?
    C30 Ir1 P1 . . 158.38(7) ?
    C30 Ir1 C29 . . 36.92(10) ?
    C29 Ir1 P1 . . 164.70(7) ?
    C1 P1 Ir1 . . 114.85(8) ?
    C1 P1 C13 . . 104.19(11) ?
    C7 P1 Ir1 . . 114.70(8) ?
    C7 P1 C1 . . 102.49(11) ?
    C7 P1 C13 . . 108.17(12) ?
    C13 P1 Ir1 . . 111.52(8) ?
    C19 N1 N2 . . 113.9(2) ?
    C19 N1 C21 . . 126.8(2) ?
    N2 N1 C21 . . 119.3(2) ?
    C19 N3 C20 . . 108.6(2) ?
    C19 N3 C22 . . 125.4(2) ?
    C20 N3 C22 . . 125.9(2) ?
    N1 C19 Ir1 . . 129.73(19) ?
    N1 C19 N3 . . 102.8(2) ?
    N3 C19 Ir1 . . 126.77(19) ?
    C20 N2 N1 . . 103.0(2) ?
    P1 C1 H1 . . 106.2 ?
    C6 C1 P1 . . 115.09(17) ?
    C6 C1 H1 . . 106.2 ?
    C2 C1 P1 . . 109.51(17) ?
    C2 C1 H1 . . 106.2 ?
    C2 C1 C6 . . 112.9(2) ?
    P1 C7 H7 . . 105.1 ?
    C12 C7 P1 . . 114.79(17) ?
    C12 C7 H7 . . 105.1 ?
    C8 C7 P1 . . 114.64(17) ?
    C8 C7 H7 . . 105.1 ?
    C8 C7 C12 . . 111.0(2) ?
    P1 C13 H13 . . 105.1 ?
    C18 C13 P1 . . 118.41(18) ?
    C18 C13 H13 . . 105.1 ?
    C18 C13 C14 . . 110.1(2) ?
    C14 C13 P1 . . 111.79(17) ?
    C14 C13 H13 . . 105.1 ?
    C1 C6 H6A . . 109.4 ?
    C1 C6 H6B . . 109.4 ?
    H6A C6 H6B . . 108.0 ?
    C5 C6 C1 . . 111.1(2) ?
    C5 C6 H6A . . 109.4 ?
    C5 C6 H6B . . 109.4 ?
    C7 C12 H12A . . 109.5 ?
    C7 C12 H12B . . 109.5 ?
    H12A C12 H12B . . 108.1 ?
    C11 C12 C7 . . 110.5(2) ?
    C11 C12 H12A . . 109.5 ?
    C11 C12 H12B . . 109.5 ?
    C1 C2 H2A . . 109.2 ?
    C1 C2 H2B . . 109.2 ?
    H2A C2 H2B . . 107.9 ?
    C3 C2 C1 . . 112.1(2) ?
    C3 C2 H2A . . 109.2 ?
    C3 C2 H2B . . 109.2 ?
    N1 C21 H21A . . 109.5 ?
    N1 C21 H21B . . 109.5 ?
    N1 C21 H21C . . 109.5 ?
    H21A C21 H21B . . 109.5 ?
    H21A C21 H21C . . 109.5 ?
    H21B C21 H21C . . 109.5 ?
    Ir1 C25 H25 . . 114.5 ?
    C26 C25 Ir1 . . 71.87(15) ?
    C26 C25 H25 . . 114.5 ?
    C26 C25 C32 . . 124.7(2) ?
    C32 C25 Ir1 . . 108.68(18) ?
    C32 C25 H25 . . 114.5 ?
    C7 C8 H8A . . 109.5 ?
    C7 C8 H8B . . 109.5 ?
    H8A C8 H8B . . 108.1 ?
    C9 C8 C7 . . 110.7(2) ?
    C9 C8 H8A . . 109.5 ?
    C9 C8 H8B . . 109.5 ?
    H23A C23 H23B . . 109.5 ?
    H23A C23 H23C . . 109.5 ?
    H23B C23 H23C . . 109.5 ?
    C22 C23 H23A . . 109.5 ?
    C22 C23 H23B . . 109.5 ?
    C22 C23 H23C . . 109.5 ?
    C12 C11 H11A . . 109.2 ?
    C12 C11 H11B . . 109.2 ?
    H11A C11 H11B . . 107.9 ?
    C10 C11 C12 . . 112.0(2) ?
    C10 C11 H11A . . 109.2 ?
    C10 C11 H11B . . 109.2 ?
    C8 C9 H9A . . 109.4 ?
    C8 C9 H9B . . 109.4 ?
    C8 C9 C10 . . 111.0(2) ?
    H9A C9 H9B . . 108.0 ?
    C10 C9 H9A . . 109.4 ?
    C10 C9 H9B . . 109.4 ?
    C13 C18 H18A . . 109.5 ?
    C13 C18 H18B . . 109.5 ?
    C13 C18 C17 . . 110.8(2) ?
    H18A C18 H18B . . 108.1 ?
    C17 C18 H18A . . 109.5 ?
    C17 C18 H18B . . 109.5 ?
    N3 C20 H20 . . 124.1 ?
    N2 C20 N3 . . 111.8(2) ?
    N2 C20 H20 . . 124.1 ?
    Ir1 C26 H26 . . 112.2 ?
    C25 C26 Ir1 . . 70.68(15) ?
    C25 C26 H26 . . 112.2 ?
    C25 C26 C27 . . 127.4(2) ?
    C27 C26 Ir1 . . 115.31(17) ?
    C27 C26 H26 . . 112.2 ?
    C25 C32 H32A . . 109.0 ?
    C25 C32 H32B . . 109.0 ?
    C25 C32 C31 . . 112.7(2) ?
    H32A C32 H32B . . 107.8 ?
    C31 C32 H32A . . 109.0 ?
    C31 C32 H32B . . 109.0 ?
    H4A C4 H4B . . 108.1 ?
    C5 C4 H4A . . 109.5 ?
    C5 C4 H4B . . 109.5 ?
    C3 C4 H4A . . 109.5 ?
    C3 C4 H4B . . 109.5 ?
    C3 C4 C5 . . 110.6(2) ?
    C13 C14 H14A . . 109.4 ?
    C13 C14 H14B . . 109.4 ?
    H14A C14 H14B . . 108.0 ?
    C15 C14 C13 . . 111.3(2) ?
    C15 C14 H14A . . 109.4 ?
    C15 C14 H14B . . 109.4 ?
    Ir1 C30 H30 . . 113.6 ?
    C29 C30 Ir1 . . 71.89(15) ?
    C29 C30 H30 . . 113.6 ?
    C29 C30 C31 . . 124.3(3) ?
    C31 C30 Ir1 . . 112.85(17) ?
    C31 C30 H30 . . 113.6 ?
    C11 C10 C9 . . 110.7(2) ?
    C11 C10 H10A . . 109.5 ?
    C11 C10 H10B . . 109.5 ?
    C9 C10 H10A . . 109.5 ?
    C9 C10 H10B . . 109.5 ?
    H10A C10 H10B . . 108.1 ?
    H16A C16 H16B . . 108.0 ?
    C15 C16 H16A . . 109.4 ?
    C15 C16 H16B . . 109.4 ?
    C17 C16 H16A . . 109.4 ?
    C17 C16 H16B . . 109.4 ?
    C17 C16 C15 . . 111.2(2) ?
    N3 C22 C23 . . 110.1(2) ?
    N3 C22 H22 . . 108.1 ?
    N3 C22 C24 . . 110.4(2) ?
    C23 C22 H22 . . 108.1 ?
    C23 C22 C24 . . 111.9(2) ?
    C24 C22 H22 . . 108.1 ?
    C14 C15 H15A . . 109.5 ?
    C14 C15 H15B . . 109.5 ?
    C16 C15 C14 . . 110.5(2) ?
    C16 C15 H15A . . 109.5 ?
    C16 C15 H15B . . 109.5 ?
    H15A C15 H15B . . 108.1 ?
    Ir1 C29 H29 . . 114.1 ?
    C30 C29 Ir1 . . 71.19(15) ?
    C30 C29 H29 . . 114.1 ?
    C30 C29 C28 . . 125.1(3) ?
    C28 C29 Ir1 . . 110.39(18) ?
    C28 C29 H29 . . 114.1 ?
    C6 C5 C4 . . 112.7(2) ?
    C6 C5 H5A . . 109.0 ?
    C6 C5 H5B . . 109.0 ?
    C4 C5 H5A . . 109.0 ?
    C4 C5 H5B . . 109.0 ?
    H5A C5 H5B . . 107.8 ?
    C32 C31 H31A . . 109.3 ?
    C32 C31 H31B . . 109.3 ?
    C30 C31 C32 . . 111.6(2) ?
    C30 C31 H31A . . 109.3 ?
    C30 C31 H31B . . 109.3 ?
    H31A C31 H31B . . 108.0 ?
    C2 C3 H3A . . 109.3 ?
    C2 C3 H3B . . 109.3 ?
    C4 C3 C2 . . 111.4(2) ?
    C4 C3 H3A . . 109.3 ?
    C4 C3 H3B . . 109.3 ?
    H3A C3 H3B . . 108.0 ?
    C22 C24 H24A . . 109.5 ?
    C22 C24 H24B . . 109.5 ?
    C22 C24 H24C . . 109.5 ?
    H24A C24 H24B . . 109.5 ?
    H24A C24 H24C . . 109.5 ?
    H24B C24 H24C . . 109.5 ?
    C29 C28 H28A . . 108.9 ?
    C29 C28 H28B . . 108.9 ?
    C29 C28 C27 . . 113.2(2) ?
    H28A C28 H28B . . 107.8 ?
    C27 C28 H28A . . 108.9 ?
    C27 C28 H28B . . 108.9 ?
    C26 C27 C28 . . 112.0(2) ?
    C26 C27 H27A . . 109.2 ?
    C26 C27 H27B . . 109.2 ?
    C28 C27 H27A . . 109.2 ?
    C28 C27 H27B . . 109.2 ?
    H27A C27 H27B . . 107.9 ?
    C18 C17 H17A . . 109.2 ?
    C18 C17 H17B . . 109.2 ?
    C16 C17 C18 . . 112.2(2) ?
    C16 C17 H17A . . 109.2 ?
    C16 C17 H17B . . 109.2 ?
    H17A C17 H17B . . 107.9 ?
    F2 B1 F4 . . 108.1(3) ?
    F3 B1 F4 . . 109.2(3) ?
    F3 B1 F2 . . 110.3(4) ?
    F1 B1 F4 . . 109.7(3) ?
    F1 B1 F2 . . 109.8(3) ?
    F1 B1 F3 . . 109.7(3) ?
    Cl2S C1S H1SA . . 108.9 ?
    Cl2S C1S H1SB . . 108.9 ?
    Cl1S C1S Cl2S . . 113.3(2) ?
    Cl1S C1S H1SA . . 108.9 ?
    Cl1S C1S H1SB . . 108.9 ?
    H1SA C1S H1SB . . 107.7 ?
loop_
    _geom_torsion_atom_site_label_1
    _geom_torsion_atom_site_label_2
    _geom_torsion_atom_site_label_3
    _geom_torsion_atom_site_label_4
    _geom_torsion_site_symmetry_1
    _geom_torsion_site_symmetry_2
    _geom_torsion_site_symmetry_3
    _geom_torsion_site_symmetry_4
    _geom_torsion
    _geom_torsion_publ_flag
    Ir1 P1 C1 C6 . . . . -83.03(17) ?
    Ir1 P1 C1 C2 . . . . 45.38(19) ?
    Ir1 P1 C7 C12 . . . . -44.1(2) ?
    Ir1 P1 C7 C8 . . . . -174.36(15) ?
    Ir1 P1 C13 C18 . . . . -149.88(17) ?
    Ir1 P1 C13 C14 . . . . 80.59(18) ?
    Ir1 C25 C26 C27 . . . . -107.6(3) ?
    Ir1 C25 C32 C31 . . . . 41.4(3) ?
    Ir1 C26 C27 C28 . . . . 10.0(3) ?
    Ir1 C30 C29 C28 . . . . 102.2(3) ?
    Ir1 C30 C31 C32 . . . . 13.9(3) ?
    Ir1 C29 C28 C27 . . . . 36.2(3) ?
    P1 C1 C6 C5 . . . . 176.53(17) ?
    P1 C1 C2 C3 . . . . -179.95(18) ?
    P1 C7 C12 C11 . . . . 173.23(17) ?
    P1 C7 C8 C9 . . . . -171.94(18) ?
    P1 C13 C18 C17 . . . . 174.26(19) ?
    P1 C13 C14 C15 . . . . -168.97(19) ?
    N1 N2 C20 N3 . . . . -0.2(3) ?
    C19 N1 N2 C20 . . . . -0.2(3) ?
    C19 N3 C20 N2 . . . . 0.6(3) ?
    C19 N3 C22 C23 . . . . 116.4(3) ?
    C19 N3 C22 C24 . . . . -119.5(3) ?
    N2 N1 C19 Ir1 . . . . -169.89(18) ?
    N2 N1 C19 N3 . . . . 0.6(3) ?
    C1 P1 C7 C12 . . . . -169.26(19) ?
    C1 P1 C7 C8 . . . . 60.5(2) ?
    C1 P1 C13 C18 . . . . -25.4(2) ?
    C1 P1 C13 C14 . . . . -154.96(18) ?
    C1 C6 C5 C4 . . . . -53.7(3) ?
    C1 C2 C3 C4 . . . . 53.8(3) ?
    C7 P1 C1 C6 . . . . 42.0(2) ?
    C7 P1 C1 C2 . . . . 170.42(17) ?
    C7 P1 C13 C18 . . . . 83.1(2) ?
    C7 P1 C13 C14 . . . . -46.4(2) ?
    C7 C12 C11 C10 . . . . 55.3(3) ?
    C7 C8 C9 C10 . . . . -57.1(3) ?
    C13 P1 C1 C6 . . . . 154.69(17) ?
    C13 P1 C1 C2 . . . . -76.91(19) ?
    C13 P1 C7 C12 . . . . 81.0(2) ?
    C13 P1 C7 C8 . . . . -49.2(2) ?
    C13 C18 C17 C16 . . . . 55.1(3) ?
    C13 C14 C15 C16 . . . . -57.3(3) ?
    C6 C1 C2 C3 . . . . -50.3(3) ?
    C12 C7 C8 C9 . . . . 56.0(3) ?
    C12 C11 C10 C9 . . . . -56.5(3) ?
    C2 C1 C6 C5 . . . . 49.8(3) ?
    C21 N1 C19 Ir1 . . . . 10.7(4) ?
    C21 N1 C19 N3 . . . . -178.9(2) ?
    C21 N1 N2 C20 . . . . 179.2(2) ?
    C25 C26 C27 C28 . . . . 94.3(3) ?
    C25 C32 C31 C30 . . . . -36.9(3) ?
    C8 C7 C12 C11 . . . . -54.8(3) ?
    C8 C9 C10 C11 . . . . 57.0(3) ?
    C18 C13 C14 C15 . . . . 57.3(3) ?
    C20 N3 C19 Ir1 . . . . 170.16(19) ?
    C20 N3 C19 N1 . . . . -0.7(3) ?
    C20 N3 C22 C23 . . . . -58.8(3) ?
    C20 N3 C22 C24 . . . . 65.3(3) ?
    C26 C25 C32 C31 . . . . -39.0(4) ?
    C32 C25 C26 Ir1 . . . . 100.6(3) ?
    C32 C25 C26 C27 . . . . -7.0(4) ?
    C14 C13 C18 C17 . . . . -55.4(3) ?
    C30 C29 C28 C27 . . . . -44.6(4) ?
    C22 N3 C19 Ir1 . . . . -5.8(4) ?
    C22 N3 C19 N1 . . . . -176.6(2) ?
    C22 N3 C20 N2 . . . . 176.5(2) ?
    C15 C16 C17 C18 . . . . -55.1(3) ?
    C29 C30 C31 C32 . . . . 97.0(3) ?
    C29 C28 C27 C26 . . . . -30.5(3) ?
    C5 C4 C3 C2 . . . . -56.8(3) ?
    C31 C30 C29 Ir1 . . . . -105.8(2) ?
    C31 C30 C29 C28 . . . . -3.6(4) ?
    C3 C4 C5 C6 . . . . 57.6(3) ?
    C17 C16 C15 C14 . . . . 55.7(3) ?
loop_
    _geom_hbond_atom_site_label_D
    _geom_hbond_atom_site_label_H
    _geom_hbond_atom_site_label_A
    _geom_hbond_site_symmetry_A
    _geom_hbond_distance_DH
    _geom_hbond_distance_HA
    _geom_hbond_distance_DA
    _geom_hbond_angle_DHA
    _geom_hbond_publ_flag
    C2 H2A F1 . 0.99 2.54 3.204(4) 124.4 yes
    C23 H23C F1 . 0.98 2.51 3.137(4) 121.6 yes
    C20 H20 F4 7_566 0.95 2.49 3.400(3) 161.2 yes
    C30 H30 F4 1_545 1.00 2.35 3.192(3) 141.1 yes
    C16 H16B F2 6_566 0.99 2.54 3.404(4) 145.7 yes
    C22 H22 F1 . 1.00 2.41 3.094(4) 125.4 yes
    C31 H31B F3 1_545 0.99 2.35 3.330(4) 169.5 yes
    C1S H1SA F2 . 0.99 2.50 3.362(5) 145.3 yes
_shelx_space_group_comment
;
The symmetry employed for this shelxl refinement is uniquely defined
by the following loop, which should always be used as a source of
symmetry information in preference to the above space-group names.
They are only intended as comments.
;
_shelx_estimated_absorpt_T_min     0.413
_shelx_estimated_absorpt_T_max     0.768
_shelx_hkl_file
;
   2   0   0  -12.90    1.40
  -2   0   0  -13.20    0.70
   2   0   0    4.60    6.80
   2   0   0  -14.00    1.40
  -2   0   0  -12.30    1.60
  -2   0   0   -5.00    1.90
   2   0   0    0.80    2.20
   2   0   0  -10.50    1.50
   2   0   0  -13.10    0.40
   4   0   0 8902.01  367.06
  -4   0   0 8287.47  367.36
   4   0   0 8350.56  367.36
  -4   0   0 8743.62  367.46
  -4   0   0 8535.25  367.56
  -4   0   0 9347.06  367.06
   4   0   0 7776.32  367.56
   4   0   0 8338.87  367.56
   4   0   0 7982.60  367.26
  -4   0   0 8090.19  367.66
  -4   0   0 9166.18  367.06
   4   0   0 8957.60  367.36
  -4   0   0 8501.45  367.36
  -4   0   0 9733.53  372.36
  -4   0   0 9653.83  372.66
  -6   0   0  701.83   34.70
  -6   0   0  734.13   34.10
  -6   0   0  764.02   33.40
  -6   0   0  829.52   44.20
   6   0   0  690.33   34.00
  -6   0   0  832.52   43.90
  -6   0   0  762.02   33.40
  -6   0   0  707.63   34.20
   6   0   0  663.93   34.50
   6   0   0  735.53   34.40
   6   0   0  695.13   33.60
   6   0   0  725.23   33.30
  -6   0   0  689.23   33.80
   6   0   0  691.93   34.00
  -6   0   0  683.03   34.10
  -8   0   0 1467.95   62.59
   8   0   0 1343.87   63.89
  -8   0   0 1472.25   63.99
  -8   0   0 1593.04   76.09
  -8   0   0 1483.05   62.59
  -8   0   0 1349.56   63.29
   8   0   0 1352.66   63.19
  -8   0   0 1360.26   63.19
   8   0   0 1392.06   62.99
  -8   0   0 1385.86   63.79
   8   0   0 1399.16   62.59
   8   0   0 1315.67   63.29
  -8   0   0 1329.07   63.99
   8   0   0 1386.36   62.39
  -8   0   0 1385.16   63.49
   8   0   0 1377.96   63.69
  -8   0   0 1464.95   74.39
  10   0   0   38.20    6.60
 -10   0   0   43.20    8.00
 -10   0   0   47.20   22.80
  10   0   0   52.09    8.60
 -10   0   0   42.20    6.90
 -10   0   0   33.40    7.70
 -10   0   0   28.70    7.10
  10   0   0   44.80    8.30
 -10   0   0   49.10    8.00
  10   0   0   44.40    7.20
 -10   0   0   45.50   20.70
  10   0   0   45.20    7.90
 -10   0   0   47.90    7.90
 -10   0   0   41.40    7.30
  10   0   0   38.10    7.30
  10   0   0   42.00    7.40
 -12   0   0 1884.21   88.89
  12   0   0 1983.40   88.19
 -12   0   0 1944.91   88.59
  12   0   0 1839.72   87.29
 -12   0   0 1955.10   86.69
 -12   0   0 1841.62   87.79
 -12   0   0 1975.30   88.49
  12   0   0 1934.91   86.89
  12   0   0 1940.81   86.69
 -12   0   0 1994.60   87.99
 -12   0   0 2003.20  103.39
  12   0   0 2105.79   99.89
  12   0   0 1900.51   88.99
 -12   0   0 1848.72  101.09
 -12   0   0 1970.20   86.69
  12   0   0 1937.31   88.79
  12   0   0 1968.90   88.19
 -14   0   0  997.10   47.00
  14   0   0  969.20   49.10
 -14   0   0  965.40   65.79
  14   0   0  970.40   48.50
  14   0   0  984.50   48.50
 -14   0   0  985.70   48.40
 -14   0   0  984.00   47.30
  14   0   0  950.40   59.19
  14   0   0  967.10   47.80
  14   0   0  969.80   49.50
 -14   0   0  966.80   49.80
 -14   0   0  940.11   65.49
 -14   0   0 1051.89   49.80
  14   0   0  974.50   46.90
 -14   0   0  930.21   48.10
 -14   0   0  978.30   48.70
  16   0   0  367.26   24.80
 -16   0   0  368.06   43.70
  16   0   0  401.06   25.60
 -16   0   0  432.86   26.10
  16   0   0  322.77   22.60
 -16   0   0  380.56   24.50
 -16   0   0  402.76   23.00
 -16   0   0  414.36   46.30
  16   0   0  363.06   23.70
  16   0   0  368.76   22.10
 -16   0   0  374.66   24.30
 -16   0   0  362.26   23.90
  16   0   0  350.36   41.30
  18   0   0  946.81   45.70
 -18   0   0  905.81   48.80
  18   0   0  937.91   62.99
  18   0   0  887.11   46.70
 -18   0   0  967.00   48.60
 -18   0   0  832.62   65.79
 -18   0   0  970.80   48.60
 -18   0   0  917.21   65.89
  18   0   0  921.31   48.50
 -18   0   0  849.52   45.20
 -18   0   0  897.31   45.60
  18   0   0  932.41   49.10
  18   0   0  892.81   47.10
 -18   0   0  930.61   47.50
  20   0   0 1140.39   77.69
 -20   0   0 1340.87   85.99
 -20   0   0 1393.86   66.99
  20   0   0 1316.37   65.79
 -20   0   0 1457.95   67.79
  20   0   0 1376.66   67.59
  20   0   0 1371.36   67.09
  20   0   0 1280.97   64.89
 -20   0   0 1281.07   65.69
 -20   0   0 1261.47   85.49
 -20   0   0 1278.57   63.59
 -20   0   0 1442.06   68.39
 -22   0   0  973.40   52.39
  22   0   0  984.90   50.59
  22   0   0  942.41   51.89
 -22   0   0  959.50   51.09
  22   0   0  949.60   49.99
 -22   0   0  905.21   48.10
 -22   0   0  794.72   67.69
 -22   0   0  983.20   72.29
 -22   0   0  904.71   50.49
  22   0   0 1021.70   52.39
  22   0   0 1046.90   69.79
  24   0   0 1086.89   76.29
 -24   0   0  972.80   78.59
  24   0   0 1124.49   56.99
 -24   0   0 1055.59   81.79
 -24   0   0 1104.19   57.79
 -24   0   0 1093.49   55.29
 -24   0   0 1115.09   59.79
 -24   0   0 1135.39   58.79
  24   0   0 1145.19   57.79
  24   0   0 1048.20   58.39
 -26   0   0  182.58   41.70
 -26   0   0  265.27   25.80
 -26   0   0  256.67   21.60
  26   0   0  195.68   35.90
  26   0   0  222.58   23.00
 -26   0   0  295.37   26.30
 -26   0   0  338.77   51.89
  26   0   0  270.37   24.70
 -26   0   0  271.17   26.90
  26   0   0  249.08   24.80
 -28   0   0  241.78   21.00
  28   0   0  248.48   24.50
  28   0   0  142.59   36.80
  28   0   0  249.68   23.90
 -28   0   0  185.88   23.00
  28   0   0  253.87   26.30
 -28   0   0  353.36   55.19
 -28   0   0  215.08   44.30
 -28   0   0  243.58   24.50
 -28   0   0  230.68   24.40
 -30   0   0  669.93   42.30
  30   0   0  703.63   42.90
 -30   0   0  681.33   44.70
 -30   0   0  524.65   67.49
 -30   0   0  631.54   42.50
 -30   0   0  654.43   38.60
  30   0   0  617.24   67.79
  30   0   0  607.14   40.20
  30   0   0  658.93   41.00
 -30   0   0  606.94   71.39
  32   0   0  493.65   35.30
  32   0   0  482.85   60.99
 -32   0   0  441.66   32.50
 -32   0   0  485.55   35.00
 -32   0   0  579.94   71.59
  32   0   0  462.35   35.30
 -32   0   0  521.25   36.60
  32   0   0  484.65   34.10
 -32   0   0  533.95   70.49
 -34   0   0  682.23   44.90
  34   0   0  631.34   42.40
  34   0   0  576.54   69.09
 -34   0   0  825.52   46.30
 -34   0   0  505.15   71.59
 -34   0   0  580.54   39.90
  34   0   0  657.83   42.50
 -34   0   0  628.84   77.89
  36   0   0  237.18   26.20
  36   0   0  229.48   45.60
  36   0   0  232.08   26.90
 -36   0   0  277.67   58.19
 -36   0   0  224.88   28.20
 -36   0   0  224.08   26.20
 -36   0   0  164.08   52.49
  38   0   0  409.66   63.89
 -38   0   0  356.86   66.39
 -38   0   0  400.46   67.89
 -38   0   0  499.75   38.30
  38   0   0  470.05   36.60
  38   0   0  464.65   35.90
 -38   0   0  540.55   39.90
  40   0   0   51.69   16.00
  40   0   0   92.69   18.20
 -40   0   0   40.60   18.90
 -40   0   0   38.20   16.60
 -40   0   0   48.80   44.00
  40   0   0   47.40   37.70
 -40   0   0    1.60   38.10
   1  -1   0 2145.59   91.49
   1  -1   0 2176.18   91.49
  -1  -1   0 2086.39   91.79
  -1  -1   0 2148.58   93.59
   1  -1   0 2011.60   94.19
  -1  -1   0 2105.99   91.49
   1  -1   0 2119.39   91.19
   1  -1   0 2195.38   91.69
   1  -1   0 2184.58   91.49
   1  -1   0 2127.49   91.29
   1  -1   0 2175.78   91.59
  -1  -1   0 2150.38   91.69
  -1  -1   0 2145.29   91.59
  -1  -1   0 2151.48   91.59
   1  -1   0 2249.68   93.89
  -1  -1   0 2237.28   91.59
  -1  -1   0 2153.38   91.49
   1  -1   0 2117.09   91.59
  -1  -1   0 2133.39   91.79
  -1   1   0 2182.88   91.59
   1   1   0 2184.58   91.69
   1   1   0 2095.39   91.49
   1   1   0 2132.79   91.49
  -1   1   0 2113.79   91.29
   1   1   0 2166.48   91.59
   1   1   0 2149.39   91.79
  -1   1   0 2154.58   91.59
  -1   1   0 2103.89   91.39
  -1   1   0 2181.88   91.59
   1   1   0 2160.98   93.49
  -1   1   0 2234.68   91.49
  -1   1   0 2129.19   94.29
   1   1   0 2157.18   91.49
  -1   1   0 2152.98   91.89
  -3  -1   0  969.40   47.20
   3  -1   0 1008.60   44.10
   3  -1   0 1013.20   48.60
   3  -1   0 1027.10   44.80
  -3  -1   0 1016.70   44.90
  -3  -1   0 1026.10   44.70
  -3  -1   0 1042.30   44.70
   3  -1   0 1028.30   44.70
   3  -1   0 1037.70   44.50
  -3  -1   0 1021.80   44.90
   3  -1   0 1010.80   44.70
   3  -1   0 1013.70   44.90
   3  -1   0 1024.30   44.90
  -3  -1   0 1045.20   45.20
  -3  -1   0 1037.90   49.10
   3  -1   0 1055.29   45.20
   3   1   0 1029.90   44.80
  -3   1   0 1052.69   49.40
  -3   1   0 1003.30   44.90
   3   1   0 1072.49   45.50
   3   1   0 1059.09   45.20
  -3   1   0 1034.00   44.70
  -3   1   0 1037.60   44.80
   3   1   0 1029.90   44.70
  -3   1   0 1067.49   45.30
  -3   1   0  994.90   44.60
  -3   1   0 1025.40   44.10
   3   1   0 1016.30   47.70
  -3   1   0 1016.40   44.90
   3   1   0  999.90   44.90
  -3   1   0 1057.09   49.20
   3   1   0 1004.60   44.90
   3   1   0 1050.89   44.80
  -3   1   0 1012.70   44.70
   3   1   0 1058.19   44.80
  -5  -1   0  975.30   49.40
  -5  -1   0  905.71   41.90
  -5  -1   0  925.51   42.20
  -5  -1   0  944.11   42.30
  -5  -1   0  934.61   42.40
   5  -1   0  978.20   42.10
   5  -1   0  943.91   42.20
  -5  -1   0  919.71   42.80
  -5  -1   0  951.10   42.00
   5  -1   0  959.50   42.00
   5  -1   0  959.70   42.30
   5  -1   0  965.90   42.40
  -5  -1   0  934.81   42.00
  -5  -1   0  945.31   46.60
   5  -1   0  909.81   41.90
   5   1   0  875.71   41.90
  -5   1   0 1001.10   42.60
   5   1   0  922.11   46.80
  -5   1   0  956.70   42.40
  -5   1   0  969.20   48.70
   5   1   0  953.00   42.00
  -5   1   0  946.61   42.40
  -5   1   0  947.71   49.20
   5   1   0  944.91   42.30
   5   1   0  945.71   42.40
  -5   1   0  960.80   42.00
   5   1   0  940.31   42.30
   5   1   0  936.91   42.00
  -5   1   0  939.01   41.90
   5   1   0  996.40   43.10
  -5   1   0  962.50   42.10
   5   1   0  915.51   42.60
  -7  -1   0   51.79    7.20
  -7  -1   0   62.89   17.10
   7  -1   0   47.70    5.90
  -7  -1   0   41.50    6.20
   7  -1   0   51.09    6.10
  -7  -1   0   49.99    6.60
   7  -1   0   59.79    6.40
  -7  -1   0   39.90   17.70
   7  -1   0   42.50    6.40
  -7  -1   0   45.10    6.10
  -7  -1   0   60.69   13.60
  -7  -1   0   47.50    5.90
   7  -1   0   57.99    6.70
   7  -1   0   51.39    5.80
  -7  -1   0   51.39    6.10
  -7  -1   0   58.89    6.30
  -7   1   0   61.39    6.60
  -7   1   0   45.80    6.10
  -7   1   0   50.79   15.70
  -7   1   0   48.40    5.90
   7   1   0   45.70    6.00
  -7   1   0   48.20    6.10
   7   1   0   40.50    5.90
   7   1   0   54.19    6.00
   7   1   0   65.49    7.30
   7   1   0   34.40    6.50
   7   1   0   49.10    6.50
  -7   1   0   72.79   17.00
  -7   1   0   62.89    7.20
  -7   1   0   54.79    6.80
  -7   1   0   53.69    6.50
   7   1   0   53.89    6.00
   7   1   0   46.10   14.10
   7   1   0   46.90    5.90
   9  -1   0 3552.04  153.18
  -9  -1   0 3631.14  164.18
   9  -1   0 3439.56  152.98
  -9  -1   0 3698.13  153.18
  -9  -1   0 3618.14  153.78
   9  -1   0 3432.56  152.78
  -9  -1   0 3394.26  153.38
  -9  -1   0 3506.15  152.08
   9  -1   0 3689.73  153.38
   9  -1   0 3572.04  153.78
   9  -1   0 3632.54  153.88
  -9  -1   0 3448.25  153.08
  -9  -1   0 3608.04  163.38
  -9  -1   0 3487.35  153.08
  -9  -1   0 3584.94  153.88
  -9  -1   0 3486.65  153.38
  -9  -1   0 3341.57  159.38
  -9   1   0 3564.04  163.58
   9   1   0 3522.65  153.58
  -9   1   0 3643.44  153.98
   9   1   0 3572.04  160.88
  -9   1   0 3551.84  153.38
   9   1   0 3482.55  152.98
   9   1   0 3581.94  153.08
   9   1   0 3383.26  152.98
  -9   1   0 3454.35  152.98
  -9   1   0 3420.16  152.88
   9   1   0 3699.23  153.88
   9   1   0 3551.84  153.78
  -9   1   0 3533.25  152.98
  -9   1   0 3590.54  153.78
   9   1   0 3662.73  153.18
  -9   1   0 3655.93  163.38
  -9   1   0 3508.85  153.08
  11  -1   0 2040.80   90.49
  11  -1   0 2043.40   90.49
 -11  -1   0 2060.29   90.29
 -11  -1   0 1990.60   90.49
 -11  -1   0 2058.89   90.69
 -11  -1   0 1860.41   89.99
 -11  -1   0 2021.50   89.09
 -11  -1   0 2094.39   91.09
 -11  -1   0 2093.49  104.19
 -11  -1   0 2077.19  103.59
  11  -1   0 1922.81   89.99
  11  -1   0 1975.60   90.99
 -11  -1   0 2085.79   91.49
  11  -1   0 2077.09   89.99
  11  -1   0 1938.71   90.89
 -11  -1   0 1988.80   90.49
  11   1   0 2093.59   91.19
 -11   1   0 2155.68  104.69
 -11   1   0 1939.01   90.19
  11   1   0 2002.00   90.29
  11   1   0 1888.91   89.69
 -11   1   0 2066.49   91.29
  11   1   0 2092.59   90.39
  11   1   0 1925.91   90.59
 -11   1   0 2040.60  102.59
 -11   1   0 2065.09   91.19
  11   1   0 2028.80   90.19
  11   1   0 2031.40   90.99
 -11   1   0 2058.09   90.79
 -11   1   0 2047.30   90.39
  11   1   0 2030.10  100.09
 -11   1   0 2038.60   89.89
  13  -1   0  814.12   40.30
 -13  -1   0  795.42   39.00
  13  -1   0  758.92   38.80
  13  -1   0  797.72   39.40
 -13  -1   0  732.23   39.20
 -13  -1   0  857.21   41.20
 -13  -1   0  815.72   38.00
  13  -1   0  718.93   38.70
 -13  -1   0  822.02   39.80
  13  -1   0  874.21   55.09
 -13  -1   0  754.82   38.60
 -13  -1   0  724.63   39.10
  13  -1   0  849.02   38.80
 -13  -1   0  791.42   54.99
  13  -1   0  776.92   40.00
 -13  -1   0  798.32   56.09
  13   1   0  734.33   38.80
 -13   1   0  705.13   39.10
 -13   1   0  761.32   54.59
  13   1   0  783.72   39.00
  13   1   0  787.02   39.80
  13   1   0  773.22   38.90
 -13   1   0  796.62   54.39
 -13   1   0  774.52   40.00
 -13   1   0  786.72   39.10
 -13   1   0  771.82   38.80
 -13   1   0  742.73   38.20
 -13   1   0  804.92   40.10
 -13   1   0  717.23   38.90
  13   1   0  712.23   39.20
  13   1   0  760.32   38.70
  13   1   0  820.72   51.99
 -15  -1   0  572.14   31.10
 -15  -1   0  608.14   52.19
  15  -1   0  487.65   30.50
 -15  -1   0  627.94   49.10
 -15  -1   0  568.04   33.30
 -15  -1   0  555.04   31.90
 -15  -1   0  542.05   32.00
 -15  -1   0  532.95   32.10
  15  -1   0  588.24   32.40
 -15  -1   0  610.34   30.70
  15  -1   0  558.74   32.40
  15  -1   0  521.25   30.80
  15  -1   0  624.44   31.20
 -15   1   0  595.24   48.80
 -15   1   0  589.94   32.40
 -15   1   0  545.55   32.60
  15   1   0  547.55   32.20
 -15   1   0  609.94   30.00
 -15   1   0  511.15   31.20
  15   1   0  599.24   31.60
  15   1   0  544.55   30.40
  15   1   0  622.24   46.00
 -15   1   0  584.14   48.00
  15   1   0  581.04   32.30
  15   1   0  575.04   31.50
 -15   1   0  610.54   31.00
 -15   1   0  560.34   31.30
 -17  -1   0 1318.17   78.79
 -17  -1   0 1194.98   78.99
 -17  -1   0 1232.98   60.19
  17  -1   0 1212.78   61.09
  17  -1   0 1224.28   60.39
  17  -1   0 1337.37   59.29
 -17  -1   0 1220.28   61.49
 -17  -1   0 1296.97   58.19
 -17  -1   0 1168.78   60.09
  17  -1   0 1109.89   58.79
 -17  -1   0 1118.29   59.69
  17  -1   0 1290.77   59.49
 -17   1   0 1160.78   59.59
 -17   1   0 1318.47   58.79
 -17   1   0 1285.57   60.89
 -17   1   0 1154.78   59.09
  17   1   0 1085.29   59.79
 -17   1   0 1144.59   60.29
  17   1   0 1272.57   74.89
 -17   1   0 1265.57   78.19
  17   1   0 1168.48   59.39
  17   1   0 1129.69   60.09
 -17   1   0 1313.27   78.39
  17   1   0 1235.98   59.49
 -19  -1   0   73.79   27.60
 -19  -1   0   88.19   30.40
  19  -1   0   56.29   10.70
 -19  -1   0   63.29   11.20
  19  -1   0   64.19   11.70
 -19  -1   0   85.69   12.80
 -19  -1   0   65.69   11.90
  19  -1   0   73.89   12.30
 -19  -1   0   61.39   11.60
  19  -1   0   74.69   11.30
 -19  -1   0   70.29   10.50
  19   1   0   95.09   14.00
 -19   1   0   88.89   30.20
 -19   1   0   66.49   10.80
 -19   1   0   88.89   14.20
  19   1   0   83.19   12.10
 -19   1   0   77.29   12.60
 -19   1   0   96.39   13.50
 -19   1   0   72.19   26.90
  19   1   0  103.99   23.40
  19   1   0   71.99   11.70
 -19   1   0   77.59   12.00
  19   1   0   83.39   12.80
  21  -1   0 1735.13   86.69
  21  -1   0 1792.72   85.49
 -21  -1   0 1823.02  107.29
  21  -1   0 1916.01   88.39
 -21  -1   0 1807.22  107.59
 -21  -1   0 1769.62   86.19
 -21  -1   0 1906.81   83.99
 -21  -1   0 1751.62   87.29
 -21  -1   0 1851.71   88.29
 -21  -1   0 1748.33   86.39
  21  -1   0 1765.82   85.89
  21   1   0 1926.11   87.89
 -21   1   0 1732.33  105.49
  21   1   0 1875.71  104.29
 -21   1   0 1737.73   84.09
 -21   1   0 1806.92   87.69
 -21   1   0 1761.02   86.29
  21   1   0 1731.63   87.09
  21   1   0 1775.72   85.59
  21   1   0 1780.22   85.99
 -21   1   0 1761.02  105.39
 -21   1   0 1857.51   86.19
  23  -1   0  138.29   16.90
 -23  -1   0  144.39   18.10
 -23  -1   0  202.78   38.70
 -23  -1   0  121.09   16.70
  23  -1   0   95.39   29.70
 -23  -1   0  146.59   15.10
 -23  -1   0  110.79   16.60
  23  -1   0  129.29   16.80
  23  -1   0  147.49   18.50
 -23  -1   0  142.59   36.20
 -23   1   0  130.99   15.70
 -23   1   0  183.18   20.40
 -23   1   0  109.59   34.20
  23   1   0  116.69   30.10
 -23   1   0  132.69   17.40
  23   1   0  144.59   18.00
 -23   1   0  130.69   33.90
  23   1   0  147.39   17.30
  23   1   0  147.19   17.20
 -23   1   0  131.49   17.40
 -25  -1   0  566.24   37.60
 -25  -1   0  532.25   63.89
  25  -1   0  601.54   36.60
  25  -1   0  547.55   36.30
  25  -1   0  519.65   58.59
 -25  -1   0  608.84   38.10
  25  -1   0  653.63   39.00
 -25  -1   0  618.94   34.50
 -25  -1   0  646.34   67.39
 -25  -1   0  665.33   40.00
  25   1   0  649.14   62.39
  25   1   0  605.44   38.20
  25   1   0  609.14   37.00
 -25   1   0  597.64   36.20
 -25   1   0  635.54   38.40
 -25   1   0  576.24   37.70
 -25   1   0  643.74   59.59
  25   1   0  606.44   36.90
 -25   1   0  625.14   39.90
 -25   1   0  475.25   58.69
 -27  -1   0   55.99   14.00
  27  -1   0   90.29   28.40
  27  -1   0   64.49   13.30
 -27  -1   0   72.59   12.40
  27  -1   0   49.99   12.90
 -27  -1   0   80.89   35.00
  27  -1   0   75.69   14.10
 -27  -1   0   60.99   14.70
 -27  -1   0   81.69   15.70
 -27  -1   0   72.59   35.50
 -27   1   0   60.49   15.00
 -27   1   0   53.79   13.10
  27   1   0   50.09   12.10
  27   1   0   61.09   14.10
 -27   1   0   70.09   34.60
  27   1   0   66.69   14.10
  27   1   0   85.29   30.50
 -27   1   0   81.49   15.30
 -27   1   0   91.19   34.70
 -27   1   0   69.09   14.70
 -29  -1   0  467.85   30.10
  29  -1   0  460.75   32.80
  29  -1   0  442.36   33.40
  29  -1   0  442.56   56.09
 -29  -1   0  364.56   60.49
  29  -1   0  472.35   32.00
 -29  -1   0  497.55   34.20
 -29  -1   0  462.85   62.99
 -29  -1   0  477.85   35.70
 -29  -1   0  440.16   33.20
 -29   1   0  473.95   33.80
  29   1   0  456.05   31.50
 -29   1   0  438.96   31.80
  29   1   0  431.16   33.30
 -29   1   0  450.55   33.50
 -29   1   0  464.65   34.50
  29   1   0  509.35   61.79
 -29   1   0  414.36   59.99
  29   1   0  399.76   30.90
 -29   1   0  429.36   59.99
 -31  -1   0   -0.10   10.10
 -31  -1   0    7.10   33.20
  31  -1   0  -17.30    7.20
  31  -1   0   16.30   10.80
  31  -1   0   32.10   29.10
 -31  -1   0    3.30   11.00
 -31  -1   0  -13.60   34.20
  31  -1   0    3.40   10.00
 -31  -1   0   18.70   13.10
 -31  -1   0    1.70   13.20
 -31   1   0   17.50   11.90
 -31   1   0    2.00   11.70
 -31   1   0   35.70   33.60
  31   1   0   12.10   10.90
 -31   1   0  -28.10   25.90
 -31   1   0   -2.90   11.60
  31   1   0    5.90    9.60
 -31   1   0    0.40   12.60
  31   1   0   17.40   29.60
  31   1   0    9.90   10.70
 -33  -1   0  249.28   54.79
 -33  -1   0  299.17   55.49
 -33  -1   0  338.07   26.40
 -33  -1   0  358.76   29.60
  33  -1   0  311.57   30.20
  33  -1   0  323.27   30.70
 -33  -1   0  274.07   28.50
  33  -1   0  304.67   43.40
  33  -1   0  246.78   48.80
  33   1   0  339.47   27.50
 -33   1   0  277.47   29.40
 -33   1   0  289.27   54.29
  33   1   0  294.47   29.10
 -33   1   0  295.77   27.00
  33   1   0  391.86   58.19
 -33   1   0  326.37   57.19
 -33   1   0  336.77   31.50
 -35  -1   0    6.10   37.10
 -35  -1   0   24.60   14.30
  35  -1   0    5.90   10.40
 -35  -1   0    3.40   39.20
 -35  -1   0   16.80   12.70
  35  -1   0    9.10   10.50
  35  -1   0   15.00   29.20
 -35   1   0   -4.60   12.00
 -35   1   0    1.10   12.40
 -35   1   0  -20.20   36.00
  35   1   0    9.60   11.00
 -35   1   0    6.40   11.80
  35   1   0    6.40   10.80
  35   1   0  -30.30   21.50
 -35   1   0  -25.60   34.90
 -37  -1   0  105.09   46.30
  37  -1   0  107.19   19.50
  37  -1   0   40.10   35.70
 -37  -1   0  182.68   52.79
 -37  -1   0   91.59   45.90
 -37  -1   0  113.79   20.10
 -37  -1   0  107.29   21.80
  37  -1   0  129.59   20.20
 -37   1   0    7.90   39.60
  37   1   0  135.89   21.60
 -37   1   0  107.39   20.10
 -37   1   0  126.99   22.00
 -37   1   0  158.38   47.40
  37   1   0  150.58   22.10
  37   1   0  134.59   42.70
 -39  -1   0   15.20   15.10
  39  -1   0   30.10   14.90
 -39  -1   0   10.10   14.30
 -39  -1   0   23.10   42.30
 -39  -1   0   44.50   40.20
  39  -1   0   48.10   35.90
  39  -1   0   36.80   13.90
 -39   1   0   13.00   15.70
  39   1   0   18.30   12.90
 -39   1   0   10.10   16.00
  39   1   0   27.80   37.60
  39   1   0   39.40   13.90
 -39   1   0   18.30   40.30
 -39   1   0   49.00   40.80
   0  -2   0  502.55   24.30
   0  -2   0  495.15   23.60
   0  -2   0  497.65   24.20
   0  -2   0  539.75   24.60
   0  -2   0  526.15   24.70
   0  -2   0  516.05   29.40
   0  -2   0  513.05   24.40
   0  -2   0  528.65   24.20
   0  -2   0  527.75   24.50
   0  -2   0  530.75   25.20
   0   2   0  510.05   24.60
   0   2   0  512.15   24.50
   0   2   0  503.75   24.20
   0   2   0  509.85   24.80
   0   2   0  522.05   29.40
   0   2   0  513.25   23.60
   0   2   0  532.75   24.30
   0   2   0  523.25   24.50
   0   2   0  513.35   24.60
   0   2   0  515.65   31.40
   0   2   0  513.95   24.30
   0   2   0  514.35   25.00
  -2  -2   0  450.45   22.40
  -2  -2   0  484.55   22.40
   2  -2   0  458.45   29.40
  -2  -2   0  505.15   23.40
   2  -2   0  494.45   22.80
  -2  -2   0  469.65   27.80
  -2  -2   0  460.75   22.60
  -2  -2   0  455.85   30.20
  -2  -2   0  473.65   22.80
  -2  -2   0  479.15   23.10
   2  -2   0  472.55   22.00
   2  -2   0  468.55   22.50
   2  -2   0  484.75   22.00
  -2  -2   0  464.55   21.70
   2  -2   0  481.35   22.50
   2  -2   0  460.05   22.60
   2  -2   0  496.65   22.50
   2  -2   0  507.65   28.80
  -2  -2   0  490.25   22.40
  -2  -2   0  481.25   22.90
   2  -2   0  479.25   22.40
  -2   2   0  471.25   23.00
  -2   2   0  471.95   22.60
  -2   2   0  478.95   22.50
  -2   2   0  477.05   23.40
  -2   2   0  453.15   22.20
   2   2   0  460.05   22.50
   2   2   0  478.35   22.40
  -2   2   0  458.35   22.40
   2   2   0  480.25   22.80
  -2   2   0  475.05   22.60
   2   2   0  457.25   22.20
  -2   2   0  474.05   22.40
   2   2   0  486.25   28.20
  -2   2   0  481.25   31.40
   2   2   0  464.05   22.50
  -2   2   0  469.45   21.90
  -2   2   0  483.25   22.40
   2   2   0  487.35   22.40
   2   2   0  456.15   23.10
  -4  -2   0    3.40    3.40
   4  -2   0    3.00    3.30
   4  -2   0    6.70    3.40
  -4  -2   0    0.60    2.90
   4  -2   0   -0.70   11.20
   4  -2   0   -3.10    3.00
   4  -2   0    1.50    3.50
   4  -2   0   -1.10    3.50
  -4  -2   0   -2.00    3.50
  -4  -2   0   10.30   13.20
  -4  -2   0    1.70    9.80
   4  -2   0   -1.70    2.40
  -4  -2   0    0.70    3.90
  -4  -2   0    2.40    3.20
   4  -2   0   -0.90    2.60
  -4  -2   0    5.60    3.50
  -4   2   0    5.50    4.50
   4   2   0    5.60    3.50
   4   2   0   -7.40    9.50
  -4   2   0    0.90   13.00
  -4   2   0    1.60    3.40
   4   2   0   10.50    4.80
  -4   2   0    8.40    3.90
  -4   2   0   -2.90    3.20
   4   2   0   -3.60    2.80
   4   2   0   -1.60    3.00
  -4   2   0   -0.60    2.60
  -4   2   0    0.50    3.00
  -4   2   0    2.60    3.30
   4   2   0    2.50    3.10
  -4   2   0   -0.40    3.40
  -4   2   0    0.20    3.50
   4   2   0    2.20    3.40
  -4   2   0    6.70    4.00
  -4   2   0   -6.50   13.50
   4   2   0    0.00    3.30
   6  -2   0   40.40   16.20
  -6  -2   0   50.19    5.90
   6  -2   0   59.79    6.70
  -6  -2   0   68.49    7.80
   6  -2   0   58.59    6.00
   6  -2   0   55.09    7.20
  -6  -2   0   53.89   12.90
  -6  -2   0   63.09    6.60
   6  -2   0   60.69    6.40
  -6  -2   0   48.00   15.80
  -6  -2   0   59.19    6.30
   6  -2   0   65.79    6.50
   6  -2   0   52.29    6.10
  -6  -2   0   57.99    6.80
   6   2   0   61.49   13.80
  -6   2   0   63.29   16.80
  -6   2   0   62.89    6.90
  -6   2   0   67.09    7.10
   6   2   0   59.59    6.80
  -6   2   0   68.19    7.90
  -6   2   0   64.09    7.00
   6   2   0   64.79    8.10
  -6   2   0   52.99    6.20
   6   2   0   59.19    6.30
   6   2   0   54.09    6.20
  -6   2   0   55.69    5.20
  -6   2   0   61.69   18.40
   6   2   0   56.79    6.80
   6   2   0   59.19    6.90
   6   2   0   54.19    6.20
  -6   2   0   51.09    6.10
   6   2   0   63.99    6.50
  -6   2   0   57.29    6.20
   8  -2   0  516.05   24.00
  -8  -2   0  430.86   30.30
  -8  -2   0  453.95   23.70
   8  -2   0  500.05   24.30
   8  -2   0  454.35   23.00
   8  -2   0  489.45   23.90
  -8  -2   0  443.36   36.90
   8  -2   0  454.55   24.30
  -8  -2   0  461.45   25.00
  -8  -2   0  481.55   23.80
  -8  -2   0  447.76   24.10
  -8  -2   0  482.25   23.70
   8  -2   0  486.15   24.30
  -8  -2   0  458.95   24.00
   8  -2   0  441.06   23.70
   8   2   0  498.25   23.70
  -8   2   0  457.55   36.70
  -8   2   0  494.45   24.10
   8   2   0  524.35   24.80
  -8   2   0  454.05   23.50
  -8   2   0  467.35   23.60
  -8   2   0  473.85   24.90
   8   2   0  479.65   23.80
  -8   2   0  486.65   37.70
   8   2   0  471.25   23.70
   8   2   0  478.55   25.40
  -8   2   0  483.65   24.30
   8   2   0  451.45   24.10
  -8   2   0  478.45   22.20
   8   2   0  493.45   24.40
  -8   2   0  457.55   23.60
  -8   2   0  453.25   24.20
   8   2   0  463.75   32.20
  10  -2   0   63.59    7.80
 -10  -2   0   64.39    9.20
 -10  -2   0   69.59    8.20
 -10  -2   0   61.69    7.90
 -10  -2   0   63.09    7.60
  10  -2   0   81.19    8.80
 -10  -2   0   50.49    7.30
 -10  -2   0   60.19    7.60
 -10  -2   0   58.99   20.90
  10  -2   0   67.29    8.00
  10  -2   0   71.29    8.40
  10  -2   0   67.49    8.20
  10  -2   0   47.60    7.20
 -10   2   0   60.39    7.30
 -10   2   0   58.49    8.20
  10   2   0   63.79    7.60
 -10   2   0   63.89   19.00
  10   2   0   64.99    8.30
  10   2   0   74.39    8.00
 -10   2   0   93.49   20.90
  10   2   0   54.39    9.20
  10   2   0   53.09    7.60
 -10   2   0   62.69    7.90
 -10   2   0   60.29    7.80
  10   2   0   64.59   17.40
 -10   2   0   70.99    9.10
  10   2   0   68.09    8.40
 -12  -2   0   48.70    8.20
 -12  -2   0   33.70    6.80
  12  -2   0   31.90    6.70
 -12  -2   0   35.00    6.90
  12  -2   0   38.00    6.70
  12  -2   0   40.50    6.70
 -12  -2   0   30.30    8.10
 -12  -2   0   33.00    6.40
  12  -2   0   40.50    7.10
  12  -2   0   31.30    7.00
  12  -2   0   10.30   14.50
 -12  -2   0   33.80    6.90
 -12  -2   0   37.90    8.70
  12  -2   0   35.80    7.10
 -12  -2   0   70.79   21.20
  12   2   0   26.40   16.50
  12   2   0   26.70    6.20
 -12   2   0   48.00    8.60
 -12   2   0   37.40    6.60
  12   2   0   28.20    7.10
  12   2   0   26.40    6.20
  12   2   0   27.00    6.40
 -12   2   0   25.70    6.50
 -12   2   0   20.20    6.10
 -12   2   0   19.70   18.10
 -12   2   0   34.10    7.60
  12   2   0   33.60    6.70
 -12   2   0   18.60   17.50
  12   2   0   27.30    7.50
  12   2   0   36.10    6.70
  12   2   0   25.70    6.30
 -12   2   0   32.20    7.00
 -14  -2   0   -0.40    5.90
 -14  -2   0   -2.10    5.00
  14  -2   0   -1.60    4.10
  14  -2   0   -6.00    5.00
  14  -2   0   -7.80    4.50
  14  -2   0   -3.10    5.20
  14  -2   0   -4.00    3.50
 -14  -2   0   -2.70    6.10
 -14  -2   0    1.40    4.90
  14  -2   0   -2.50    5.00
 -14  -2   0   10.50   19.20
 -14  -2   0    3.70    6.10
 -14  -2   0    0.00    4.10
 -14   2   0   -5.00    5.10
 -14   2   0   19.50    7.50
  14   2   0   -2.10    4.40
 -14   2   0   -6.80   19.40
 -14   2   0   17.30   20.50
  14   2   0    8.90    7.10
  14   2   0  -15.20   14.50
  14   2   0    0.20    5.20
  14   2   0   -1.00    4.90
 -14   2   0    2.70    5.50
 -14   2   0    9.40    6.40
 -14   2   0    7.80    5.70
  14   2   0   -4.40    5.30
  14   2   0   -2.80    4.50
 -16  -2   0    3.50    7.30
  16  -2   0   -3.90    5.60
  16  -2   0    2.10    6.20
 -16  -2   0   32.10   23.80
 -16  -2   0    2.10    6.00
 -16  -2   0   -6.60    6.20
 -16  -2   0    4.10    5.10
 -16  -2   0    3.80    6.30
  16  -2   0    4.20    6.20
 -16  -2   0    0.70    5.90
  16  -2   0   -0.90    5.70
  16   2   0    9.70    5.80
 -16   2   0   -3.20    6.40
  16   2   0   12.80    6.10
 -16   2   0   -4.20    5.60
  16   2   0    4.60    5.60
 -16   2   0    2.40    6.10
  16   2   0    4.40    5.50
 -16   2   0   31.30   20.80
 -16   2   0   -5.30    6.60
  16   2   0   16.60   18.20
 -16   2   0   -2.50    5.80
 -16   2   0   -7.60   20.70
  16   2   0    7.80    7.30
 -18  -2   0  373.66   24.20
  18  -2   0  305.07   21.70
  18  -2   0  349.27   23.10
  18  -2   0  338.17   23.10
 -18  -2   0  330.97   23.90
 -18  -2   0  348.97   45.50
 -18  -2   0  317.87   20.70
  18  -2   0  357.86   24.20
 -18  -2   0  356.96   45.50
 -18  -2   0  315.27   22.90
 -18  -2   0  302.07   22.30
 -18   2   0  328.47   23.60
  18   2   0  340.17   23.50
 -18   2   0  358.16   23.30
 -18   2   0  347.07   23.30
 -18   2   0  314.07   23.00
 -18   2   0  380.46   46.10
  18   2   0  392.36   41.30
  18   2   0  325.17   22.80
 -18   2   0  286.57   40.70
  18   2   0  328.07   22.10
 -18   2   0  306.17   23.10
  18   2   0  324.77   22.50
 -20  -2   0    6.00   23.10
 -20  -2   0    0.10    6.40
 -20  -2   0   -2.90   26.30
  20  -2   0   -5.40    7.10
 -20  -2   0    5.60    7.90
 -20  -2   0    4.80    8.00
 -20  -2   0    0.10    7.10
 -20  -2   0    8.50    8.90
  20  -2   0   -1.80    6.30
  20  -2   0    7.70    7.50
  20  -2   0    6.90    6.10
 -20   2   0   10.40    8.50
 -20   2   0   12.10   24.90
  20   2   0   57.39   23.50
  20   2   0    2.00    7.00
 -20   2   0   -0.40    7.30
  20   2   0   15.30    7.40
  20   2   0   -5.00    7.10
 -20   2   0  -15.50   22.70
 -20   2   0  -12.20    5.90
  20   2   0    1.30    6.80
 -20   2   0   -6.80    6.40
 -22  -2   0   18.90   29.20
  22  -2   0   -0.40    7.50
 -22  -2   0   16.00   25.30
  22  -2   0    7.50    7.50
 -22  -2   0    2.30    9.20
 -22  -2   0    2.50    7.10
  22  -2   0   -8.40    6.10
 -22  -2   0    8.90    8.50
 -22  -2   0   -0.60    8.90
  22  -2   0    4.10    7.30
  22   2   0   -6.00    6.20
 -22   2   0   -6.30   24.80
 -22   2   0   -7.60   20.60
 -22   2   0    5.30    8.80
  22   2   0   -1.90    6.50
 -22   2   0    5.10    6.60
  22   2   0   11.60    7.70
 -22   2   0   -1.20    7.80
 -22   2   0   -7.60    7.50
 -22   2   0    0.20    8.60
  22   2   0   -4.30   21.00
  24  -2   0   38.60   10.70
 -24  -2   0   45.20   30.90
  24  -2   0   10.30    9.10
  24  -2   0   42.40   11.40
 -24  -2   0   24.00   11.10
 -24  -2   0   38.20   11.90
 -24  -2   0   40.40   10.00
 -24  -2   0   40.00   11.70
 -24  -2   0   10.10   27.60
 -24   2   0   44.90   12.50
  24   2   0   44.40   11.50
 -24   2   0   44.50   13.30
 -24   2   0   43.70   12.10
 -24   2   0   32.60   11.30
  24   2   0   68.19   13.20
 -24   2   0   54.09   31.70
  24   2   0   50.59   13.00
  24   2   0   39.70   24.60
 -24   2   0   33.70   29.10
 -26  -2   0   14.70   10.60
 -26  -2   0   -5.40    9.20
  26  -2   0    7.30    9.60
  26  -2   0   -4.10    7.60
 -26  -2   0    4.60   10.20
  26  -2   0    0.80    8.20
 -26  -2   0   48.70   35.60
 -26  -2   0   -3.80    8.00
 -26   2   0    2.70   10.40
  26   2   0    5.20    8.00
  26   2   0   30.70   26.80
  26   2   0    6.90    8.70
 -26   2   0    4.90   10.80
 -26   2   0   -3.20   10.20
 -26   2   0    1.90    9.50
  26   2   0    6.90    8.00
 -26   2   0   95.29   35.20
 -26   2   0  -21.00   26.00
 -28  -2   0   57.69   14.80
  28  -2   0   52.59   13.60
 -28  -2   0   96.19   17.30
  28  -2   0   83.79   15.50
 -28  -2   0   81.49   13.50
  28  -2   0   86.39   16.00
  28  -2   0   95.49   29.30
 -28  -2   0   77.09   16.30
 -28  -2   0   49.40   36.20
 -28   2   0   85.29   36.60
 -28   2   0   59.69   14.80
  28   2   0  107.09   16.50
  28   2   0   89.39   15.80
  28   2   0  103.59   35.30
 -28   2   0   94.49   16.50
 -28   2   0   45.00   15.00
 -28   2   0   96.79   16.50
  28   2   0   70.89   13.90
 -28   2   0   68.99   35.20
 -30  -2   0   34.80   15.00
 -30  -2   0   69.19   16.50
 -30  -2   0  -19.00   34.40
 -30  -2   0   56.09   12.30
  30  -2   0   40.70   13.60
  30  -2   0   49.10   25.90
 -30  -2   0   34.80   13.70
  30  -2   0   41.50   12.60
  30  -2   0   65.99   15.20
 -30   2   0   47.30   14.90
  30   2   0   81.69   15.40
  30   2   0   47.90   13.40
 -30   2   0   74.29   34.40
 -30   2   0   60.69   16.00
 -30   2   0   26.90   14.60
 -30   2   0   32.40   38.00
 -30   2   0   30.00   14.60
  30   2   0   45.20   26.40
  30   2   0   57.59   13.50
 -32  -2   0   34.60   39.80
  32  -2   0   19.50   24.70
 -32  -2   0   29.40   14.00
 -32  -2   0   22.20   12.50
  32  -2   0   27.30   12.50
 -32  -2   0    6.90   10.10
  32  -2   0   35.60   12.80
  32  -2   0    2.20   10.00
 -32  -2   0   30.20   38.50
 -32   2   0   -2.50   34.80
 -32   2   0   12.90   14.00
  32   2   0   37.00   13.70
 -32   2   0    0.50   13.50
 -32   2   0    6.20   12.00
  32   2   0  -10.20   30.20
 -32   2   0   39.90   36.30
  32   2   0   24.40   12.30
 -34  -2   0   28.30   39.70
  34  -2   0   13.20   11.60
 -34  -2   0    5.20   13.90
  34  -2   0   28.80   31.10
 -34  -2   0   23.00   13.50
  34  -2   0    5.40   10.90
 -34  -2   0   48.90   41.60
  34   2   0   12.20   11.90
 -34   2   0   14.80   13.20
  34   2   0   58.79   15.10
  34   2   0  -16.60   32.20
 -34   2   0  -29.70   31.80
 -34   2   0   13.40   35.90
 -34   2   0   -3.40   12.50
 -34   2   0    1.70   13.60
 -36  -2   0   20.50   15.50
  36  -2   0   16.00   12.20
 -36  -2   0   -7.70   37.40
  36  -2   0   51.19   35.90
  36  -2   0   14.50   12.20
 -36  -2   0  -13.70   35.40
 -36  -2   0   -5.90   11.20
  36   2   0   17.70   11.20
 -36   2   0   17.80   13.40
 -36   2   0   54.59   37.10
 -36   2   0   11.40   15.30
  36   2   0    7.90   11.20
 -36   2   0  -26.10   15.90
  36   2   0   77.99   40.80
 -36   2   0   26.20   36.90
  38  -2   0   55.99   16.40
 -38  -2   0   26.00   15.60
  38  -2   0   39.80   14.40
  38  -2   0   37.70   35.70
 -38  -2   0   59.19   17.60
 -38  -2   0   43.60   44.30
 -38  -2   0   76.69   48.70
  38   2   0   38.60   40.70
  38   2   0   61.29   15.40
 -38   2   0   38.00   15.90
 -38   2   0   34.40   41.70
  38   2   0   30.90   14.20
 -38   2   0   39.80   39.30
 -40  -2   0   28.80   16.50
  40  -2   0   61.99   38.10
  40  -2   0   42.10   15.70
 -40  -2   0   87.69   49.70
  40  -2   0   33.60   15.30
 -40  -2   0   95.39   46.90
 -40  -2   0   48.80   18.20
  40   2   0   42.90   14.60
  40   2   0   37.80   38.10
 -40   2   0   28.10   15.50
 -40   2   0   19.00   39.00
 -40   2   0   68.99   43.10
  40   2   0   43.90   15.90
   1  -3   0   64.79    7.10
  -1  -3   0   51.99    6.20
  -1  -3   0   48.00    6.40
  -1  -3   0   45.50    5.80
  -1  -3   0   55.99    5.20
  -1  -3   0   53.39    6.20
  -1  -3   0   70.19    7.30
   1  -3   0   49.00    6.50
   1  -3   0   51.69    6.20
   1  -3   0   56.39    6.50
  -1  -3   0   46.20   12.70
   1  -3   0   46.80    5.70
  -1  -3   0   65.79    7.20
  -1  -3   0   73.89    6.80
   1  -3   0   53.59    6.20
   1  -3   0   54.79    5.30
  -1  -3   0   53.89    7.00
   1  -3   0   44.50   12.80
   1  -3   0   53.79    6.20
  -1   3   0   61.29    7.00
   1   3   0   58.69    6.60
   1   3   0   52.99    7.10
  -1   3   0   64.09   16.60
  -1   3   0   55.39    6.50
   1   3   0   53.19    6.20
   1   3   0   50.19    6.20
  -1   3   0   45.40   13.90
  -1   3   0   58.19    5.90
   1   3   0   47.00    6.60
   1   3   0   51.09    5.10
  -1   3   0   40.00    5.80
   1   3   0   52.39    5.80
   1   3   0   50.79    6.50
   1   3   0   33.70   13.40
  -1   3   0   55.09    7.30
  -1   3   0   45.20    5.80
  -1   3   0   66.79    6.40
   1   3   0   58.09    6.40
  -1   3   0   55.09    5.90
  -1   3   0   51.49    5.20
   1   3   0   55.99    5.80
  -1   3   0   47.60    6.10
   3  -3   0 1460.85   70.29
  -3  -3   0 1430.76   64.09
   3  -3   0 1417.46   63.79
  -3  -3   0 1412.26   64.19
  -3  -3   0 1378.96   72.69
  -3  -3   0 1377.46   63.39
  -3  -3   0 1436.36   63.99
  -3  -3   0 1401.26   62.39
   3  -3   0 1440.86   72.29
  -3  -3   0 1421.96   63.49
  -3  -3   0 1429.96   69.59
  -3  -3   0 1448.06   63.79
   3  -3   0 1483.95   63.79
   3  -3   0 1423.86   63.39
   3  -3   0 1453.25   62.69
   3  -3   0 1407.86   63.39
  -3  -3   0 1435.46   63.39
   3  -3   0 1454.85   62.89
   3  -3   0 1411.06   63.39
  -3  -3   0 1368.06   64.19
   3  -3   0 1494.95   63.99
   3   3   0 1389.86   63.39
  -3   3   0 1423.86   62.69
  -3   3   0 1425.66   63.79
  -3   3   0 1485.75   73.99
   3   3   0 1373.66   63.59
  -3   3   0 1469.75   63.59
  -3   3   0 1410.56   63.49
   3   3   0 1429.06   63.39
  -3   3   0 1473.65   63.69
   3   3   0 1430.76   63.39
   3   3   0 1428.86   70.09
   3   3   0 1472.05   64.69
  -3   3   0 1450.95   63.29
   3   3   0 1414.86   63.29
   3   3   0 1423.76   63.89
  -3   3   0 1460.05   64.99
  -3   3   0 1403.46   63.09
  -3   3   0 1475.55   63.79
  -3   3   0 1411.26   63.29
  -5  -3   0   73.09   19.40
  -5  -3   0   44.40    7.20
  -5  -3   0   48.50    6.40
  -5  -3   0   55.49    6.80
  -5  -3   0   49.90    6.70
   5  -3   0   59.39    6.60
   5  -3   0   54.79    5.60
   5  -3   0   61.29    7.00
  -5  -3   0   48.20    6.10
   5  -3   0   70.59    7.10
  -5  -3   0   56.99    7.10
   5  -3   0   61.29    6.90
  -5  -3   0   72.09   14.20
   5  -3   0   71.69    7.40
   5  -3   0   51.69    6.30
   5  -3   0   62.89   16.40
  -5   3   0   65.29    7.10
   5   3   0   54.59    6.50
  -5   3   0   46.00    6.50
   5   3   0   55.59    7.30
  -5   3   0   41.00    6.20
  -5   3   0   49.99    6.40
   5   3   0   61.99   15.40
   5   3   0   57.89    8.00
  -5   3   0   33.20   17.70
   5   3   0   63.39    6.90
  -5   3   0   38.60   16.80
  -5   3   0   50.99    5.80
   5   3   0   40.80    6.00
   5   3   0   66.39    6.80
  -5   3   0   57.49    6.20
   5   3   0   62.69    8.40
  -5   3   0   45.50    7.70
  -5   3   0   53.39    6.20
  -5   3   0   41.70    5.80
  -5   3   0   49.20    6.10
  -7  -3   0 1603.44   71.99
   7  -3   0 1641.14   71.59
   7  -3   0 1603.14   71.89
   7  -3   0 1626.64   72.49
  -7  -3   0 1660.63   72.79
  -7  -3   0 1627.94   71.89
  -7  -3   0 1540.55   72.89
  -7  -3   0 1639.14   72.49
  -7  -3   0 1575.94   72.09
  -7  -3   0 1631.64   82.89
   7  -3   0 1656.43   70.39
   7  -3   0 1657.23   72.49
   7  -3   0 1638.54   73.19
   7  -3   0 1677.03   71.99
   7  -3   0 1571.44   71.79
   7   3   0 1603.44   72.19
  -7   3   0 1586.34   70.49
  -7   3   0 1679.73   72.59
  -7   3   0 1624.04   71.69
   7   3   0 1599.84   71.89
  -7   3   0 1593.54   83.89
  -7   3   0 1538.55   71.69
   7   3   0 1589.64   79.59
  -7   3   0 1563.04   82.69
   7   3   0 1610.64   73.79
  -7   3   0 1564.14   71.79
   7   3   0 1595.24   71.99
  -7   3   0 1597.34   71.49
  -7   3   0 1632.54   72.39
  -7   3   0 1644.14   73.49
   7   3   0 1684.83   72.69
   7   3   0 1605.24   71.69
  -7   3   0 1627.74   71.89
   9  -3   0  684.23   32.80
   9  -3   0  663.53   32.10
   9  -3   0  654.43   32.70
   9  -3   0  711.63   43.80
  -9  -3   0  707.63   33.90
  -9  -3   0  596.34   32.80
  -9  -3   0  677.43   33.00
  -9  -3   0  603.24   44.90
  -9  -3   0  678.13   34.20
   9  -3   0  706.03   34.00
  -9  -3   0  674.53   33.20
  -9  -3   0  664.53   32.60
   9  -3   0  683.73   33.40
  -9   3   0  668.33   32.60
   9   3   0  696.93   33.60
  -9   3   0  685.33   32.80
   9   3   0  643.84   32.60
  -9   3   0  686.63   31.00
  -9   3   0  691.63   34.60
   9   3   0  687.23   32.60
  -9   3   0  709.53   46.80
   9   3   0  691.33   42.40
  -9   3   0  704.53   33.70
   9   3   0  698.43   34.10
   9   3   0  636.54   32.70
   9   3   0  669.03   33.20
  -9   3   0  632.54   45.10
  -9   3   0  639.24   32.70
   9   3   0  667.13   32.70
  -9   3   0  641.54   33.30
  -9   3   0  642.74   32.70
   9   3   0  645.64   34.70
 -11  -3   0  793.92   39.80
 -11  -3   0  785.92   39.20
  11  -3   0  827.12   39.90
  11  -3   0  822.52   39.80
 -11  -3   0  824.22   39.00
  11  -3   0  784.82   39.00
 -11  -3   0  816.22   39.40
 -11  -3   0  756.02   40.50
 -11  -3   0  818.12   53.29
  11  -3   0  789.82   38.20
  11  -3   0  806.32   39.30
  11  -3   0  758.22   38.90
 -11  -3   0  826.52   39.70
  11  -3   0  829.32   40.00
 -11   3   0  758.32   39.00
  11   3   0  768.32   39.30
  11   3   0  897.91   39.70
 -11   3   0  851.11   41.30
  11   3   0  773.92   39.10
 -11   3   0  792.32   39.50
 -11   3   0  791.62   36.80
 -11   3   0  818.22   40.00
  11   3   0  859.91   40.00
 -11   3   0  838.02   53.49
 -11   3   0  777.02   39.00
  11   3   0  908.31   50.89
  11   3   0  759.02   41.20
 -11   3   0  806.32   53.39
  13  -3   0 1593.64   73.99
  13  -3   0 1624.24   73.39
 -13  -3   0 1541.25   73.29
 -13  -3   0 1759.52   88.19
 -13  -3   0 1497.15   73.09
 -13  -3   0 1496.65   74.39
 -13  -3   0 1682.53   90.59
  13  -3   0 1674.43   72.59
 -13  -3   0 1642.34   74.29
  13  -3   0 1648.34   74.49
 -13  -3   0 1618.54   74.29
  13  -3   0 1676.43   73.69
  13   3   0 1605.14   73.39
 -13   3   0 1640.44   70.79
 -13   3   0 1630.54   74.19
  13   3   0 1580.14   74.09
 -13   3   0 1611.54   73.39
  13   3   0 1653.13   74.09
  13   3   0 1554.44   73.19
  13   3   0 1572.24   75.39
 -13   3   0 1604.24   74.19
 -13   3   0 1693.43   74.09
 -13   3   0 1490.65   87.59
 -13   3   0 1495.15   86.69
  13   3   0 1541.45   84.09
 -13   3   0 1531.75   74.69
 -15  -3   0  386.26   41.90
  15  -3   0  361.66   22.30
 -15  -3   0  353.76   21.60
 -15  -3   0  342.67   21.40
 -15  -3   0  299.17   22.60
  15  -3   0  345.27   21.40
  15  -3   0  311.37   21.10
  15  -3   0  314.17   20.90
 -15  -3   0  341.67   39.90
 -15  -3   0  371.16   22.20
 -15  -3   0  334.97   22.10
  15   3   0  307.17   23.20
 -15   3   0  295.87   37.20
  15   3   0  322.87   35.70
 -15   3   0  385.86   22.80
 -15   3   0  342.97   21.30
  15   3   0  365.06   21.90
 -15   3   0  356.26   41.60
 -15   3   0  337.27   21.80
  15   3   0  336.87   21.30
 -15   3   0  340.67   18.50
 -15   3   0  349.07   22.10
  15   3   0  333.47   21.60
  15   3   0  312.27   20.70
 -15   3   0  361.56   23.00
  17  -3   0 2993.70  132.99
 -17  -3   0 2798.02  131.39
 -17  -3   0 3029.10  150.28
 -17  -3   0 2960.60  131.89
 -17  -3   0 2955.60  132.89
 -17  -3   0 3152.68  133.29
  17  -3   0 2868.21  132.29
 -17  -3   0 2874.51  149.79
 -17  -3   0 2954.80  133.09
  17  -3   0 2923.11  131.79
 -17  -3   0 2949.41  129.69
  17  -3   0 2970.00  131.79
 -17   3   0 2908.41  132.59
 -17   3   0 2981.10  132.99
  17   3   0 2989.60  132.69
  17   3   0 2926.01  133.89
  17   3   0 2954.80  131.59
 -17   3   0 2800.32  148.69
  17   3   0 2982.40  132.69
 -17   3   0 2754.62  148.19
 -17   3   0 3109.79  132.59
  17   3   0 2825.72  131.29
 -17   3   0 2920.01  131.69
  17   3   0 2985.00  146.59
  19  -3   0  229.18   20.90
 -19  -3   0  227.08   35.80
 -19  -3   0  203.68   17.90
 -19  -3   0  252.07   19.00
  19  -3   0  216.68   17.70
 -19  -3   0  300.57   43.30
 -19  -3   0  206.68   19.40
  19  -3   0  221.78   17.90
 -19  -3   0  189.58   19.30
  19  -3   0  181.88   18.30
 -19  -3   0  188.78   20.00
 -19  -3   0  200.38   15.50
  19   3   0  212.28   17.20
 -19   3   0  192.88   37.30
  19   3   0  244.68   34.50
  19   3   0  202.38   19.30
 -19   3   0  230.68   20.10
 -19   3   0  180.68   18.70
 -19   3   0  210.28   19.70
 -19   3   0  191.18   36.40
  19   3   0  201.98   17.70
  19   3   0  248.18   23.00
 -21  -3   0 1677.73  104.49
  21  -3   0 1786.42   85.99
 -21  -3   0 1664.93   81.59
 -21  -3   0 1765.22   86.09
  21  -3   0 1823.12   84.89
  21  -3   0 1801.82   85.99
  21  -3   0 1755.92   84.29
 -21  -3   0 1847.22   86.99
 -21  -3   0 2036.70  112.29
 -21  -3   0 1719.63   84.69
 -21  -3   0 1703.13   84.59
 -21   3   0 1689.13  104.49
 -21   3   0 1759.62  105.89
  21   3   0 1828.42   86.09
 -21   3   0 1771.32   84.79
 -21   3   0 1770.22   85.09
  21   3   0 1874.21  104.79
  21   3   0 1719.23   84.09
 -21   3   0 1658.93   84.59
  21   3   0 1861.51   84.99
 -23  -3   0   55.89   13.10
  23  -3   0   48.30   12.10
 -23  -3   0   50.49   13.10
 -23  -3   0   70.69   32.80
 -23  -3   0   73.79   15.00
 -23  -3   0   52.09   10.10
  23  -3   0   75.19   14.10
  23  -3   0   61.59   12.50
 -23  -3   0   62.69   28.00
 -23   3   0   52.19   13.80
 -23   3   0  112.49   34.70
 -23   3   0  108.99   34.40
  23   3   0   61.99   12.80
  23   3   0   69.29   12.60
 -23   3   0   47.10   11.80
  23   3   0   72.79   14.00
 -23   3   0   66.59   10.70
  23   3   0   79.39   28.70
 -25  -3   0  608.14   40.40
 -25  -3   0  568.54   34.60
 -25  -3   0  584.74   38.10
  25  -3   0  580.44   37.10
  25  -3   0  569.44   36.90
 -25  -3   0  619.74   69.49
 -25  -3   0  525.25   61.69
  25  -3   0  528.65   37.40
 -25  -3   0  588.74   38.80
  25   3   0  608.54   38.30
  25   3   0  617.44   37.50
 -25   3   0  658.13   70.39
 -25   3   0  658.53   37.90
 -25   3   0  495.15   36.50
  25   3   0  696.33   68.39
 -25   3   0  731.23   72.69
  25   3   0  665.73   38.60
  27  -3   0  -18.00    8.70
 -27  -3   0  -10.10    9.50
 -27  -3   0    5.40   11.20
 -27  -3   0   -3.60    9.70
 -27  -3   0   17.30   35.00
 -27  -3   0   19.80    9.90
  27  -3   0   -9.30    8.30
  27  -3   0  -11.80    7.60
 -27  -3   0    9.40   29.40
 -27   3   0   -4.30   26.80
 -27   3   0    6.50   12.00
  27   3   0   -3.70    8.00
  27   3   0    5.80    7.90
 -27   3   0  -15.60   10.10
 -27   3   0    9.50   29.50
  27   3   0  -20.80   25.70
  27   3   0   -5.90    8.10
 -29  -3   0  726.83   45.80
 -29  -3   0  667.23   45.40
 -29  -3   0  901.71   79.69
 -29  -3   0  551.44   69.39
 -29  -3   0  690.93   40.70
  29  -3   0  646.44   43.50
 -29  -3   0  767.52   49.00
  29  -3   0  754.62   44.30
  29  -3   0  680.13   45.30
  29   3   0  731.43   44.70
 -29   3   0  718.93   69.19
  29   3   0  921.11   83.59
 -29   3   0  752.42   45.00
 -29   3   0  708.23   45.00
  29   3   0  671.53   43.90
 -29   3   0  760.82   78.39
  29   3   0  773.02   47.10
  31  -3   0   27.10   12.30
  31  -3   0  -17.30    9.40
 -31  -3   0   60.79   38.10
 -31  -3   0   -1.10   29.60
 -31  -3   0   20.80   14.20
  31  -3   0   -1.10    9.90
 -31  -3   0   34.30   14.00
 -31  -3   0   15.20   13.40
 -31  -3   0    4.50    9.90
  31   3   0   27.20   12.00
 -31   3   0   13.70   34.20
  31   3   0   22.90   11.90
 -31   3   0   -9.10   36.30
 -31   3   0  -16.30   12.70
 -31   3   0   11.90   11.70
  31   3   0   27.10   31.20
  33  -3   0  396.96   57.69
  33  -3   0  486.95   36.60
  33  -3   0  476.05   34.80
 -33  -3   0  456.25   36.30
 -33  -3   0  463.25   37.20
 -33  -3   0  544.35   75.09
 -33  -3   0  534.45   75.09
  33   3   0  495.75   36.20
  33   3   0  368.66   61.89
  33   3   0  454.75   35.00
 -33   3   0  462.25   36.80
 -33   3   0  502.65   37.10
 -33   3   0  372.16   62.59
 -33   3   0  481.25   37.20
 -33   3   0  393.86   63.59
  35  -3   0  115.29   19.90
  35  -3   0   69.59   16.20
 -35  -3   0   37.00   45.40
  35  -3   0   85.49   39.90
 -35  -3   0   97.89   20.60
 -35  -3   0   83.99   19.50
 -35  -3   0  110.19   44.40
  35   3   0   68.59   16.90
  35   3   0   84.39   17.70
 -35   3   0   36.60   42.80
 -35   3   0   50.49   16.30
 -35   3   0   63.19   17.90
  35   3   0  140.49   46.10
 -35   3   0   43.80   39.40
 -35   3   0   43.30   17.70
 -37  -3   0  395.16   66.09
  37  -3   0  316.97   56.49
 -37  -3   0  294.07   61.99
  37  -3   0  420.36   33.00
  37  -3   0  417.16   36.30
 -37  -3   0  293.47   31.80
 -37  -3   0  309.97   32.70
 -37   3   0  314.27   32.70
  37   3   0  155.58   51.49
 -37   3   0  322.77   58.59
 -37   3   0  326.17   32.80
 -37   3   0  210.18   56.79
  37   3   0  318.57   32.00
  37   3   0  312.07   31.20
  39  -3   0   -5.10   29.60
  39  -3   0   45.80   16.50
 -39  -3   0   17.30   40.80
 -39  -3   0   10.70   42.50
 -39  -3   0   39.60   17.10
 -39  -3   0   55.69   19.30
  39  -3   0   69.39   18.40
 -39   3   0   36.10   40.40
 -39   3   0   51.99   18.50
  39   3   0   70.09   44.10
 -39   3   0   39.20   40.80
 -39   3   0   35.50   16.80
  39   3   0   40.40   15.20
  39   3   0   50.79   14.90
   0  -4   0 6561.34  279.87
   0  -4   0 6659.13  280.07
   0  -4   0 6516.75  280.47
   0  -4   0 6632.94  279.57
   0  -4   0 6553.14  280.07
   0  -4   0 6362.66  279.47
   0  -4   0 6516.85  278.17
   0  -4   0 6432.36  279.67
   0   4   0 6694.93  280.37
   0   4   0 6410.16  280.97
   0   4   0 6495.25  279.57
   0   4   0 6596.84  279.77
   0   4   0 6595.54  279.47
   0   4   0 6549.34  278.27
   0   4   0 6440.56  289.97
   0   4   0 6658.73  280.47
   0   4   0 6575.44  280.07
   0   4   0 6782.62  280.07
   0   4   0 6484.75  287.07
   2  -4   0  296.97   29.50
   2  -4   0  287.37   16.30
  -2  -4   0  266.47   16.50
   2  -4   0  279.57   15.40
  -2  -4   0  290.07   16.90
  -2  -4   0  306.17   17.60
   2  -4   0  275.97   16.90
  -2  -4   0  268.27   17.00
   2  -4   0  270.67   17.00
   2  -4   0  279.97   16.90
  -2  -4   0  305.37   17.00
   2  -4   0  288.17   17.20
  -2  -4   0  263.07   16.80
   2  -4   0  294.77   16.60
  -2  -4   0  272.77   17.50
   2  -4   0  301.47   17.30
  -2  -4   0  306.67   15.50
  -2   4   0  289.67   16.80
  -2   4   0  380.96   34.10
   2   4   0  307.67   17.80
  -2   4   0  295.77   17.40
   2   4   0  299.57   17.10
  -2   4   0  290.07   17.00
   2   4   0  300.87   16.80
  -2   4   0  293.67   16.40
   2   4   0  268.67   16.20
   2   4   0  292.17   18.00
  -2   4   0  283.87   16.90
  -2   4   0  269.87   15.20
   2   4   0  295.77   16.90
  -2   4   0  308.37   17.40
  -2   4   0  299.87   18.60
   2   4   0  316.47   16.90
  -2   4   0  315.57   17.20
   2   4   0  310.67   28.30
  -2   4   0  228.48   25.70
   4  -4   0 2248.38   97.49
  -4  -4   0 2123.79   96.89
   4  -4   0 2245.68   97.59
  -4  -4   0 2307.37   98.19
  -4  -4   0 2151.38   98.09
   4  -4   0 2191.38   96.99
   4  -4   0 2170.88   96.89
   4  -4   0 2115.59   96.69
   4  -4   0 2205.58   95.89
  -4  -4   0 2166.78   96.79
  -4  -4   0 2237.48  109.59
  -4  -4   0 2189.68   97.39
   4  -4   0 2172.08  107.19
  -4  -4   0 2211.58   95.59
   4  -4   0 2149.48   97.09
  -4  -4   0 2160.48   97.49
   4  -4   0 2158.38   96.09
  -4  -4   0 2238.68   97.09
  -4   4   0 2229.88  108.89
   4   4   0 2205.78   97.49
  -4   4   0 2158.88   96.99
  -4   4   0 2157.28   96.79
   4   4   0 2250.57   97.09
  -4   4   0 2278.27   97.59
   4   4   0 2192.98   98.59
  -4   4   0 2205.38   96.69
  -4   4   0 2220.98   97.09
  -4   4   0 2241.98   97.39
  -4   4   0 2189.38   96.59
  -4   4   0 2254.07   98.99
  -4   4   0 2256.27  111.99
  -4   4   0 2068.39   96.49
   4   4   0 2185.88   96.99
   4   4   0 2203.88   96.79
   4   4   0 2307.07   96.99
   4   4   0 2206.88   97.39
  -4   4   0 2197.28   95.89
   4   4   0 2200.68  105.29
   6  -4   0 1056.79   63.09
   6  -4   0 1183.28   52.09
   6  -4   0 1106.19   51.99
  -6  -4   0 1046.40   63.99
   6  -4   0 1202.58   52.89
  -6  -4   0 1092.59   51.99
  -6  -4   0 1114.49   53.39
   6  -4   0 1105.49   51.99
   6  -4   0 1067.49   50.49
  -6  -4   0 1159.48   52.59
  -6  -4   0 1130.89   51.99
  -6  -4   0 1173.08   56.09
  -6  -4   0 1145.39   52.89
   6  -4   0 1078.19   51.89
   6  -4   0 1105.29   52.59
  -6  -4   0 1177.18   52.39
   6   4   0 1107.29   51.69
  -6   4   0 1118.89   64.99
  -6   4   0 1095.69   66.59
   6   4   0 1109.89   52.29
  -6   4   0 1171.78   51.99
   6   4   0 1071.89   53.79
  -6   4   0 1156.08   51.19
  -6   4   0 1101.89   51.99
  -6   4   0 1171.48   52.59
  -6   4   0 1138.59   52.49
   6   4   0 1135.69   61.19
  -6   4   0 1099.89   51.99
   6   4   0 1111.79   51.89
  -6   4   0 1054.89   53.59
   6   4   0 1104.69   51.69
   6   4   0 1159.68   52.29
  -6   4   0 1151.58   51.89
  -6   4   0 1115.69   51.89
  -6   4   0 1090.99   51.19
   6   4   0 1163.68   52.69
  -8  -4   0 1606.54   76.19
   8  -4   0 1693.23   74.19
  -8  -4   0 1676.63   75.79
   8  -4   0 1577.84   75.59
   8  -4   0 1646.64   75.69
   8  -4   0 1659.33   75.59
  -8  -4   0 1670.03   76.19
   8  -4   0 1732.33   76.59
  -8  -4   0 1650.43   77.59
  -8  -4   0 1637.84   88.69
   8  -4   0 1710.33   75.89
  -8  -4   0 1649.83   75.99
   8  -4   0 1723.43   76.69
  -8  -4   0 1714.93   76.89
   8   4   0 1798.02   77.09
  -8   4   0 1718.93   78.29
  -8   4   0 1597.64   75.19
  -8   4   0 1708.63   76.59
  -8   4   0 1623.74   75.69
  -8   4   0 1679.43   91.49
   8   4   0 1712.83   85.59
  -8   4   0 1688.03   74.49
   8   4   0 1675.33   75.89
   8   4   0 1672.43   75.99
  -8   4   0 1664.13   75.99
   8   4   0 1670.93   78.29
  -8   4   0 1809.92   91.39
  -8   4   0 1725.33   75.69
  -8   4   0 1742.23   76.69
   8   4   0 1763.12   76.59
 -10  -4   0  480.35   26.10
  10  -4   0  464.25   24.90
 -10  -4   0  485.35   26.20
 -10  -4   0  487.75   27.70
 -10  -4   0  513.15   26.90
  10  -4   0  442.96   25.20
  10  -4   0  418.56   25.10
  10  -4   0  464.15   26.00
 -10  -4   0  497.35   45.00
 -10  -4   0  477.75   41.10
 -10   4   0  487.25   25.70
 -10   4   0  440.06   25.00
  10   4   0  511.05   26.70
  10   4   0  463.05   28.00
 -10   4   0  468.05   25.40
 -10   4   0  468.05   40.70
 -10   4   0  492.05   41.90
  10   4   0  440.96   35.60
  10   4   0  480.85   26.00
  10   4   0  473.25   25.60
 -10   4   0  528.35   26.80
 -10   4   0  463.95   25.90
 -10   4   0  479.25   23.70
  10   4   0  428.06   25.40
 -10   4   0  480.25   27.80
 -12  -4   0 1964.70   88.09
  12  -4   0 1872.01   86.59
  12  -4   0 1808.02   86.29
 -12  -4   0 1887.61   86.99
 -12  -4   0 1954.80   99.59
  12  -4   0 1927.41   85.99
  12  -4   0 1908.21   87.49
  12  -4   0 1966.50   87.69
 -12  -4   0 1954.20   87.59
 -12  -4   0 1830.02   88.29
 -12  -4   0 1858.71   86.89
 -12  -4   0 1848.02  101.29
 -12   4   0 2045.50   87.99
 -12   4   0 1841.12   88.59
  12   4   0 1970.20   87.09
 -12   4   0 1995.80   84.29
  12   4   0 1896.31   89.59
  12   4   0 1897.21   86.79
 -12   4   0 1898.91   86.79
 -12   4   0 1771.22  100.99
  12   4   0 1931.41   87.69
 -12   4   0 1912.91   86.69
  12   4   0 1872.81   97.39
 -12   4   0 2106.19  105.59
 -12   4   0 1896.71   87.49
 -12   4   0 1961.90   87.09
  12   4   0 1949.51   87.39
  14  -4   0  564.44   30.00
 -14  -4   0  612.74   50.89
  14  -4   0  556.04   30.80
 -14  -4   0  601.64   33.80
  14  -4   0  573.14   31.90
  14  -4   0  544.35   31.40
  14  -4   0  582.74   31.30
 -14  -4   0  548.85   31.20
 -14  -4   0  608.74   32.70
 -14  -4   0  553.84   31.50
 -14  -4   0  571.14   46.30
 -14  -4   0  565.74   31.70
 -14   4   0  581.14   32.40
  14   4   0  553.04   31.00
 -14   4   0  561.84   49.40
 -14   4   0  575.54   48.50
 -14   4   0  609.84   28.50
  14   4   0  585.64   43.80
 -14   4   0  547.85   30.90
 -14   4   0  595.14   31.50
 -14   4   0  585.94   32.00
  14   4   0  555.34   33.70
 -14   4   0  641.84   34.60
  14   4   0  546.85   31.20
  14   4   0  647.14   32.80
  14   4   0  579.14   31.50
 -14   4   0  559.44   34.30
  16  -4   0 1010.10   48.70
 -16  -4   0  906.11   47.50
 -16  -4   0  961.30   63.49
 -16  -4   0  964.60   66.49
 -16  -4   0  910.71   48.60
 -16  -4   0  976.70   48.40
  16  -4   0  978.80   46.20
 -16  -4   0  872.41   49.10
  16  -4   0  944.11   47.20
  16  -4   0  910.31   47.30
 -16  -4   0  947.41   47.90
  16  -4   0  923.81   48.40
 -16   4   0  995.30   48.60
 -16   4   0  917.41   65.79
  16   4   0  854.71   46.70
  16   4   0  900.21   49.80
 -16   4   0  969.20   43.90
 -16   4   0  924.21   49.30
 -16   4   0  958.90   47.90
  16   4   0  973.30   48.40
  16   4   0  960.50   61.59
  16   4   0  902.51   47.00
 -16   4   0  976.20   47.50
 -16   4   0 1004.40   68.39
 -18  -4   0  190.58   18.40
 -18  -4   0  184.98   19.00
  18  -4   0  221.48   17.60
 -18  -4   0  258.27   39.20
  18  -4   0  233.48   19.50
  18  -4   0  203.88   17.40
  18  -4   0  204.38   17.50
 -18  -4   0  206.68   36.90
 -18  -4   0  219.78   18.60
 -18  -4   0  207.48   20.50
 -18  -4   0  195.68   18.60
  18  -4   0  229.58   16.40
  18   4   0  203.68   32.40
  18   4   0  220.28   22.40
 -18   4   0  163.88   36.80
 -18   4   0  212.68   19.30
  18   4   0  241.58   17.90
 -18   4   0  230.78   18.80
 -18   4   0  169.98   32.80
  18   4   0  221.58   17.50
 -18   4   0  219.18   14.40
 -18   4   0  229.48   20.10
  18   4   0  264.67   19.40
 -18   4   0  219.78   17.90
 -20  -4   0  961.80   74.59
  20  -4   0 1102.69   52.59
  20  -4   0 1074.49   54.49
 -20  -4   0 1082.49   54.79
 -20  -4   0  940.41   75.19
 -20  -4   0 1044.80   54.39
 -20  -4   0  995.80   55.29
  20  -4   0 1071.99   55.69
  20  -4   0 1073.69   55.09
 -20  -4   0 1051.09   56.09
 -20  -4   0 1024.00   51.79
  20  -4   0 1094.39   54.59
  20   4   0 1071.89   57.49
 -20   4   0 1009.40   54.69
  20   4   0 1010.60   53.69
  20   4   0 1016.80   53.79
 -20   4   0 1140.69   56.29
 -20   4   0 1120.49   78.19
 -20   4   0 1058.69   49.80
 -20   4   0 1038.90   74.39
 -20   4   0 1105.29   54.99
  20   4   0 1115.39   55.59
  20   4   0 1255.67   75.19
 -20   4   0 1004.20   55.99
 -22  -4   0    8.60    7.10
  22  -4   0   22.10    9.30
 -22  -4   0   14.50   11.20
  22  -4   0   -0.70    7.80
 -22  -4   0    5.10    8.60
  22  -4   0   11.40    7.30
 -22  -4   0   31.40   25.10
  22  -4   0   18.80    8.70
 -22  -4   0   36.30   28.10
 -22  -4   0   16.30    9.80
 -22  -4   0    5.10   10.10
 -22   4   0   28.00    7.00
 -22   4   0   13.80   26.10
  22   4   0    0.00   21.60
  22   4   0   14.10    8.40
 -22   4   0   16.70    9.10
 -22   4   0   11.40   11.70
 -22   4   0   13.80    9.70
  22   4   0    8.80    9.90
 -22   4   0   10.50    9.20
 -22   4   0   -9.80   20.90
  22   4   0    5.30    8.20
  22   4   0   17.10    9.20
 -24  -4   0  737.43   44.20
  24  -4   0  712.73   41.10
 -24  -4   0  654.93   37.90
 -24  -4   0  608.84   67.89
 -24  -4   0  649.43   41.70
 -24  -4   0  783.32   69.99
  24  -4   0  678.63   40.70
  24  -4   0  663.73   41.90
 -24  -4   0  721.73   42.70
  24  -4   0  683.13   38.20
 -24  -4   0  646.74   43.50
 -24   4   0  730.33   41.90
 -24   4   0  719.43   35.70
  24   4   0  740.13   41.50
 -24   4   0  579.74   67.89
  24   4   0  697.03   68.39
  24   4   0  632.34   40.50
 -24   4   0  667.53   42.00
 -24   4   0  611.64   69.59
 -24   4   0  654.73   41.90
  24   4   0  718.03   42.20
 -24   4   0  740.83   43.50
  26  -4   0  392.86   30.20
 -26  -4   0  314.47   30.00
 -26  -4   0  226.98   47.30
  26  -4   0  321.17   23.60
  26  -4   0  339.47   27.90
  26  -4   0  324.17   26.50
 -26  -4   0  359.46   57.79
 -26  -4   0  355.76   29.70
 -26  -4   0  301.87   30.30
 -26  -4   0  342.57   24.80
  26   4   0  357.56   28.10
  26   4   0  342.97   30.20
 -26   4   0  344.77   28.10
 -26   4   0  262.97   52.19
 -26   4   0  326.37   29.50
  26   4   0  425.76   55.49
 -26   4   0  290.77   53.29
  26   4   0  320.77   27.00
 -26   4   0  295.97   28.60
 -26   4   0  337.77   29.40
 -26   4   0  354.26   21.90
  28  -4   0  433.26   33.80
 -28  -4   0  418.76   34.00
  28  -4   0  391.16   31.80
 -28  -4   0  346.37   56.29
 -28  -4   0  422.46   34.80
 -28  -4   0  450.95   63.69
  28  -4   0  431.76   29.40
  28  -4   0  476.95   33.90
 -28  -4   0  419.86   36.40
 -28  -4   0  449.06   30.00
 -28   4   0  419.86   33.20
 -28   4   0  498.65   68.09
 -28   4   0  541.35   35.30
  28   4   0  424.36   59.49
 -28   4   0  417.56   34.30
  28   4   0  470.05   33.90
  28   4   0  462.95   34.60
 -28   4   0  388.96   62.49
  28   4   0  440.06   33.40
 -30  -4   0  351.66   61.59
 -30  -4   0  424.16   36.90
  30  -4   0  427.26   33.00
 -30  -4   0  424.06   67.29
  30  -4   0  438.26   33.00
  30  -4   0  400.96   28.70
  30  -4   0  363.66   32.60
 -30  -4   0  369.86   35.10
 -30  -4   0  457.35   30.10
 -30  -4   0  444.66   36.10
 -30   4   0  438.26   35.30
  30   4   0  428.06   61.59
  30   4   0  446.06   32.90
  30   4   0  388.16   32.00
 -30   4   0  386.56   32.70
 -30   4   0  350.16   58.59
 -30   4   0  457.45   66.59
 -30   4   0  369.16   35.10
 -32  -4   0  570.44   77.09
  32  -4   0  434.36   55.59
 -32  -4   0  438.66   40.70
 -32  -4   0  507.85   70.89
 -32  -4   0  551.44   41.00
  32  -4   0  467.15   36.40
  32  -4   0  484.05   32.90
  32  -4   0  464.55   35.40
 -32   4   0  451.05   37.10
  32   4   0  502.55   37.80
 -32   4   0  486.55   39.10
 -32   4   0  416.86   66.49
  32   4   0  601.54   72.79
  32   4   0  509.35   37.40
 -32   4   0  460.75   71.89
 -32   4   0  553.94   39.70
 -34  -4   0  725.53   47.40
 -34  -4   0  677.73   47.60
 -34  -4   0  571.54   82.49
 -34  -4   0  616.64   84.39
  34  -4   0  609.44   44.10
  34  -4   0  648.04   44.90
 -34   4   0  632.64   45.90
 -34   4   0  772.82   88.49
 -34   4   0  613.64   46.70
 -34   4   0  727.73   47.00
  34   4   0  674.33   44.20
 -34   4   0  619.14   79.99
  34   4   0  676.83   45.50
  34   4   0  735.93   85.69
 -36  -4   0  192.08   27.10
 -36  -4   0  144.09   50.09
 -36  -4   0   24.60   41.70
  36  -4   0  230.88   52.59
  36  -4   0  112.79   20.80
  36  -4   0  189.98   26.40
 -36  -4   0  188.88   27.90
 -36   4   0  111.09   21.40
 -36   4   0  169.68   26.20
  36   4   0  172.58   25.20
 -36   4   0  120.19   51.99
 -36   4   0  158.58   50.79
 -36   4   0  139.39   23.40
  36   4   0  187.78   25.20
  36   4   0  171.38   50.29
 -38  -4   0  465.65   79.19
  38  -4   0  564.74   42.40
 -38  -4   0  637.74   44.70
 -38  -4   0  402.06   72.99
  38  -4   0  347.47   60.99
 -38  -4   0  583.04   46.50
  38  -4   0  682.93   45.20
  38   4   0  536.65   42.60
 -38   4   0  586.64   44.00
 -38   4   0  564.44   45.00
  38   4   0  586.54   80.39
 -38   4   0  556.94   79.79
  38   4   0  580.14   42.00
 -38   4   0  533.15   78.39
   1  -5   0  810.42   42.30
   1  -5   0  830.92   41.50
   1  -5   0  901.51   41.60
  -1  -5   0  874.71   41.90
  -1  -5   0  890.91   42.40
   1  -5   0  856.41   42.00
  -1  -5   0  819.52   41.30
  -1  -5   0  941.31   44.70
  -1  -5   0  876.91   42.90
  -1  -5   0  884.01   42.30
   1  -5   0  877.31   41.70
  -1  -5   0  850.91   41.60
  -1  -5   0  867.41   39.80
   1  -5   0  875.41   42.50
   1  -5   0  828.62   41.60
   1  -5   0  893.71   40.00
  -1   5   0  838.62   55.39
   1   5   0  895.41   42.40
  -1   5   0  819.02   41.40
   1   5   0  829.32   42.80
  -1   5   0  865.91   42.10
   1   5   0  892.91   42.20
   1   5   0  948.91   57.79
  -1   5   0  872.11   42.60
   1   5   0  863.11   51.69
  -1   5   0  853.51   43.50
   1   5   0  845.52   41.60
  -1   5   0  923.61   40.20
   1   5   0  881.21   41.70
  -1   5   0  834.02   51.49
   1   5   0  840.42   39.80
  -1   5   0  880.11   42.20
  -1   5   0  847.62   41.70
  -3  -5   0  118.79   11.40
  -3  -5   0  116.69   11.20
  -3  -5   0  125.49    9.20
  -3  -5   0  129.89   11.80
  -3  -5   0  140.89   12.80
  -3  -5   0  112.39   12.40
   3  -5   0  127.29   12.50
   3  -5   0  113.39   11.20
   3  -5   0  132.49    9.50
   3  -5   0  122.99   10.20
   3  -5   0  123.69   11.90
   3  -5   0  107.69   10.80
  -3  -5   0  132.49   10.80
   3  -5   0  115.99   11.50
   3  -5   0  118.99   11.20
  -3   5   0  128.29   12.00
  -3   5   0  118.79    9.70
  -3   5   0  110.19   12.90
  -3   5   0  149.29   12.50
   3   5   0  101.69   20.10
  -3   5   0  118.69   11.20
   3   5   0  112.99   11.20
   3   5   0  128.19   10.80
  -3   5   0  125.99   11.10
  -3   5   0   96.39   23.00
   3   5   0  135.09   11.70
   3   5   0  126.39   13.10
   3   5   0  130.49   12.20
  -3   5   0  111.69   11.50
  -5  -5   0  467.75   26.00
  -5  -5   0  486.75   23.80
   5  -5   0  456.15   25.30
   5  -5   0  514.55   26.40
  -5  -5   0  476.75   25.70
   5  -5   0  442.56   25.20
  -5  -5   0  415.56   26.40
   5  -5   0  516.35   26.20
  -5  -5   0  454.15   25.70
  -5  -5   0  495.55   40.70
  -5  -5   0  436.96   25.20
   5  -5   0  487.95   26.00
   5  -5   0  475.65   24.20
  -5   5   0  426.26   41.90
   5   5   0  458.15   25.20
  -5   5   0  471.65   25.80
  -5   5   0  474.45   26.00
   5   5   0  459.75   25.20
  -5   5   0  474.35   25.30
  -5   5   0  492.25   25.80
   5   5   0  505.75   36.40
  -5   5   0  519.85   25.70
  -5   5   0  446.36   23.90
   5   5   0  468.15   25.80
   5   5   0  492.55   28.20
  -5   5   0  428.66   27.10
  -5   5   0  486.25   40.50
   5   5   0  428.56   25.40
   5   5   0  447.26   36.60
  -7  -5   0   14.40   16.60
   7  -5   0    3.00    3.70
  -7  -5   0   -1.10    5.30
   7  -5   0    3.90    5.40
  -7  -5   0    6.60    6.00
   7  -5   0    0.10    4.60
  -7  -5   0   -0.40    4.70
  -7  -5   0   -2.20    5.00
   7  -5   0    7.90    5.30
   7  -5   0    6.90    4.80
   7  -5   0    3.60    4.80
  -7  -5   0    9.50    6.60
   7   5   0   17.70   14.40
  -7   5   0   -5.10    4.70
  -7   5   0    0.40    5.30
  -7   5   0    8.90    5.60
   7   5   0   -7.80   12.50
   7   5   0    4.30    5.00
   7   5   0    2.50    5.30
   7   5   0    1.80    4.90
  -7   5   0   -4.50    4.80
  -7   5   0    2.00    4.80
  -7   5   0   -2.00    4.60
  -7   5   0   -2.10    6.50
   7   5   0   -9.10    5.90
   7   5   0   -3.10    4.30
  -7   5   0    5.10   21.70
  -7   5   0  -19.80   16.90
  -9  -5   0  621.24   31.90
   9  -5   0  539.85   29.60
  -9  -5   0  542.65   45.20
   9  -5   0  592.04   28.10
   9  -5   0  534.15   30.40
  -9  -5   0  591.54   30.50
   9  -5   0  559.84   30.60
  -9  -5   0  543.45   30.40
   9  -5   0  533.85   29.70
  -9  -5   0  584.54   40.20
   9  -5   0  563.14   29.90
  -9  -5   0  555.44   32.00
  -9  -5   0  533.25   30.40
   9   5   0  600.04   41.70
   9   5   0  588.74   30.40
  -9   5   0  556.94   30.00
  -9   5   0  496.25   46.30
  -9   5   0  548.85   29.70
   9   5   0  558.24   33.20
  -9   5   0  558.84   29.40
  -9   5   0  566.44   32.70
   9   5   0  556.74   29.90
  -9   5   0  555.24   30.70
   9   5   0  584.44   30.90
  -9   5   0  571.54   46.50
   9   5   0  579.24   30.40
  -9   5   0  602.64   28.90
  -9   5   0  584.34   30.70
  11  -5   0  322.17   20.90
 -11  -5   0  346.47   23.70
  11  -5   0  322.17   20.90
 -11  -5   0  351.36   21.60
  11  -5   0  352.46   18.90
 -11  -5   0  359.26   21.80
 -11  -5   0  389.66   41.70
  11  -5   0  344.37   20.90
  11  -5   0  341.07   22.20
  11  -5   0  362.06   21.90
 -11  -5   0  343.27   22.80
 -11  -5   0  376.46   36.80
  11   5   0  356.96   21.80
 -11   5   0  375.26   19.80
 -11   5   0  363.06   22.30
  11   5   0  341.47   21.50
 -11   5   0  355.86   41.10
  11   5   0  339.47   22.80
 -11   5   0  359.76   24.40
 -11   5   0  382.36   44.50
  11   5   0  348.27   22.00
  11   5   0  351.06   35.70
 -11   5   0  308.67   21.30
  11   5   0  333.97   24.80
 -11   5   0  347.17   21.20
 -11   5   0  342.27   21.10
 -13  -5   0  143.09   14.60
 -13  -5   0  133.09   29.60
  13  -5   0  128.59   13.30
  13  -5   0  146.99   13.70
  13  -5   0  140.29   13.90
 -13  -5   0  135.79   14.70
 -13  -5   0  140.39   14.70
 -13  -5   0  130.69   15.60
 -13  -5   0  134.89   25.40
 -13  -5   0  159.98   15.20
  13  -5   0  138.29   14.20
  13  -5   0  175.48   16.10
 -13   5   0  134.79   31.40
 -13   5   0  157.68   11.70
  13   5   0  145.79   14.80
 -13   5   0  142.99   14.30
 -13   5   0   70.29   24.10
  13   5   0  145.49   14.30
  13   5   0  138.89   14.10
 -13   5   0  172.98   15.30
 -13   5   0  115.39   15.40
  13   5   0  157.18   18.40
 -13   5   0  145.69   15.20
  13   5   0  130.09   24.60
 -13   5   0  136.29   13.80
  15  -5   0   63.39   11.00
 -15  -5   0   72.49   11.70
 -15  -5   0   78.79   24.30
 -15  -5   0   85.99   22.60
  15  -5   0   73.69   10.80
  15  -5   0   89.29   11.90
  15  -5   0   65.89    9.70
  15  -5   0   74.49   10.60
 -15  -5   0   64.79   10.90
 -15  -5   0   67.49   11.20
 -15  -5   0   67.49   11.10
 -15  -5   0   68.29   12.60
  15   5   0   56.89   10.30
  15   5   0   48.00   20.20
 -15   5   0   62.99   12.70
  15   5   0   60.59   10.20
 -15   5   0   52.69    9.80
  15   5   0   66.49   10.80
 -15   5   0   39.70    9.90
 -15   5   0   96.19   27.80
  15   5   0   84.69   14.70
 -15   5   0  113.49   27.40
 -15   5   0   73.79    8.30
 -15   5   0   63.29   11.00
 -15   5   0   83.19   12.00
 -17  -5   0  113.59   15.90
 -17  -5   0  103.99   14.00
  17  -5   0   84.49   11.30
 -17  -5   0  141.59   30.50
  17  -5   0  109.19   13.80
 -17  -5   0   76.09   11.90
  17  -5   0   96.79   12.90
 -17  -5   0   84.29   13.00
  17  -5   0   86.39   12.40
 -17  -5   0  108.29   13.40
  17  -5   0  100.19   13.40
 -17  -5   0  134.09   32.50
 -17   5   0  103.19   14.20
 -17   5   0   88.99   12.90
 -17   5   0   81.59   14.60
  17   5   0   74.49   11.80
 -17   5   0   78.69   12.00
 -17   5   0  120.29   30.40
 -17   5   0   94.19   13.60
  17   5   0   86.29   13.00
  17   5   0   77.49   11.70
 -17   5   0  106.79    9.80
 -17   5   0   81.09   29.90
  17   5   0  103.49   25.30
  17   5   0   83.19   14.80
 -19  -5   0    9.60    8.50
  19  -5   0    8.10    7.10
 -19  -5   0   -5.50   25.30
  19  -5   0    8.40    7.60
 -19  -5   0    0.10    9.60
 -19  -5   0    6.60    8.40
  19  -5   0    4.70    6.10
 -19  -5   0  -13.30   18.30
 -19  -5   0   28.30    9.40
  19  -5   0   -5.20    5.60
  19  -5   0    7.80    8.30
 -19   5   0    7.90    8.30
  19   5   0   15.70    7.40
  19   5   0    9.50    9.70
  19   5   0    5.70    7.20
 -19   5   0  -37.00   18.60
 -19   5   0   -2.90    9.10
 -19   5   0   23.30   24.60
  19   5   0    1.20    7.40
 -19   5   0   12.00    8.70
 -19   5   0   15.70    5.90
  19   5   0   -6.30   17.50
 -19   5   0   15.40    8.30
 -19   5   0  -13.90    9.20
 -21  -5   0  311.37   25.60
  21  -5   0  345.07   24.60
 -21  -5   0  295.37   47.80
 -21  -5   0  315.67   26.80
 -21  -5   0  340.67   24.90
 -21  -5   0  333.17   46.80
 -21  -5   0  360.06   25.40
  21  -5   0  304.17   21.60
  21  -5   0  289.57   24.00
  21  -5   0  313.27   24.90
 -21   5   0  347.07   26.30
  21   5   0  361.06   45.50
 -21   5   0  324.47   24.60
 -21   5   0  328.97   28.60
 -21   5   0  303.27   19.20
 -21   5   0  323.87   26.80
  21   5   0  282.37   24.40
 -21   5   0  381.76   53.69
  21   5   0  331.27   24.00
  21   5   0  291.87   23.90
 -21   5   0  336.77   48.60
  21   5   0  350.06   32.00
 -21   5   0  325.57   24.00
  23  -5   0   -1.30    6.50
 -23  -5   0    0.90   11.60
  23  -5   0    4.90    8.20
 -23  -5   0    0.00   30.00
 -23  -5   0   -1.60    9.30
  23  -5   0   -5.20    8.10
 -23  -5   0    3.40   27.50
  23  -5   0   -5.40    8.10
 -23  -5   0   23.90   11.50
 -23  -5   0   -1.40   10.00
 -23  -5   0    4.70    7.80
 -23   5   0    8.70    6.00
 -23   5   0    8.90   10.50
 -23   5   0   -2.50    8.50
 -23   5   0   -8.10    9.40
 -23   5   0   14.60   27.90
  23   5   0    6.50    9.00
  23   5   0    4.40    8.00
 -23   5   0  -19.20   11.40
 -23   5   0   10.90   10.70
  23   5   0   -1.50    9.90
  23   5   0    0.90    7.90
 -23   5   0  -29.30   25.60
  23   5   0   -7.60   22.60
 -25  -5   0  444.46   61.29
 -25  -5   0  559.74   38.60
 -25  -5   0  541.55   68.79
 -25  -5   0  531.15   32.70
  25  -5   0  590.14   36.10
 -25  -5   0  548.55   37.20
 -25  -5   0  539.85   37.90
  25  -5   0  520.95   36.40
  25  -5   0  522.95   35.10
 -25  -5   0  556.84   37.40
  25  -5   0  523.85   32.20
  25   5   0  574.44   36.30
 -25   5   0  483.05   65.89
 -25   5   0  537.95   29.30
 -25   5   0  606.84   36.30
 -25   5   0  544.25   38.40
  25   5   0  586.84   64.69
 -25   5   0  483.25   66.19
  25   5   0  565.04   35.50
 -25   5   0  452.05   36.00
 -25   5   0  503.05   36.40
  25   5   0  495.75   36.00
 -25   5   0  477.45   38.10
  27  -5   0   -4.40   10.20
  27  -5   0   16.10   11.20
  27  -5   0    8.40    8.00
 -27  -5   0   12.00   29.50
 -27  -5   0    6.90   11.50
  27  -5   0   26.30   12.80
 -27  -5   0    2.60   11.90
 -27  -5   0   17.50   34.70
 -27  -5   0   15.70    9.50
 -27  -5   0   -8.10   12.20
 -27  -5   0   -0.70   14.50
  27   5   0  -25.60   26.30
 -27   5   0    8.30   32.90
 -27   5   0    8.90   11.00
 -27   5   0   -3.80   10.20
  27   5   0   12.20   10.00
 -27   5   0   -8.40   11.20
 -27   5   0    9.80   32.70
 -27   5   0    5.20   14.90
  27   5   0    2.80   10.60
  29  -5   0  237.68   26.80
 -29  -5   0  241.08   23.40
  29  -5   0  268.97   27.40
 -29  -5   0  237.88   28.50
 -29  -5   0  282.37   52.79
  29  -5   0  237.48   23.40
  29  -5   0  254.47   28.90
 -29  -5   0  235.88   27.40
 -29  -5   0  339.27   31.90
 -29  -5   0  218.48   54.39
 -29   5   0  297.27   56.39
  29   5   0  362.86   57.49
 -29   5   0  219.18   26.00
  29   5   0  223.98   25.60
 -29   5   0  290.97   29.00
 -29   5   0  216.48   27.70
 -29   5   0  280.87   28.70
 -29   5   0  252.77   52.99
  29   5   0  310.77   29.20
  31  -5   0    6.80   12.00
 -31  -5   0  -11.50   12.50
  31  -5   0   -9.70    9.90
 -31  -5   0   13.80   15.90
  31  -5   0  -11.80   18.80
 -31  -5   0   28.30   35.60
 -31  -5   0  -20.30   33.70
 -31   5   0    1.60   12.90
  31   5   0  -55.59   26.70
  31   5   0    8.80   11.40
 -31   5   0  -27.60   35.70
 -31   5   0    4.40   17.00
 -31   5   0  -22.90   14.40
 -31   5   0   -5.10   36.80
 -31   5   0    2.70   13.00
  31   5   0   -7.30   11.40
 -33  -5   0  166.48   24.40
 -33  -5   0  260.47   55.79
 -33  -5   0  141.99   48.80
  33  -5   0   85.09   19.80
  33  -5   0  130.69   21.40
 -33  -5   0   57.19   20.40
  33   5   0  201.18   49.10
 -33   5   0  128.59   22.40
 -33   5   0  104.09   45.50
 -33   5   0   91.69   22.90
 -33   5   0   71.49   19.00
 -33   5   0   87.99   42.00
  33   5   0  101.69   20.10
  33   5   0  142.69   22.50
 -33   5   0  107.19   21.90
 -35  -5   0   -3.10   15.30
  35  -5   0   -0.30   13.40
 -35  -5   0   37.50   19.20
 -35  -5   0   27.60   43.90
  35  -5   0   -4.30   12.70
 -35  -5   0   -8.50   37.00
 -35   5   0   -9.90   12.20
  35   5   0   11.10   12.60
  35   5   0   -4.30   11.00
 -35   5   0   -9.00   15.00
 -35   5   0   11.30   15.40
 -35   5   0    9.90   38.60
  35   5   0  -14.40   36.30
 -35   5   0  -22.40   16.50
 -35   5   0   32.80   45.10
  37  -5   0  106.39   20.80
 -37  -5   0  198.18   62.39
 -37  -5   0  202.28   58.49
 -37  -5   0  102.09   23.50
 -37  -5   0  119.39   24.60
  37  -5   0  120.19   22.40
  37  -5   0   60.59   40.30
 -37   5   0   82.89   48.20
 -37   5   0  111.69   25.80
  37   5   0  130.49   22.80
  37   5   0  149.29   50.79
 -37   5   0  116.19   23.30
  37   5   0  145.69   23.10
 -37   5   0   75.99   21.00
 -37   5   0   83.59   23.90
 -37   5   0  158.48   56.89
   0  -6   0  277.37   18.70
   0  -6   0  234.48   18.60
   0  -6   0  272.77   18.10
   0  -6   0  264.87   17.90
   0  -6   0  267.77   18.00
   0   6   0  276.17   16.10
   0   6   0  278.27   18.40
   0   6   0  264.27   19.70
   0   6   0  319.57   19.40
   0   6   0  239.78   29.80
   0   6   0  295.57   36.90
   0   6   0  278.47   20.20
   0   6   0  281.87   17.90
   2  -6   0  457.25   26.20
   2  -6   0  417.26   26.50
  -2  -6   0  458.85   25.70
   2  -6   0  442.26   25.50
  -2  -6   0  451.45   25.60
  -2  -6   0  474.75   26.70
   2  -6   0  438.16   25.30
   2  -6   0  474.05   26.20
  -2  -6   0  458.05   25.80
  -2  -6   0  435.96   26.80
  -2   6   0  449.26   23.50
   2   6   0  464.85   37.70
   2   6   0  419.46   25.00
  -2   6   0  470.15   26.70
  -2   6   0  447.36   45.00
   2   6   0  446.26   41.00
   2   6   0  459.35   27.70
   2   6   0  451.85   34.50
   2   6   0  436.36   25.20
  -2   6   0  492.45   26.60
  -2   6   0  420.06   25.00
   2   6   0  483.05   26.20
  -2   6   0  451.15   27.80
  -2   6   0  448.66   25.50
   4  -6   0  268.57   19.50
  -4  -6   0  322.97   20.10
  -4  -6   0  323.77   20.10
  -4  -6   0  269.87   19.70
   4  -6   0  322.17   19.90
   4  -6   0  284.97   19.20
   4  -6   0  288.17   19.30
   4  -6   0  314.47   20.30
  -4  -6   0  334.17   20.10
  -4  -6   0  278.27   20.70
  -4   6   0  305.77   19.40
   4   6   0  276.17   31.70
  -4   6   0  318.97   17.80
   4   6   0  389.86   36.60
  -4   6   0  316.17   20.40
  -4   6   0  295.67   36.70
   4   6   0  306.17   21.80
   4   6   0  321.37   19.60
  -4   6   0  301.57   21.90
   4   6   0  310.57   19.80
   4   6   0  312.37   20.00
  -4   6   0  283.57   19.90
   4   6   0  395.86   41.60
  -4   6   0  314.97   19.90
   6  -6   0  239.18   18.10
  -6  -6   0  257.87   19.00
   6  -6   0  272.37   18.90
  -6  -6   0  256.47   20.90
   6  -6   0  293.97   18.90
   6  -6   0  301.67   19.00
   6  -6   0  284.17   18.70
  -6  -6   0  273.57   19.20
  -6  -6   0  293.67   18.80
  -6  -6   0  291.57   19.30
   6  -6   0  299.17   20.00
   6   6   0  305.07   34.90
  -6   6   0  298.87   38.90
  -6   6   0  261.37   18.20
  -6   6   0  269.87   18.50
  -6   6   0  273.17   21.00
  -6   6   0  264.77   18.60
   6   6   0  278.97   18.40
  -6   6   0  326.77   42.20
  -6   6   0  263.67   16.90
   6   6   0  274.87   18.60
   6   6   0  280.37   21.10
  -6   6   0  247.38   18.40
   6   6   0  273.67   32.10
   6   6   0  306.77   19.30
  -8  -6   0  124.29   10.90
  -8  -6   0  109.69   12.60
  -8  -6   0  108.49   12.00
  -8  -6   0  119.89   20.60
   8  -6   0   90.09   11.30
  -8  -6   0   91.69   26.50
  -8  -6   0  112.69   12.40
   8  -6   0  104.19   10.40
  -8  -6   0  103.59   15.00
   8  -6   0   96.49   11.70
  -8  -6   0   98.99   11.70
   8  -6   0   97.09   12.60
   8  -6   0  132.09   13.50
   8  -6   0  122.89   13.20
  -8   6   0  130.09   12.80
   8   6   0   88.79   21.10
  -8   6   0  114.19   14.90
   8   6   0   97.99   11.60
  -8   6   0   99.89   11.00
  -8   6   0  110.49   30.60
   8   6   0  121.19   12.90
   8   6   0  100.69   14.50
   8   6   0  132.29   24.40
  -8   6   0  110.29   12.30
  -8   6   0  110.69   28.30
  -8   6   0   94.39   11.10
   8   6   0   88.09   11.30
  -8   6   0  120.89   12.80
  10  -6   0   15.30    5.00
 -10  -6   0    3.30    6.50
  10  -6   0    5.30    6.00
  10  -6   0   11.60    6.30
  10  -6   0   11.70    6.60
  10  -6   0    9.40    5.80
 -10  -6   0   16.50    7.10
 -10  -6   0   30.60   20.30
 -10  -6   0  -10.90   12.40
 -10  -6   0   13.00    6.50
  10  -6   0    8.70    6.20
 -10  -6   0    3.90    8.80
 -10  -6   0   11.80    7.10
  10   6   0   15.70   15.70
  10   6   0    7.60    6.60
 -10   6   0   10.90    6.40
 -10   6   0    2.90    5.90
 -10   6   0    5.00    5.90
  10   6   0   17.80    7.30
 -10   6   0    2.00   20.90
 -10   6   0   10.70    9.60
 -10   6   0   18.70   22.70
  10   6   0  -12.70   15.60
 -10   6   0    8.60    6.60
  10   6   0   11.40    6.70
 -10   6   0   14.10    6.70
  10   6   0    9.00    8.60
  12  -6   0   72.69   10.60
  12  -6   0   84.29   11.50
 -12  -6   0   58.89   12.40
 -12  -6   0   56.49   10.90
 -12  -6   0   72.79   25.00
 -12  -6   0   81.29   21.10
 -12  -6   0   44.90    9.30
 -12  -6   0   55.19   10.60
  12  -6   0   55.99   10.10
  12  -6   0   74.79    8.40
  12  -6   0   75.09   10.70
  12  -6   0   84.99   12.00
 -12   6   0   77.29   11.10
 -12   6   0   65.69   13.90
  12   6   0   72.59   10.80
  12   6   0   65.39   20.40
 -12   6   0   61.49   10.70
  12   6   0   77.89   11.50
 -12   6   0   97.59   31.50
 -12   6   0   63.69   10.40
 -12   6   0   40.40   23.20
  12   6   0   76.09   11.60
 -12   6   0   79.39    9.80
  12   6   0   89.09   15.50
 -12   6   0   60.39   10.10
 -14  -6   0   24.40    9.50
 -14  -6   0   21.10   23.50
 -14  -6   0   30.00    8.90
 -14  -6   0   29.20   11.30
  14  -6   0   18.40    7.10
  14  -6   0   50.69    9.90
 -14  -6   0   10.90    7.30
 -14  -6   0   23.00   19.10
  14  -6   0   18.50    8.60
 -14  -6   0   19.90    8.70
  14  -6   0   26.80    8.00
  14   6   0   34.10   18.30
  14   6   0   13.50    9.90
 -14   6   0   20.70   23.60
 -14   6   0   44.00    9.40
 -14   6   0   31.40   11.30
 -14   6   0   13.80    8.20
 -14   6   0   37.40    9.30
 -14   6   0   31.30    7.20
  14   6   0   14.20    7.10
 -14   6   0   36.90   24.40
  14   6   0   29.30    8.90
  14   6   0   31.00    8.30
 -14   6   0   16.80    7.30
  16  -6   0   78.49   11.90
 -16  -6   0   86.39   13.70
 -16  -6   0   98.29   16.60
 -16  -6   0   60.99   11.70
  16  -6   0   92.09   12.90
  16  -6   0   94.49   13.10
  16  -6   0  119.49   14.60
 -16  -6   0  115.99   26.80
 -16  -6   0   60.19   27.00
 -16  -6   0   92.99   14.50
  16  -6   0   95.99   13.30
 -16  -6   0   78.79   13.40
  16   6   0   72.89   12.50
 -16   6   0   81.89   16.40
  16   6   0   96.99   16.50
 -16   6   0   61.59   26.70
 -16   6   0   84.39   12.80
 -16   6   0   70.19   27.70
  16   6   0   85.79   12.70
 -16   6   0   83.49   13.30
 -16   6   0   76.99   12.20
 -16   6   0   72.79    9.60
  16   6   0   88.99   24.60
  16   6   0   89.79   13.20
 -16   6   0   65.79   11.80
  18  -6   0   14.40    7.70
 -18  -6   0    2.20   21.40
  18  -6   0   14.20    8.60
  18  -6   0   25.80    8.90
 -18  -6   0   11.80    9.20
 -18  -6   0   12.40    9.20
  18  -6   0   15.70    9.10
 -18  -6   0   12.10    9.20
 -18  -6   0    4.70   11.20
  18  -6   0   11.70    8.00
 -18  -6   0   -0.10   24.70
  18   6   0   29.50    9.90
  18   6   0   17.30    7.80
  18   6   0   10.50    8.30
 -18   6   0   -7.70   23.20
 -18   6   0   21.10    9.80
  18   6   0    4.70   11.20
 -18   6   0   18.60   28.50
 -18   6   0   16.00    8.50
 -18   6   0   10.60    9.10
 -18   6   0   18.70    6.50
 -18   6   0   17.10    9.40
  18   6   0   52.79   22.00
 -18   6   0   13.50   12.70
  20  -6   0   77.29   14.80
 -20  -6   0   74.69   13.60
 -20  -6   0   84.09   17.00
 -20  -6   0   42.50   12.60
 -20  -6   0   74.89   14.10
  20  -6   0   67.39   13.00
  20  -6   0   74.19   12.20
  20  -6   0   65.19   12.80
 -20  -6   0  117.29   31.60
 -20  -6   0  115.09   37.00
 -20   6   0   76.69   13.50
  20   6   0   81.79   14.20
  20   6   0   73.59   13.30
  20   6   0   62.39   12.60
  20   6   0   83.99   16.10
 -20   6   0   87.79   15.40
 -20   6   0   55.09   12.80
 -20   6   0   74.69   12.90
 -20   6   0   27.40   30.60
  20   6   0   82.89   27.30
 -20   6   0   71.69    9.50
 -20   6   0  115.29   19.30
 -20   6   0   79.39   35.30
  22  -6   0   -1.60    8.10
 -22  -6   0   -2.00    9.70
 -22  -6   0    2.80    9.80
 -22  -6   0   -7.00   13.80
  22  -6   0    6.40    8.90
 -22  -6   0  -44.00   25.50
 -22  -6   0   30.10   28.50
  22  -6   0   -3.80    7.20
 -22  -6   0  -20.30    8.20
  22  -6   0    2.50    8.90
  22   6   0  -33.60   18.20
  22   6   0    1.00   12.00
 -22   6   0    8.00   10.40
 -22   6   0   -6.30   30.10
  22   6   0   -1.00    8.00
  22   6   0   21.00    9.60
  22   6   0    3.90    8.10
 -22   6   0  -14.30   28.90
 -22   6   0    3.90    9.90
 -22   6   0   -2.30    9.40
 -22   6   0    9.50    6.40
 -22   6   0  -15.10    8.00
 -22   6   0    6.20   13.30
 -24  -6   0  137.09   19.00
 -24  -6   0   99.59   41.10
 -24  -6   0  164.78   24.40
  24  -6   0  143.89   19.80
  24  -6   0  101.09   16.20
  24  -6   0  119.19   19.30
  24  -6   0  147.99   16.90
 -24  -6   0  140.39   40.30
 -24  -6   0  130.59   20.20
 -24  -6   0  164.08   21.00
 -24   6   0  137.59   19.00
 -24   6   0   91.29   17.10
  24   6   0  125.29   21.40
 -24   6   0   91.79   16.20
 -24   6   0  122.79   20.80
 -24   6   0   88.49   40.00
  24   6   0  142.09   19.60
  24   6   0  133.39   19.00
 -24   6   0   85.89   37.80
  24   6   0  130.99   18.60
  24   6   0  174.88   38.80
 -26  -6   0   12.80   15.00
 -26  -6   0   21.90   13.30
 -26  -6   0   12.00   10.00
  26  -6   0   29.80   13.30
 -26  -6   0   22.30   12.90
 -26  -6   0   22.40   12.90
  26  -6   0   27.30   11.80
 -26  -6   0    9.80   34.70
 -26  -6   0   37.30   29.90
  26  -6   0   -0.20   11.00
  26  -6   0   17.30    8.90
 -26   6   0   -3.40   16.10
  26   6   0  118.29   34.50
 -26   6   0    6.00   11.00
 -26   6   0  -11.80   32.70
 -26   6   0   21.80   13.90
 -26   6   0   18.00   12.30
  26   6   0   32.30   11.80
  26   6   0   17.80   10.60
 -26   6   0   48.10   40.60
 -28  -6   0  120.49   20.50
  28  -6   0  139.99   20.10
 -28  -6   0  104.89   44.20
 -28  -6   0  180.58   25.00
 -28  -6   0  141.49   24.50
  28  -6   0  142.29   22.80
  28  -6   0  121.69   19.40
 -28  -6   0  123.29   24.40
 -28  -6   0  100.59   17.70
  28  -6   0  111.29   16.20
 -28  -6   0  144.19   46.70
  28   6   0  153.28   20.30
  28   6   0  104.59   18.20
 -28   6   0   99.79   18.60
 -28   6   0   95.39   22.80
 -28   6   0  137.09   20.80
  28   6   0  107.49   38.40
 -28   6   0  112.29   47.40
 -28   6   0  105.29   19.30
 -28   6   0  158.68   47.10
 -30  -6   0  -46.40   32.40
  30  -6   0   28.50   15.10
 -30  -6   0   52.79   40.40
  30  -6   0   19.50   12.70
 -30  -6   0   16.60   14.40
 -30  -6   0   36.10   16.00
 -30   6   0   41.70   44.50
  30   6   0   52.19   35.40
  30   6   0   21.20   12.70
 -30   6   0   11.60   37.20
 -30   6   0   22.70   16.40
 -30   6   0   39.70   16.40
 -30   6   0   21.10   15.10
 -30   6   0   19.10   15.00
  30   6   0   31.70   14.20
 -32  -6   0   29.40   17.20
 -32  -6   0   63.79   44.00
  32  -6   0   54.79   16.60
 -32  -6   0   48.20   45.00
  32  -6   0   32.60   15.60
 -32  -6   0   36.70   18.20
 -32   6   0   86.19   44.50
  32   6   0   77.89   40.20
 -32   6   0   18.50   17.50
 -32   6   0    6.00   40.00
  32   6   0   68.09   16.90
  32   6   0   72.49   18.30
 -32   6   0   60.99   17.90
 -32   6   0   25.60   20.50
 -32   6   0   31.80   15.00
  34  -6   0   43.30   17.40
 -34  -6   0   43.40   20.90
  34  -6   0   23.90   15.20
 -34  -6   0   86.29   22.30
 -34  -6   0   33.50   45.00
 -34  -6   0   71.99   44.40
 -34   6   0   19.10   14.70
 -34   6   0   47.50   18.00
  34   6   0   68.89   18.10
  34   6   0   70.39   47.70
 -34   6   0   -7.30   40.80
 -34   6   0   14.00   15.50
 -34   6   0   22.10   20.80
  34   6   0   92.69   19.70
 -34   6   0   81.29   48.20
 -36  -6   0   36.40   20.70
 -36  -6   0   22.80   17.60
  36  -6   0    6.10   14.90
 -36  -6   0   -4.10   40.00
  36  -6   0    6.00   14.70
 -36  -6   0   63.49   47.60
  36   6   0   -0.20   11.50
  36   6   0  -15.80   33.90
 -36   6   0    7.20   14.60
 -36   6   0   -8.00   18.40
 -36   6   0   -8.60   35.50
 -36   6   0   36.90   48.50
 -36   6   0  -11.10   17.30
  36   6   0   17.60   14.20
 -36   6   0  -13.90   14.10
  -1  -7   0  598.54   33.10
  -1  -7   0  650.63   32.10
   1  -7   0  572.54   33.90
  -1  -7   0  652.83   34.10
   1  -7   0  589.24   30.30
  -1  -7   0  591.34   34.40
  -1  -7   0  608.24   33.80
  -1  -7   0  564.74   32.50
   1  -7   0  588.84   33.00
   1  -7   0  547.25   32.60
   1  -7   0  587.44   34.00
   1  -7   0  625.54   33.60
  -1   7   0  622.74   33.20
  -1   7   0  608.84   33.00
   1   7   0  651.43   52.49
  -1   7   0  569.24   35.10
  -1   7   0  641.04   33.80
  -1   7   0  619.44   51.49
  -1   7   0  566.44   45.60
   1   7   0  607.24   33.80
   1   7   0  580.34   32.50
  -1   7   0  636.44   30.60
  -1   7   0  605.54   40.50
   1   7   0  628.14   35.60
   1   7   0  527.65   32.10
   1   7   0  591.44   45.80
   1   7   0  643.94   43.10
  -1   7   0  628.94   34.90
   3  -7   0  786.22   39.10
  -3  -7   0  734.83   36.00
   3  -7   0  692.03   38.90
  -3  -7   0  699.53   38.40
  -3  -7   0  749.92   39.10
  -3  -7   0  732.33   39.40
  -3  -7   0  820.32   41.80
   3  -7   0  748.83   36.30
  -3  -7   0  718.33   39.80
   3  -7   0  768.92   39.50
   3  -7   0  674.13   39.50
   3  -7   0  741.83   39.90
  -3   7   0  696.43   38.70
   3   7   0  705.43   51.19
   3   7   0  723.03   38.80
   3   7   0  778.02   50.29
  -3   7   0  798.02   58.89
  -3   7   0  759.32   36.50
  -3   7   0  758.12   39.00
   3   7   0  717.03   58.39
   3   7   0  738.63   39.30
   3   7   0  686.73   38.30
  -3   7   0  756.42   40.20
  -3   7   0  734.03   39.20
  -3   7   0  787.42   42.10
   3   7   0  769.52   41.30
   5  -7   0  292.17   21.50
  -5  -7   0  283.17   22.20
   5  -7   0  318.17   21.20
  -5  -7   0  304.17   20.80
   5  -7   0  268.57   19.90
   5  -7   0  300.47   20.30
  -5  -7   0  296.37   21.30
  -5  -7   0  308.07   21.30
  -5  -7   0  278.37   17.40
   5  -7   0  274.07   20.40
  -5  -7   0  328.97   21.50
  -5  -7   0  300.77   31.30
  -5   7   0  268.27   20.00
  -5   7   0  297.87   21.10
  -5   7   0  386.26   49.50
   5   7   0  341.67   42.20
  -5   7   0  269.07   22.70
   5   7   0  268.57   20.10
  -5   7   0  322.27   18.60
   5   7   0  268.67   23.60
  -5   7   0  309.67   20.80
   5   7   0  287.27   20.50
  -5   7   0  273.47   20.30
   5   7   0  310.47   35.90
  -5   7   0  340.97   43.40
   5   7   0  301.77   35.70
   5   7   0  291.37   20.10
   7  -7   0  775.82   50.39
  -7  -7   0  825.82   43.10
  -7  -7   0  788.22   44.10
   7  -7   0  856.91   44.40
   7  -7   0  792.92   42.80
   7  -7   0  858.21   43.90
  -7  -7   0  808.42   43.30
   7  -7   0  872.41   44.00
  -7  -7   0  878.01   53.79
  -7  -7   0  893.51   46.10
   7  -7   0  855.31   43.40
  -7  -7   0  847.52   43.70
   7   7   0  821.92   57.19
  -7   7   0  720.93   62.89
   7   7   0  779.92   42.90
  -7   7   0  727.43   60.49
  -7   7   0  848.42   41.30
   7   7   0  784.32   55.79
  -7   7   0  861.41   44.10
  -7   7   0  808.12   42.80
   7   7   0  849.32   43.30
   7   7   0  867.01   44.30
  -7   7   0  818.62   42.80
   7   7   0  931.91   47.20
  -7   7   0  840.12   46.30
  -7   7   0  834.92   43.10
  -9  -7   0  135.79   15.60
   9  -7   0  132.49   15.00
  -9  -7   0  140.39   15.00
   9  -7   0  141.79   15.10
  -9  -7   0  159.68   15.90
   9  -7   0  144.79   16.40
  -9  -7   0  134.79   17.20
  -9  -7   0  176.78   26.90
   9  -7   0  165.28   16.50
   9  -7   0  119.19   14.00
  -9  -7   0  185.28   18.20
  -9  -7   0  127.09   32.10
  -9   7   0  159.98   15.20
  -9   7   0  126.29   18.00
  -9   7   0  115.19   33.00
  -9   7   0  165.18   15.70
   9   7   0  136.79   18.00
   9   7   0  132.09   27.60
   9   7   0  151.18   15.80
  -9   7   0  136.19   31.70
   9   7   0  154.48   30.80
  -9   7   0  141.79   15.40
   9   7   0  158.88   15.90
  -9   7   0  155.58   14.50
  -9   7   0  159.28   15.70
   9   7   0  167.48   16.90
  11  -7   0  424.76   26.30
  11  -7   0  409.66   25.90
 -11  -7   0  390.06   28.70
  11  -7   0  447.06   26.80
 -11  -7   0  409.26   26.10
 -11  -7   0  424.86   41.90
  11  -7   0  391.46   27.00
 -11  -7   0  394.36   27.80
 -11  -7   0  429.16   26.60
 -11  -7   0  400.26   48.80
 -11  -7   0  441.06   27.60
  11  -7   0  384.96   26.40
  11   7   0  415.46   26.40
 -11   7   0  390.96   25.80
 -11   7   0  384.96   53.29
 -11   7   0  424.66   26.60
 -11   7   0  414.46   30.80
 -11   7   0  400.56   24.60
 -11   7   0  408.26   25.70
 -11   7   0  422.66   50.19
  11   7   0  421.46   30.20
  11   7   0  413.16   43.40
  11   7   0  449.36   27.60
 -11   7   0  395.86   24.80
  11   7   0  414.86   48.90
  11   7   0  415.16   26.50
  13  -7   0  908.11   46.00
  13  -7   0  904.61   47.00
 -13  -7   0  825.22   47.90
 -13  -7   0  898.01   59.79
 -13  -7   0  917.51   46.60
 -13  -7   0  833.32   47.40
  13  -7   0  837.12   45.30
 -13  -7   0  880.61   49.10
  13  -7   0  793.12   45.50
  13  -7   0  885.01   46.70
 -13  -7   0  842.92   68.79
 -13   7   0  901.31   44.10
  13   7   0  872.01   50.09
 -13   7   0  876.71   45.90
 -13   7   0  846.32   70.59
  13   7   0  830.92   45.50
 -13   7   0  870.91   46.10
  13   7   0  915.61   46.40
 -13   7   0  910.31   47.10
  13   7   0  870.81   46.70
 -13   7   0  866.71   44.70
 -13   7   0  821.72   67.19
  13   7   0  821.32   59.99
 -13   7   0  908.01   50.19
  13   7   0  907.81   68.69
 -15  -7   0  527.05   45.40
 -15  -7   0  526.45   33.40
  15  -7   0  551.64   31.80
 -15  -7   0  577.04   33.00
  15  -7   0  508.75   32.30
  15  -7   0  560.54   32.70
 -15  -7   0  514.35   35.10
 -15  -7   0  478.95   31.90
  15  -7   0  520.35   31.20
 -15  -7   0  582.34   60.79
  15   7   0  478.35   32.40
  15   7   0  510.45   32.00
 -15   7   0  552.44   66.29
 -15   7   0  551.24   36.50
  15   7   0  637.64   56.79
  15   7   0  541.95   36.60
 -15   7   0  574.94   33.40
 -15   7   0  544.75   31.60
 -15   7   0  410.36   53.49
 -15   7   0  498.95   31.80
 -15   7   0  512.15   31.70
  15   7   0  506.55   32.00
 -15   7   0  495.95   29.10
  17  -7   0 1593.04   82.59
 -17  -7   0 1723.93  100.19
  17  -7   0 1818.72   82.69
 -17  -7   0 1707.13   82.79
 -17  -7   0 1617.34   83.29
 -17  -7   0 1674.73   85.29
  17  -7   0 1552.54   80.89
  17  -7   0 1655.83   80.89
 -17  -7   0 1802.02   83.39
 -17   7   0 1688.13   81.89
  17   7   0 1792.02  100.49
 -17   7   0 1677.93   82.19
  17   7   0 1762.72   83.69
 -17   7   0 1752.62   81.89
 -17   7   0 1664.13   82.79
 -17   7   0 1742.83   78.29
  17   7   0 1652.83   81.99
  17   7   0 1722.93   82.39
 -17   7   0 1718.63   86.49
  17   7   0 1820.12   88.29
 -17   7   0 1739.43  110.49
 -17   7   0 1663.63  106.59
 -19  -7   0  457.35   33.70
  19  -7   0  358.66   29.60
  19  -7   0  404.66   28.80
  19  -7   0  430.26   27.80
  19  -7   0  435.16   28.90
 -19  -7   0  412.26   29.70
 -19  -7   0  506.95   55.29
 -19  -7   0  475.15   32.20
 -19  -7   0  427.26   30.90
 -19  -7   0  410.16   57.09
  19   7   0  481.85   30.50
 -19   7   0  386.66   29.70
 -19   7   0  417.96   33.70
  19   7   0  460.55   52.09
  19   7   0  484.45   31.30
 -19   7   0  422.96   29.80
  19   7   0  439.66   34.20
 -19   7   0  511.65   61.99
 -19   7   0  402.16   29.50
 -19   7   0  389.56   59.59
 -19   7   0  440.36   29.80
 -19   7   0  394.96   24.80
  19   7   0  423.26   29.10
  21  -7   0 1165.38   62.49
  21  -7   0 1190.58   61.29
 -21  -7   0 1151.18   61.59
  21  -7   0 1129.69   58.79
 -21  -7   0 1091.29   89.69
 -21  -7   0 1188.38   81.89
 -21  -7   0 1162.28   61.69
 -21  -7   0 1215.78   63.69
 -21  -7   0 1214.98   65.29
  21  -7   0 1194.28   60.89
  21   7   0 1135.69   65.69
 -21   7   0 1164.08   61.59
  21   7   0 1173.98   60.89
 -21   7   0 1184.18   61.49
 -21   7   0 1241.48   61.59
 -21   7   0 1045.20   64.99
  21   7   0 1161.58   62.59
  21   7   0 1203.18   82.29
  21   7   0 1127.19   61.09
 -21   7   0 1085.69   88.79
 -21   7   0  990.10   88.29
 -23  -7   0   27.00   14.10
  23  -7   0   42.80   12.60
 -23  -7   0   29.90   32.10
 -23  -7   0   49.70   14.00
 -23  -7   0   42.90   16.60
 -23  -7   0   44.00   14.00
  23  -7   0   55.59   12.30
 -23  -7   0   83.79   34.00
  23  -7   0   31.20   12.10
  23  -7   0   38.90   12.90
 -23   7   0   44.60   15.00
 -23   7   0   12.20   15.70
 -23   7   0    8.80   11.40
  23   7   0   72.39   19.20
  23   7   0   41.10   12.90
 -23   7   0   22.60   11.70
 -23   7   0   98.19   38.60
  23   7   0   23.50   11.20
 -23   7   0   90.89   36.60
  23   7   0   14.20   26.90
  25  -7   0  962.90   51.69
 -25  -7   0 1065.29   91.89
  25  -7   0  997.40   54.79
 -25  -7   0 1016.30   56.79
 -25  -7   0  969.30   57.59
 -25  -7   0  910.41   90.79
 -25  -7   0  979.70   59.19
  25  -7   0  943.81   54.99
  25  -7   0  996.60   57.29
 -25  -7   0  916.01   55.09
 -25   7   0  717.33   83.99
 -25   7   0  963.30   54.89
 -25   7   0 1037.90   56.39
 -25   7   0  888.51   58.09
  25   7   0  973.00   54.89
  25   7   0 1002.10   55.59
  25   7   0  946.31   59.39
 -25   7   0  798.12   90.09
  25   7   0 1119.19   82.19
 -25   7   0  878.01   54.19
 -27  -7   0  -12.00   10.90
  27  -7   0   11.90   11.90
  27  -7   0    9.50    9.00
 -27  -7   0   13.20   14.60
  27  -7   0    3.00   13.20
 -27  -7   0   44.10   40.50
 -27  -7   0   -1.30   15.00
 -27  -7   0    4.70   29.90
  27  -7   0    4.00   11.90
  27   7   0    1.70    9.80
 -27   7   0  -35.30   16.10
 -27   7   0   17.40   15.10
 -27   7   0  -14.30   11.40
  27   7   0   12.00   11.70
 -27   7   0  -32.20   34.50
 -27   7   0  -15.60   32.00
 -27   7   0  -19.20    9.90
  27   7   0    3.80   27.80
 -29  -7   0  622.64   46.00
  29  -7   0  681.03   44.90
  29  -7   0  660.43   44.70
 -29  -7   0  677.33   49.30
 -29  -7   0  618.84   80.19
 -29  -7   0  691.83   83.79
 -29  -7   0  779.72   49.60
  29   7   0  591.24   73.59
 -29   7   0  644.54   45.10
  29   7   0  630.64   43.80
 -29   7   0  660.93   46.60
 -29   7   0  691.43   48.00
 -29   7   0  739.83   51.69
 -29   7   0  543.45   78.09
  29   7   0  797.82   47.50
 -29   7   0  722.83   88.29
 -31  -7   0   -5.10   16.50
  31  -7   0    4.90   13.90
 -31  -7   0  -20.80   33.10
  31  -7   0    9.10   13.50
 -31  -7   0   28.20   20.60
 -31  -7   0   43.70   44.50
 -31  -7   0   24.90   16.70
 -31   7   0    4.90   16.30
  31   7   0    5.50   11.70
  31   7   0    8.70   33.50
 -31   7   0  -25.00   39.40
 -31   7   0   -6.90   12.20
 -31   7   0   -9.10   16.50
 -31   7   0   32.90   46.10
 -31   7   0   -6.00   14.50
  31   7   0   25.10   13.20
  33  -7   0  427.66   40.10
  33  -7   0  338.37   35.90
 -33  -7   0  448.96   74.79
 -33  -7   0  541.55   43.70
 -33  -7   0  410.96   40.20
 -33  -7   0  384.36   66.49
  33   7   0  499.95   39.20
 -33   7   0  422.06   39.70
 -33   7   0  361.56   71.29
 -33   7   0  431.36   41.80
 -33   7   0  413.66   39.60
  33   7   0  496.55   74.89
  33   7   0  448.56   37.90
 -33   7   0  445.66   43.90
 -33   7   0  429.46   79.19
   0  -8   0  215.78   18.20
   0  -8   0  239.18   21.30
   0  -8   0  223.68   20.80
   0  -8   0  299.37   30.00
   0  -8   0  211.28   20.70
   0  -8   0  200.98   19.30
   0   8   0  221.48   19.60
   0   8   0  241.68   22.90
   0   8   0  230.08   18.80
   0   8   0  235.98   18.90
   0   8   0  129.49   32.90
   0   8   0  221.28   33.40
   0   8   0  187.78   26.90
   2  -8   0   97.49   13.30
  -2  -8   0   85.09   12.50
   2  -8   0   76.19   13.20
  -2  -8   0   82.79   12.70
   2  -8   0   87.79   12.60
  -2  -8   0   84.19   14.30
   2  -8   0   94.39   18.60
  -2  -8   0   83.79   12.70
   2  -8   0   86.79   12.60
  -2  -8   0   67.69   17.10
   2  -8   0   73.19   12.90
  -2  -8   0   99.09   13.80
  -2   8   0   96.49   13.40
  -2   8   0   79.29   12.20
  -2   8   0  100.69   32.50
  -2   8   0  101.59   20.10
   2   8   0  103.29   16.40
   2   8   0   78.09   21.20
   2   8   0   98.69   24.50
   2   8   0   99.19   13.20
   2   8   0   69.99   12.20
   2   8   0  117.79   31.20
  -2   8   0   86.99   14.70
   2   8   0  103.99   13.80
  -2   8   0   94.49   12.40
  -2   8   0  109.49   11.10
   4  -8   0  635.04   37.10
  -4  -8   0  646.04   39.10
   4  -8   0  664.93   36.30
   4  -8   0  676.93   37.10
  -4  -8   0  661.83   44.80
   4  -8   0  611.04   36.00
  -4  -8   0  640.44   36.80
   4  -8   0  592.04   36.60
  -4  -8   0  742.13   37.40
  -4  -8   0  587.44   35.90
  -4  -8   0  629.44   37.10
   4  -8   0  612.34   42.70
  -4   8   0  700.23   37.30
  -4   8   0  646.94   33.40
  -4   8   0  583.04   37.10
   4   8   0  595.04   47.60
  -4   8   0  616.04   42.40
   4   8   0  611.44   35.70
   4   8   0  618.94   63.29
  -4   8   0  713.63   60.99
   4   8   0  679.53   51.59
  -4   8   0  653.93   36.60
   4   8   0  701.63   36.40
   4   8   0  687.73   39.70
   4   8   0  612.54   36.70
  -4   8   0  633.34   36.00
  -4   8   0  711.83   40.40
  -4   8   0  675.53   70.69
  -6  -8   0  135.19   17.50
   6  -8   0  102.99   20.30
  -6  -8   0  119.29   23.20
   6  -8   0   77.89   12.40
   6  -8   0   97.79   13.60
  -6  -8   0   95.89   14.10
   6  -8   0   93.39   13.50
  -6  -8   0  131.29   15.70
  -6  -8   0   98.19   13.80
  -6  -8   0   95.19   13.50
   6  -8   0   77.79   12.70
   6  -8   0  110.69   14.40
  -6   8   0   73.39   31.70
  -6   8   0  102.99   11.90
   6   8   0  113.59   14.40
   6   8   0  139.09   29.60
   6   8   0  113.69   14.10
  -6   8   0  102.39   14.70
  -6   8   0  106.89   17.30
   6   8   0  175.38   36.50
   6   8   0   96.29   13.10
   6   8   0  105.99   17.50
  -6   8   0  114.19   14.90
  -6   8   0   75.29   12.30
  -6   8   0  104.59   13.80
  -6   8   0  167.48   38.90
   6   8   0   74.09   24.20
  -8  -8   0 1388.46   68.79
  -8  -8   0 1405.56   80.09
  -8  -8   0 1413.26   69.29
   8  -8   0 1478.55   69.29
   8  -8   0 1379.86   69.19
   8  -8   0 1389.76   69.59
   8  -8   0 1450.35   68.99
  -8  -8   0 1443.66   72.09
  -8  -8   0 1403.76   70.39
  -8  -8   0 1508.15   72.39
   8  -8   0 1353.36   69.39
   8   8   0 1404.86   73.19
  -8   8   0 1489.05   92.19
   8   8   0 1361.66   83.99
  -8   8   0 1438.46   68.99
   8   8   0 1231.08   83.49
  -8   8   0 1410.16   66.29
   8   8   0 1381.26   68.49
  -8   8   0 1456.85   68.99
  -8   8   0 1465.25   69.99
   8   8   0 1434.26   69.89
   8   8   0 1339.17   68.59
  -8   8   0 1427.26   72.79
  -8   8   0 1270.77   94.09
  -8   8   0 1521.55   69.29
  10  -8   0   15.30    8.70
 -10  -8   0   -2.00    7.90
  10  -8   0   -2.00    7.50
 -10  -8   0   -8.40    7.00
 -10  -8   0    5.80   11.00
  10  -8   0    2.60    8.30
 -10  -8   0   -2.70    7.30
  10  -8   0    0.20    7.40
 -10  -8   0   23.60   17.00
  10   8   0  -14.90   18.20
 -10   8   0   10.30   24.20
 -10   8   0   -0.40    7.10
  10   8   0    0.70    7.50
 -10   8   0   -1.70    6.50
 -10   8   0   20.30   27.20
 -10   8   0    1.50    8.60
 -10   8   0   -0.70   10.80
 -10   8   0   14.00    7.70
  10   8   0    3.00    7.10
  10   8   0  -28.40   15.40
  10   8   0    6.30    7.10
  10   8   0   21.90   13.10
 -10   8   0   -6.10    7.10
 -12  -8   0  964.80   53.99
  12  -8   0 1010.90   50.99
 -12  -8   0  884.41   63.39
 -12  -8   0  870.01   71.49
  12  -8   0  954.60   50.39
 -12  -8   0 1000.50   51.29
  12  -8   0  970.10   51.19
 -12  -8   0  991.10   50.89
 -12  -8   0  897.21   51.79
  12  -8   0  983.40   50.49
  12   8   0  994.80   55.29
 -12   8   0  962.00   48.60
  12   8   0  940.61   49.99
 -12   8   0  912.71   50.59
 -12   8   0  955.50   50.19
 -12   8   0  932.61   54.49
 -12   8   0  842.32   77.29
 -12   8   0  964.80   49.10
  12   8   0  850.71   64.79
  12   8   0  903.91   68.39
  12   8   0  972.40   50.59
 -12   8   0  999.80   50.59
  12   8   0  942.71   51.39
 -12   8   0 1055.09   79.29
 -14  -8   0   64.39   14.00
 -14  -8   0   38.70   14.50
 -14  -8   0   35.80   27.30
 -14  -8   0   53.29   12.50
  14  -8   0   70.79   13.20
  14  -8   0   57.19   12.90
  14  -8   0   69.99   13.00
  14  -8   0   61.89   12.10
 -14  -8   0  101.89   25.70
 -14   8   0   60.59   15.80
 -14   8   0   49.20   30.80
  14   8   0   83.09   29.90
 -14   8   0   74.29   13.10
 -14   8   0   68.49   13.10
 -14   8   0  100.39   36.00
  14   8   0   56.39   15.80
  14   8   0   57.19   24.50
 -14   8   0   66.09   13.10
 -14   8   0   61.39   11.90
  14   8   0   77.39   13.70
  14   8   0   60.69   11.90
 -14   8   0   77.49   12.70
  14   8   0   55.19   11.80
 -16  -8   0  962.90   76.79
  16  -8   0  780.52   45.10
 -16  -8   0  822.72   46.90
  16  -8   0  849.61   46.10
  16  -8   0  758.22   46.00
 -16  -8   0  802.82   49.80
 -16  -8   0  831.12   47.40
 -16  -8   0  711.13   60.59
 -16  -8   0  778.12   47.30
  16  -8   0  877.71   46.00
 -16   8   0  831.92   46.10
 -16   8   0  887.11   45.30
  16   8   0  827.92   46.90
  16   8   0  802.82   45.70
 -16   8   0  866.71   46.70
 -16   8   0  843.12   60.09
 -16   8   0  892.31   72.79
  16   8   0  870.21   73.89
  16   8   0  888.41   46.40
 -16   8   0  782.82   42.80
  16   8   0  830.52   63.49
 -16   8   0  827.42   73.79
  16   8   0  861.01   52.49
 -16   8   0  800.42   51.29
  18  -8   0    2.50    8.70
 -18  -8   0    9.10   11.20
 -18  -8   0   61.69   30.70
  18  -8   0    1.30    9.80
 -18  -8   0   11.30   11.10
 -18  -8   0    4.90   13.50
 -18  -8   0   13.00   22.10
  18  -8   0    8.80    8.90
  18  -8   0    1.50    9.80
 -18  -8   0   11.80   11.20
 -18   8   0    1.20    8.70
  18   8   0   16.80   22.00
 -18   8   0   -3.70    9.60
 -18   8   0    3.00   15.60
  18   8   0    0.70    8.60
 -18   8   0    9.50   10.00
  18   8   0    6.00   27.10
 -18   8   0  -13.90   27.60
 -18   8   0   -2.80   31.40
  18   8   0   13.90   14.50
 -18   8   0   24.70   10.50
  18   8   0    2.60    8.40
  20  -8   0  394.96   27.80
 -20  -8   0  332.17   45.10
  20  -8   0  400.26   31.20
 -20  -8   0  380.16   31.30
 -20  -8   0  391.76   30.10
  20  -8   0  367.56   28.80
 -20  -8   0  446.46   31.10
 -20  -8   0  421.46   34.20
  20  -8   0  395.46   30.10
 -20  -8   0  305.47   53.49
  20   8   0  409.56   29.90
  20   8   0  467.55   54.49
  20   8   0  395.16   34.20
 -20   8   0  360.26   58.49
 -20   8   0  402.86   34.80
 -20   8   0  363.36   28.70
  20   8   0  375.86   29.60
 -20   8   0  406.66   30.00
 -20   8   0  376.26   29.10
 -20   8   0  381.26   61.89
  20   8   0  466.85   63.69
 -22  -8   0   90.89   20.10
 -22  -8   0   69.39   17.60
  22  -8   0   72.19   14.00
  22  -8   0   70.79   15.50
 -22  -8   0   79.89   16.20
  22  -8   0   62.49   14.70
 -22  -8   0   63.49   17.50
 -22  -8   0   83.59   42.00
  22  -8   0   90.09   16.40
 -22  -8   0   32.60   27.90
 -22   8   0   61.49   40.10
  22   8   0   47.10   13.50
 -22   8   0   58.89   15.50
  22   8   0   62.89   18.60
 -22   8   0   41.60   39.70
 -22   8   0   93.59   17.50
 -22   8   0   74.29   15.50
 -22   8   0   44.90   18.00
  22   8   0   77.89   31.80
  22   8   0   59.09   36.70
  22   8   0   91.29   16.20
 -24  -8   0  427.66   34.20
 -24  -8   0  405.66   33.90
  24  -8   0  494.75   32.60
  24  -8   0  470.55   33.70
 -24  -8   0  480.15   62.69
 -24  -8   0  518.85   70.29
  24  -8   0  450.45   34.70
 -24  -8   0  453.45   38.40
  24  -8   0  468.25   36.50
 -24  -8   0  556.74   43.20
 -24   8   0  408.86   34.20
  24   8   0  496.95   75.49
 -24   8   0  468.45   33.50
  24   8   0  489.85   39.60
  24   8   0  438.56   34.00
 -24   8   0  587.64   78.19
 -24   8   0  486.25   35.80
 -24   8   0  433.26   41.70
  24   8   0  441.26   34.00
 -24   8   0  418.36   67.49
  24   8   0  324.97   52.69
  26  -8   0  363.56   33.50
 -26  -8   0  335.87   36.20
 -26  -8   0  312.17   60.19
 -26  -8   0  372.06   34.60
 -26  -8   0  432.46   62.69
  26  -8   0  341.07   32.10
 -26  -8   0  344.17   32.90
  26   8   0  308.17   36.90
 -26   8   0  366.36   39.10
 -26   8   0  369.46   33.30
 -26   8   0  264.17   61.39
 -26   8   0  315.77   59.79
  26   8   0  307.57   30.90
  26   8   0  411.66   58.19
 -26   8   0  386.46   31.90
  26   8   0  360.86   33.30
 -26   8   0  348.97   32.30
 -28  -8   0  581.74   41.10
  28  -8   0  497.85   39.20
  28  -8   0  531.15   40.10
 -28  -8   0  534.55   45.70
 -28  -8   0  609.24   43.70
 -28  -8   0  520.15   73.69
 -28  -8   0  555.24   78.59
 -28   8   0  498.35   77.39
 -28   8   0  492.55   77.39
  28   8   0  479.85   38.10
  28   8   0  542.05   39.70
  28   8   0  472.35   68.29
 -28   8   0  464.75   45.90
 -28   8   0  546.75   41.70
 -28   8   0  550.94   40.10
 -28   8   0  558.04   40.50
  30  -8   0  222.18   27.90
 -30  -8   0  218.68   57.49
 -30  -8   0  257.67   31.80
  30  -8   0  282.27   31.10
 -30  -8   0  263.57   52.79
 -30  -8   0  226.28   30.50
 -30  -8   0  284.37   36.30
  30   8   0  201.78   26.30
  30   8   0  218.88   55.69
 -30   8   0  192.28   26.60
 -30   8   0  189.78   54.39
 -30   8   0  356.56   69.39
 -30   8   0  259.37   29.30
  30   8   0  283.47   31.70
 -30   8   0  205.38   32.80
 -30   8   0  252.57   31.10
 -32  -8   0  333.47   71.79
  32  -8   0  285.57   33.30
 -32  -8   0  401.86   69.29
 -32  -8   0  321.67   37.80
 -32  -8   0  348.47   40.40
  32  -8   0  349.17   35.70
 -32  -8   0  383.46   40.20
 -32   8   0  416.16   39.70
 -32   8   0  322.97   69.59
  32   8   0  447.06   39.60
 -32   8   0  363.56   73.89
 -32   8   0  359.46   35.10
  32   8   0  331.67   74.59
 -32   8   0  336.07   36.40
  32   8   0  429.46   68.59
  32   8   0  397.36   38.90
 -32   8   0  342.47   40.60
   1  -9   0    0.00    8.40
  -1  -9   0   -4.20    8.00
  -1  -9   0    8.00    8.40
   1  -9   0    4.10    8.00
  -1  -9   0  -14.50    8.30
   1  -9   0   11.30   10.40
   1  -9   0    7.50    9.50
  -1  -9   0   11.00   10.10
  -1   9   0   -8.00   24.00
   1   9   0   15.20   19.10
   1   9   0    0.70   10.50
   1   9   0    0.10   24.70
   1   9   0    0.10    7.20
  -1   9   0    8.70   11.10
  -1   9   0   13.50    9.20
  -1   9   0   20.00   15.60
   1   9   0    6.80    7.90
  -1   9   0    1.30    7.30
  -1   9   0   15.30    8.40
   1   9   0    7.00    7.70
   1   9   0   -2.00   14.60
  -3  -9   0  -12.50    8.50
   3  -9   0   -4.70    8.00
   3  -9   0    2.40    7.70
   3  -9   0    3.20    9.40
  -3  -9   0   -1.90    8.30
  -3  -9   0    2.90    9.00
  -3  -9   0   14.10   12.10
  -3  -9   0   -3.30   12.90
   3  -9   0   -8.60    7.40
  -3   9   0   -5.20    7.90
   3   9   0    6.70    7.70
   3   9   0    7.60   19.40
   3   9   0   -0.60   11.10
   3   9   0   15.50    8.90
   3   9   0   17.50   17.60
  -3   9   0    4.30    7.50
  -3   9   0   10.50   27.70
  -3   9   0    8.00    8.00
  -3   9   0  -11.80    5.70
   3   9   0    3.80    7.50
   3   9   0  -34.90   20.40
  -3   9   0  -10.10    9.70
  -3   9   0  -22.00   23.70
  -5  -9   0  126.59   24.80
   5  -9   0  111.19   15.70
   5  -9   0  156.68   18.80
  -5  -9   0  115.09   15.60
   5  -9   0  103.29   14.70
  -5  -9   0  102.29   15.40
  -5  -9   0   89.59   16.90
  -5  -9   0   92.49   14.40
   5  -9   0  103.79   17.30
   5   9   0  120.89   15.70
  -5   9   0  179.98   46.40
  -5   9   0  119.79   19.40
   5   9   0   98.69   26.80
   5   9   0  117.69   15.90
   5   9   0  173.18   30.60
  -5   9   0  124.79   13.10
  -5   9   0  141.79   18.20
   5   9   0  119.09   19.50
   5   9   0   75.69   31.30
  -5   9   0  142.59   17.20
  -5   9   0  128.79   15.40
  -5   9   0  102.19   14.60
   5   9   0  124.29   16.00
  -5   9   0  107.19   34.00
   7  -9   0    9.60    9.20
   7  -9   0   10.60    9.30
  -7  -9   0   -1.30    9.80
  -7  -9   0   11.60    8.90
  -7  -9   0   15.60    9.60
   7  -9   0   13.90    9.10
  -7  -9   0    3.00   15.50
  -7  -9   0   22.40   12.40
   7  -9   0   21.00   10.80
   7   9   0   14.60    9.30
  -7   9   0    4.30    8.70
  -7   9   0    2.90   25.60
   7   9   0    3.20    7.30
  -7   9   0   16.50   12.80
   7   9   0   27.30   25.60
  -7   9   0   18.40    9.70
  -7   9   0    1.90    6.80
   7   9   0   13.80    9.30
  -7   9   0   -6.90   26.60
   7   9   0   -3.40   18.20
  -7   9   0   11.90    8.60
  -7   9   0   -5.10    9.80
   7   9   0   51.59   25.00
   7   9   0   -2.50   11.90
   9  -9   0  -17.60    7.80
  -9  -9   0   -5.30    8.90
  -9  -9   0    9.40   10.10
   9  -9   0   -3.80    9.50
   9  -9   0    8.20    8.20
  -9  -9   0    9.10    9.30
  -9  -9   0    3.90   12.30
   9  -9   0    1.00    8.20
  -9  -9   0   12.20   17.60
  -9   9   0   -8.20   27.90
  -9   9   0  -11.80   28.40
  -9   9   0    6.50    7.30
   9   9   0  -16.00   17.40
  -9   9   0   -1.70    9.80
   9   9   0   -2.60    7.60
   9   9   0   11.70   24.70
   9   9   0   14.70   21.50
  -9   9   0   -9.60   11.00
  -9   9   0    5.10    8.90
   9   9   0    0.70   11.30
   9   9   0   -0.40    8.40
  -9   9   0   -1.20    7.90
  -9   9   0    4.10    8.90
   9   9   0    8.90    8.00
  11  -9   0   13.10   10.40
 -11  -9   0   10.70   10.50
  11  -9   0   12.40    9.60
  11  -9   0   17.20    9.20
  11  -9   0   14.00    9.10
 -11  -9   0   17.60   12.90
 -11  -9   0   10.10    9.80
 -11  -9   0   25.10   20.10
 -11  -9   0   -0.30    9.00
 -11   9   0   13.40   15.10
  11   9   0    7.10    8.40
  11   9   0  -10.90   18.30
  11   9   0    6.00   12.30
 -11   9   0   42.40   30.70
 -11   9   0    8.80    8.30
 -11   9   0    8.60   10.60
 -11   9   0   -9.30    7.60
 -11   9   0   13.50   30.30
 -11   9   0    0.60    8.20
  11   9   0   -4.50   19.80
  11   9   0    4.50    9.20
 -13  -9   0    8.60   18.40
  13  -9   0   -7.80    8.10
  13  -9   0   -9.20    8.70
 -13  -9   0   -1.50   12.50
 -13  -9   0   10.10   10.90
 -13  -9   0    9.70   10.00
  13  -9   0   10.80   10.10
  13  -9   0   -3.40    7.90
 -13  -9   0    7.00   10.40
 -13   9   0   -2.40    9.40
 -13   9   0  -13.30   12.50
 -13   9   0   -3.50    7.80
 -13   9   0   -0.60   28.30
  13   9   0   -2.70    8.20
 -13   9   0    0.50    8.70
  13   9   0   14.10   21.60
 -13   9   0   -0.30   29.20
  13   9   0   37.60   27.50
 -13   9   0    1.20    8.70
  13   9   0   -4.10    8.80
  13   9   0   13.10   13.30
 -15  -9   0   -9.20   13.20
  15  -9   0   10.50    9.40
 -15  -9   0  -14.80   25.00
  15  -9   0   -1.30    8.80
  15  -9   0   13.90    9.50
 -15  -9   0   11.50   11.00
 -15  -9   0    4.00   20.70
  15  -9   0    9.70    9.60
 -15  -9   0   -3.90   10.00
  15   9   0   10.80   14.10
 -15   9   0    0.90    9.60
 -15   9   0   21.90   30.90
  15   9   0   10.60   22.20
 -15   9   0    5.70    9.90
 -15   9   0    2.70    9.40
 -15   9   0   14.60   31.90
  15   9   0    3.50    8.60
 -15   9   0    3.30    9.10
  15   9   0   22.90   28.30
  15   9   0  -13.00    8.40
 -15   9   0   17.00   14.30
  17  -9   0   16.00   11.20
  17  -9   0    9.60    9.80
 -17  -9   0    0.00   14.30
 -17  -9   0    1.50   12.40
 -17  -9   0  -18.50   18.50
 -17  -9   0   23.20   32.50
 -17  -9   0   -5.00    9.50
  17  -9   0   -1.00    9.90
 -17  -9   0    9.10   11.20
  17  -9   0   16.20    9.80
  17   9   0   20.50   24.20
 -17   9   0    9.00   10.00
  17   9   0    0.50    8.70
  17   9   0    4.60    9.70
 -17   9   0    4.30    9.40
  17   9   0   12.30   13.90
 -17   9   0   18.10   16.60
  17   9   0  -19.80   23.00
 -17   9   0   18.70   31.50
 -17   9   0   28.90   32.70
 -17   9   0    0.80   10.50
  19  -9   0  117.79   17.80
  19  -9   0  124.79   17.80
 -19  -9   0  145.39   34.60
 -19  -9   0  122.09   44.10
 -19  -9   0  118.69   22.70
 -19  -9   0  122.89   20.10
 -19  -9   0  137.29   21.60
  19  -9   0  112.69   19.20
  19  -9   0  117.19   19.70
 -19  -9   0  115.69   18.10
 -19   9   0  120.39   18.00
 -19   9   0  129.69   17.80
  19   9   0   99.89   21.00
 -19   9   0   27.70   36.80
  19   9   0  189.58   46.90
 -19   9   0  134.79   25.40
  19   9   0  160.18   20.00
 -19   9   0  122.29   43.20
  19   9   0  136.39   35.90
 -19   9   0  133.29   19.30
  19   9   0  137.49   19.60
 -21  -9   0  -15.00   22.30
 -21  -9   0   -1.20   15.70
 -21  -9   0  -31.40   31.10
 -21  -9   0   -4.60   12.70
  21  -9   0   -7.60   10.10
  21  -9   0    9.20   11.20
 -21  -9   0   -3.20   11.50
 -21  -9   0    0.60   12.20
  21  -9   0    2.00    9.10
  21  -9   0   -0.90   11.10
  21   9   0   25.90   37.00
  21   9   0    6.10    9.80
  21   9   0    6.30   14.40
 -21   9   0   31.10   42.80
 -21   9   0   12.90   12.00
  21   9   0   18.80   27.20
 -21   9   0   -9.20   10.60
 -21   9   0  -16.10    8.70
 -21   9   0    7.50   16.90
  21   9   0    2.80    9.70
 -21   9   0   30.40   39.20
  23  -9   0  174.98   23.00
  23  -9   0  168.08   21.90
 -23  -9   0  163.68   40.40
  23  -9   0  136.79   31.20
  23  -9   0  161.58   20.80
 -23  -9   0  222.68   29.40
 -23  -9   0  187.98   25.10
 -23  -9   0  164.38   23.00
 -23  -9   0  172.58   47.80
 -23   9   0  137.79   48.20
  23   9   0  164.18   40.20
  23   9   0  180.48   23.60
 -23   9   0  167.78   22.50
 -23   9   0  153.48   52.59
  23   9   0  138.59   24.90
  23   9   0   91.69   42.20
 -23   9   0  166.28   29.60
 -23   9   0  223.08   24.30
  23   9   0  198.28   23.80
 -23   9   0  177.58   22.40
 -25  -9   0   12.90   14.20
 -25  -9   0   52.19   22.40
 -25  -9   0   19.10   39.70
 -25  -9   0   38.80   15.80
  25  -9   0   26.30   13.70
  25  -9   0   20.90   12.50
 -25  -9   0   18.30   31.60
  25   9   0   20.40   13.00
  25   9   0   35.90   15.10
  25   9   0   94.79   46.10
 -25   9   0   21.10   42.90
 -25   9   0   53.09   46.40
 -25   9   0   37.70   16.30
 -25   9   0   24.70   15.10
 -25   9   0   11.60   18.80
 -25   9   0   49.10   16.60
  25   9   0   -4.50   29.50
  25   9   0   37.30   18.30
 -27  -9   0   15.20   16.40
  27  -9   0   26.10   13.80
 -27  -9   0   37.30   44.30
  27  -9   0   13.00   12.40
 -27  -9   0   24.50   34.80
 -27  -9   0   26.10   17.90
 -27  -9   0  -12.50   17.30
  27   9   0  -39.90   35.30
 -27   9   0   11.70   38.00
 -27   9   0    0.10   18.70
  27   9   0   17.00   32.90
 -27   9   0  -37.30   36.50
 -27   9   0   10.10   14.70
 -27   9   0   12.30   14.90
  27   9   0   11.00   13.50
 -27   9   0   48.50   17.10
  27   9   0   16.10   13.50
 -29  -9   0  132.89   45.20
 -29  -9   0   73.79   22.60
 -29  -9   0   41.00   47.90
  29  -9   0   42.80   16.60
  29  -9   0   64.59   17.50
 -29  -9   0   69.09   21.30
 -29  -9   0   77.79   21.50
  29   9   0   60.69   47.00
 -29   9   0   56.69   44.30
 -29   9   0   68.79   19.50
 -29   9   0   56.99   18.30
 -29   9   0   30.60   44.90
  29   9   0   77.89   42.70
  29   9   0   83.29   19.30
 -29   9   0   58.09   23.30
 -29   9   0   60.89   18.60
  29   9   0   52.09   16.50
   0 -10   0 1474.65   76.59
   0 -10   0 1564.24   76.39
   0 -10   0 1442.56   73.89
   0 -10   0 1507.05   74.49
   0  10   0 1466.05   77.19
   0  10   0 1468.25   73.69
   0  10   0 1461.35   73.49
   0  10   0 1410.86  103.39
  -2 -10   0   -8.90   10.40
   2 -10   0    8.80   10.10
  -2 -10   0    5.40    9.30
  -2 -10   0  -10.00    9.90
   2 -10   0   12.40   10.90
   2 -10   0   -8.40    9.80
   2 -10   0    6.90    9.70
  -2 -10   0  -22.40    8.10
   2  10   0    3.50    8.10
  -2  10   0   -3.70   12.40
  -2  10   0   -2.80   28.50
  -2  10   0    4.90   29.20
   2  10   0    3.30   13.10
   2  10   0   13.90   17.80
   2  10   0   -3.40   18.50
   2  10   0    7.30   31.70
   2  10   0    4.10    9.30
  -2  10   0    5.30    9.70
  -2  10   0    0.00    8.60
  -4 -10   0  730.23   42.60
   4 -10   0  662.43   43.20
   4 -10   0  754.82   42.80
  -4 -10   0  712.23   46.10
   4 -10   0  770.02   43.40
   4 -10   0  678.73   44.00
  -4 -10   0  733.13   43.30
  -4 -10   0  739.83   45.20
  -4  10   0  676.43   82.69
   4  10   0  698.63   55.49
  -4  10   0  739.43   38.50
  -4  10   0  677.13   41.90
   4  10   0  849.12   63.39
   4  10   0  691.23   46.90
  -4  10   0  835.82   44.20
   4  10   0  747.73   42.10
  -4  10   0  665.73   73.89
  -4  10   0  727.83   45.10
   4  10   0  727.83   75.89
   4  10   0  779.12   43.60
  -6 -10   0    5.10    9.80
  -6 -10   0   19.50   11.40
  -6 -10   0   26.00   13.90
  -6 -10   0   37.60   12.70
   6 -10   0   22.80   11.90
   6 -10   0   42.70   13.00
   6 -10   0   34.00   13.10
   6 -10   0   13.60   10.80
   6  10   0   20.70   21.00
  -6  10   0   31.60   13.70
  -6  10   0    7.70   35.20
   6  10   0   54.99   24.30
   6  10   0   23.60   11.10
  -6  10   0    4.10    9.00
  -6  10   0   11.40    9.40
  -6  10   0   37.90    9.00
  -6  10   0   39.50   32.70
   6  10   0   43.00   12.40
   6  10   0   -9.10   13.40
   6  10   0   61.39   34.80
  -8 -10   0  370.96   30.80
  -8 -10   0  461.05   30.70
   8 -10   0  414.46   31.90
   8 -10   0  456.85   30.60
   8 -10   0  416.26   30.00
  -8 -10   0  420.66   30.50
   8 -10   0  402.46   31.50
  -8 -10   0  386.06   32.90
  -8  10   0  509.25   63.49
   8  10   0  518.55   62.19
  -8  10   0  387.66   34.00
  -8  10   0  452.15   67.49
   8  10   0  415.06   50.19
  -8  10   0  411.96   26.10
   8  10   0  430.76   29.70
  -8  10   0  344.87   31.00
   8  10   0  381.36   49.20
  -8  10   0  421.26   30.00
   8  10   0  479.15   37.40
  -8  10   0  457.75   30.20
   8  10   0  384.16   29.50
  10 -10   0   35.90   13.00
 -10 -10   0   21.50   14.60
 -10 -10   0   25.00   12.10
  10 -10   0   38.30   13.40
 -10 -10   0   33.30   12.00
 -10 -10   0   27.30   12.40
  10 -10   0   24.20   11.10
  10 -10   0   51.19   12.80
  10  10   0   23.90   10.70
  10  10   0   38.20   11.70
  10  10   0    1.70   23.70
 -10  10   0   32.70   16.80
 -10  10   0   17.10   37.80
 -10  10   0   42.80   10.30
 -10  10   0   40.00   12.50
 -10  10   0   44.40   14.00
 -10  10   0   37.50   12.30
  10  10   0   41.40   30.70
  10  10   0   23.50   15.20
  10  10   0   62.49   26.30
 -10  10   0   20.60   31.80
 -12 -10   0  134.49   18.90
 -12 -10   0   92.39   20.50
  12 -10   0  140.29   19.90
 -12 -10   0  113.29   18.80
  12 -10   0  129.09   17.90
  12 -10   0  161.48   19.40
 -12 -10   0  137.69   19.10
  12 -10   0  139.39   19.90
 -12  10   0  140.49   16.00
 -12  10   0  133.89   17.90
  12  10   0  141.39   17.90
  12  10   0  134.29   22.70
 -12  10   0  183.18   44.20
  12  10   0  165.18   35.00
  12  10   0  112.79   40.60
  12  10   0  135.59   18.30
 -12  10   0  118.59   17.50
 -12  10   0   97.69   21.20
  12  10   0  109.89   34.20
 -12  10   0   95.29   40.50
 -12  10   0   76.89   16.20
 -14 -10   0   88.29   17.00
  14 -10   0  168.38   20.60
  14 -10   0  119.59   17.90
 -14 -10   0  133.29   21.20
 -14 -10   0  118.09   23.50
  14 -10   0  132.69   18.60
 -14 -10   0  135.49   34.80
  14 -10   0  110.69   18.30
  14  10   0  106.69   32.80
 -14  10   0   96.09   16.20
  14  10   0  107.59   21.90
 -14  10   0  143.39   16.60
 -14  10   0   93.19   15.80
  14  10   0   99.29   32.30
  14  10   0  121.79   18.40
 -14  10   0  111.09   24.30
 -14  10   0  174.08   47.90
  14  10   0  139.99   19.30
 -14  10   0   83.39   42.20
  16 -10   0   97.99   18.50
 -16 -10   0   91.89   17.10
  16 -10   0  103.49   17.30
 -16 -10   0   83.89   17.20
 -16 -10   0   76.39   18.00
 -16 -10   0   93.29   21.40
  16 -10   0  109.09   17.20
 -16 -10   0  113.29   28.90
  16 -10   0   73.79   15.60
 -16  10   0  135.09   16.90
 -16  10   0  161.78   49.30
  16  10   0   30.20   28.40
 -16  10   0  122.99   18.30
 -16  10   0  106.79   24.30
 -16  10   0  110.09   17.70
  16  10   0  115.29   23.20
  16  10   0   58.09   14.60
  16  10   0   92.09   16.20
  16  10   0   87.09   34.80
 -16  10   0  113.79   46.60
 -18 -10   0   70.89   17.20
 -18 -10   0  123.39   23.20
  18 -10   0  162.38   19.80
  18 -10   0  128.69   19.00
 -18 -10   0  121.29   21.10
  18 -10   0  116.99   18.90
  18 -10   0  100.49   18.40
 -18 -10   0  109.29   33.70
 -18  10   0  136.19   20.20
  18  10   0  125.69   19.20
  18  10   0  127.49   24.50
 -18  10   0  144.09   20.40
  18  10   0  127.79   19.60
  18  10   0  123.39   41.70
 -18  10   0   49.70   37.60
 -18  10   0   94.49   41.30
 -18  10   0   92.39   23.60
  18  10   0  154.18   39.30
 -18  10   0  117.49   16.20
  20 -10   0   53.59   14.80
  20 -10   0   55.69   14.70
 -20 -10   0   38.30   40.90
 -20 -10   0   40.90   15.80
  20 -10   0   50.79   15.40
 -20 -10   0   38.00   27.50
 -20 -10   0   54.99   20.30
 -20 -10   0   52.89   16.30
 -20  10   0   70.09   15.40
 -20  10   0   54.09   36.90
  20  10   0   49.70   14.30
 -20  10   0   42.60   15.20
 -20  10   0   46.00   42.60
  20  10   0   19.20   26.60
 -20  10   0   52.79   15.60
  20  10   0   21.40   12.50
  20  10   0   48.90   36.10
  20  10   0   73.99   21.50
 -20  10   0   54.89   22.70
 -22 -10   0   66.99   42.40
 -22 -10   0  105.59   21.30
  22 -10   0   63.19   22.80
 -22 -10   0  115.89   20.60
 -22 -10   0  115.39   24.20
  22 -10   0   77.09   18.10
  22 -10   0  120.69   19.20
 -22 -10   0   77.99   32.80
 -22  10   0  126.59   20.60
  22  10   0   69.89   16.60
 -22  10   0   98.29   46.00
  22  10   0  136.79   44.50
 -22  10   0  131.79   19.50
 -22  10   0   83.29   23.60
  22  10   0  132.49   37.90
  22  10   0  151.18   21.70
  22  10   0  122.29   26.50
 -22  10   0   96.59   49.00
 -22  10   0  105.99   18.60
 -24 -10   0   82.49   25.60
 -24 -10   0   50.79   17.80
 -24 -10   0   86.99   20.20
  24 -10   0   63.09   16.90
 -24 -10   0   60.19   33.90
 -24 -10   0   43.30   42.10
  24 -10   0   58.79   16.50
  24  10   0   63.29   17.80
 -24  10   0   30.10   23.70
 -24  10   0   50.19   45.00
 -24  10   0   87.99   18.60
  24  10   0   68.69   22.60
 -24  10   0  104.39   52.39
  24  10   0   94.59   37.60
 -24  10   0   88.39   19.80
 -24  10   0   90.69   18.10
  24  10   0    4.30   40.70
  24  10   0   60.19   17.00
 -26 -10   0   41.00   39.90
  26 -10   0   17.40   14.30
 -26 -10   0    9.50   30.30
 -26 -10   0   11.90   16.90
 -26 -10   0   32.00   17.50
  26 -10   0   11.90   13.40
 -26 -10   0   85.19   23.90
 -26  10   0   45.30   15.70
 -26  10   0   20.50   15.10
 -26  10   0   10.70   40.10
  26  10   0   29.00   19.20
  26  10   0   26.40   15.10
  26  10   0   17.00   31.00
 -26  10   0   19.20   23.20
  26  10   0   30.80   15.20
  26  10   0    8.50   38.40
 -26  10   0   20.90   44.20
 -26  10   0   21.70   14.60
  -1 -11   0  416.86   32.10
   1 -11   0  453.35   34.50
  -1 -11   0  505.75   35.10
   1 -11   0  459.05   32.80
   1 -11   0  458.55   35.10
  -1 -11   0  490.25   36.40
   1 -11   0  474.05   33.40
  -1 -11   0  446.86   35.30
  -1  11   0  440.16   32.90
  -1  11   0  508.75   68.09
  -1  11   0  465.65   32.60
   1  11   0  465.35   38.00
  -1  11   0  547.95   77.49
   1  11   0  464.85   65.59
   1  11   0  500.05   33.80
   1  11   0  466.25   32.60
  -1  11   0  446.46   37.10
   3 -11   0  395.16   30.40
  -3 -11   0  316.47   30.60
   3 -11   0  313.77   30.80
   3 -11   0  327.07   30.20
  -3 -11   0  364.46   29.00
  -3 -11   0  394.36   31.90
  -3 -11   0  405.36   30.20
   3 -11   0  360.16   33.70
  -3  11   0  357.86   58.69
   3  11   0  329.67   26.70
   3  11   0  314.97   33.90
  -3  11   0  320.07   32.00
  -3  11   0  363.06   27.40
   3  11   0  308.57   28.90
  -3  11   0  345.57   63.49
  -3  11   0  371.16   28.30
   3  11   0  477.35   66.99
   5 -11   0  923.31   52.59
  -5 -11   0 1005.70   54.59
   5 -11   0  902.51   52.39
  -5 -11   0  961.00   55.49
   5 -11   0  843.22   53.69
  -5 -11   0  841.12   51.59
  -5 -11   0  910.01   56.69
   5 -11   0  892.71   54.39
   5  11   0 1007.90   74.09
  -5  11   0  975.40   88.69
   5  11   0  929.71   52.69
   5  11   0  932.21   58.29
   5  11   0  925.21   51.99
   5  11   0 1028.70   88.09
  -5  11   0 1003.70   52.69
  -5  11   0  880.91   51.69
  -5  11   0  932.81   88.39
  -7 -11   0  210.38   23.80
   7 -11   0  162.38   21.10
   7 -11   0  225.78   25.70
  -7 -11   0  193.78   22.60
  -7 -11   0  197.88   22.70
   7 -11   0  217.58   25.60
  -7 -11   0  196.98   26.20
   7 -11   0  170.98   21.10
  -7  11   0  192.48   22.50
  -7  11   0  211.38   49.40
   7  11   0  201.88   39.10
   7  11   0  152.18   34.70
   7  11   0  300.87   53.39
   7  11   0  202.68   22.50
  -7  11   0  153.18   22.70
  -7  11   0  196.78   21.80
  -7  11   0  243.58   55.39
   7  11   0  219.48   28.90
   7  11   0  199.58   21.70
  -9 -11   0  616.34   39.90
  -9 -11   0  563.44   39.30
   9 -11   0  522.65   37.20
   9 -11   0  575.34   38.40
  -9 -11   0  548.85   42.10
  -9 -11   0  588.04   41.50
   9 -11   0  609.54   40.70
   9 -11   0  561.64   40.70
  -9  11   0  572.04   40.60
   9  11   0  615.64   38.90
   9  11   0  650.33   76.69
   9  11   0  564.34   43.50
   9  11   0  637.14   64.59
  -9  11   0  722.73   89.29
  -9  11   0  723.33   79.89
   9  11   0  579.14   62.59
   9  11   0  627.14   38.90
  -9  11   0  604.44   37.90
  -9  11   0  577.24   38.70
  11 -11   0  103.59   18.40
 -11 -11   0  109.79   18.30
  11 -11   0  124.79   19.30
  11 -11   0   97.29   19.00
 -11 -11   0   90.19   23.10
 -11 -11   0  125.59   20.30
  11 -11   0  163.98   21.50
 -11 -11   0  113.79   20.70
 -11  11   0  134.79   45.80
  11  11   0  143.99   42.30
 -11  11   0  107.49   22.00
  11  11   0  151.08   20.30
  11  11   0  131.89   36.10
 -11  11   0  130.59   19.10
 -11  11   0  137.09   19.10
  11  11   0  183.68   39.50
  11  11   0  146.69   19.40
  11  11   0  140.09   26.20
 -11  11   0  111.49   46.00
 -13 -11   0  597.34   44.30
  13 -11   0  584.64   41.20
 -13 -11   0  583.84   40.10
  13 -11   0  594.54   40.30
 -13 -11   0  549.95   39.10
  13 -11   0  560.64   38.40
  13 -11   0  551.64   37.60
  13  11   0  534.15   62.99
  13  11   0  569.34   71.59
  13  11   0  582.74   38.50
 -13  11   0  581.64   47.40
  13  11   0  579.14   38.70
 -13  11   0  580.64   39.10
 -13  11   0  506.05   77.59
 -13  11   0  556.84   75.29
  13  11   0  560.74   67.89
 -13  11   0  596.24   38.90
 -15 -11   0  128.09   20.80
  15 -11   0  163.28   22.10
  15 -11   0  169.38   22.90
 -15 -11   0  163.48   28.10
  15 -11   0  167.48   21.60
  15  11   0  174.38   27.20
  15  11   0  178.18   22.60
 -15  11   0  162.68   21.40
 -15  11   0  236.28   60.99
  15  11   0  160.08   44.30
 -15  11   0  164.28   22.00
 -15  11   0  136.39   25.70
 -15  11   0  158.78   51.99
  15  11   0  200.38   40.80
  15  11   0  191.28   47.30
  15  11   0  151.58   21.00
  17 -11   0  660.13   43.60
 -17 -11   0  726.23   46.60
  17 -11   0  650.93   43.70
 -17 -11   0  634.04   49.20
  17 -11   0  639.84   43.70
 -17 -11   0  614.04   43.30
 -17  11   0  522.25   76.39
 -17  11   0  677.53   43.30
  17  11   0  653.83   79.89
  17  11   0  712.93   44.80
  17  11   0  694.13   43.20
 -17  11   0  627.54   84.49
  17  11   0  786.82   76.49
 -17  11   0  644.84   50.59
  17  11   0  664.83   51.79
 -17  11   0  766.72   44.90
 -19 -11   0   11.70   14.20
 -19 -11   0    8.00   16.70
  19 -11   0   11.30   12.80
  19 -11   0   27.00   13.40
 -19 -11   0   57.09   17.30
  19 -11   0   54.89   16.10
  19  11   0   26.00   12.70
 -19  11   0   62.59   21.90
 -19  11   0   -2.70   11.10
  19  11   0   17.10   17.80
 -19  11   0   24.00   43.80
  19  11   0  -33.20   22.40
  19  11   0   12.20   31.90
 -19  11   0   68.59   48.90
  19  11   0   36.50   13.90
 -19  11   0   27.80   14.50
 -21 -11   0  540.55   40.70
  21 -11   0  468.35   37.60
  21 -11   0  532.75   38.30
 -21 -11   0  472.55   46.20
 -21 -11   0  490.75   40.50
  21  11   0  482.05   62.49
  21  11   0  538.15   38.30
 -21  11   0  526.05   38.10
  21  11   0  500.35   38.40
  21  11   0  569.94   79.49
  21  11   0  556.34   47.50
 -21  11   0  508.05   49.60
 -21  11   0  484.15   38.10
 -21  11   0  542.75   80.49
 -21  11   0  378.26   71.49
   0 -12   0  393.36   32.60
   0 -12   0  393.36   32.00
   0 -12   0  457.45   35.80
   0  12   0  429.46   65.69
   0  12   0  379.76   69.39
   0  12   0  402.56   31.70
   0  12   0  420.66   31.90
   0  12   0  350.26   36.30
  -2 -12   0   38.80   16.30
  -2 -12   0   -5.00   10.60
   2 -12   0   18.30   13.50
  -2 -12   0   16.70   12.50
   2 -12   0   -2.80   11.60
   2 -12   0   22.90   14.90
  -2  12   0    1.40   10.70
   2  12   0  -42.30   30.10
  -2  12   0   24.60   17.20
   2  12   0   -1.20   11.10
  -2  12   0   36.70   38.30
   2  12   0   13.90   12.40
   2  12   0   19.30   16.40
  -2  12   0    0.00   11.40
  -2  12   0   18.10   35.50
  -4 -12   0  461.55   36.20
   4 -12   0  563.74   38.60
  -4 -12   0  513.25   38.50
   4 -12   0  503.85   40.10
   4 -12   0  498.95   37.20
  -4 -12   0  493.75   40.20
  -4  12   0  462.85   76.29
   4  12   0  532.85   72.99
  -4  12   0  490.85   40.40
  -4  12   0  771.02   87.99
   4  12   0  536.15   37.90
  -4  12   0  480.75   36.00
  -4  12   0  560.84   37.30
   4  12   0  538.75   37.00
   4  12   0  554.64   43.80
   6 -12   0   23.90   15.80
  -6 -12   0   17.90   13.70
   6 -12   0   -2.00   11.30
  -6 -12   0  -14.10   13.90
   6 -12   0   29.40   13.10
  -6 -12   0   26.20   13.30
  -6  12   0    8.20   11.30
   6  12   0   10.30   10.90
  -6  12   0  -29.10   32.20
  -6  12   0   13.10   16.40
   6  12   0    2.30   11.30
   6  12   0   28.00   35.70
  -6  12   0    8.70   12.80
   6  12   0    3.40   17.30
  -6  12   0    5.20   36.70
   6  12   0   -1.30   28.60
  -8 -12   0  381.16   31.40
  -8 -12   0  412.16   39.70
   8 -12   0  304.67   30.00
  -8 -12   0  346.67   32.10
   8 -12   0  268.17   30.20
   8 -12   0  351.56   29.80
  -8  12   0  352.46   61.69
   8  12   0  348.97   28.70
  -8  12   0  375.96   29.10
  -8  12   0  240.98   59.79
   8  12   0  428.56   65.59
   8  12   0  381.86   55.29
   8  12   0  347.07   31.40
  -8  12   0  314.37   30.70
 -10 -12   0   24.10   15.30
 -10 -12   0   25.30   19.00
  10 -12   0    1.60   11.80
  10 -12   0    9.30   14.80
 -10 -12   0   13.50   13.10
  10 -12   0   -2.30   12.60
 -10  12   0    2.90   12.00
 -10  12   0   19.50   41.10
  10  12   0  -25.20   32.20
  10  12   0   16.20   13.10
 -10  12   0  -11.30    9.70
 -10  12   0   -8.30   38.90
  10  12   0   -5.80   28.00
  10  12   0   18.20   18.80
  10  12   0    3.10   11.50
 -12 -12   0  295.27   35.30
 -12 -12   0  313.07   31.30
  12 -12   0  358.76   32.20
  12 -12   0  323.17   31.00
 -12 -12   0  353.36   32.30
 -12  12   0  346.87   29.10
  12  12   0  331.77   52.79
  12  12   0  274.37   34.60
 -12  12   0  368.06   32.80
  12  12   0  322.67   50.69
  12  12   0  411.16   31.90
  12  12   0  295.47   56.69
 -12  12   0  374.86   66.89
  12  12   0  413.26   35.20
 -12  12   0  365.66   69.69
 -14 -12   0   86.39   19.20
  14 -12   0   82.99   18.50
 -14 -12   0   93.09   23.10
  14 -12   0  100.69   18.70
  14 -12   0   78.19   19.40
 -14  12   0   62.49   43.00
  14  12   0   36.30   30.70
  14  12   0   40.30   14.50
 -14  12   0   67.29   16.10
  14  12   0  107.79   25.50
  14  12   0   28.70   29.50
 -14  12   0   96.49   52.09
  14  12   0   75.49   40.30
 -14  12   0   63.69   17.40
  14  12   0   75.29   17.20
  16 -12   0  273.87   30.30
 -16 -12   0  211.98   27.50
 -16 -12   0  285.27   30.70
  16 -12   0  295.57   30.80
 -16 -12   0  250.57   35.30
  16 -12   0  232.08   27.20
  16  12   0  259.77   27.80
  16  12   0  210.78   31.10
  16  12   0  223.78   54.09
  16  12   0  184.98   46.20
 -16  12   0  227.68   26.40
 -16  12   0  295.97   29.90
  16  12   0  206.38   25.70
 -16  12   0  235.38   34.40
  16  12   0  323.17   53.99
 -16  12   0  273.67   67.89
 -16  12   0  348.77   67.69
   1 -13   0   32.10   18.60
  -1 -13   0   35.40   16.10
  -1 -13   0   40.60   16.30
   1 -13   0   18.90   13.90
  -1 -13   0   22.90   19.30
   1 -13   0   47.80   17.00
   1  13   0   24.30   17.60
  -1  13   0   30.00   40.50
  -1  13   0   63.59   16.40
   1  13   0   21.60   13.70
   1  13   0   41.60   15.70
  -1  13   0   35.80   14.50
  -1  13   0   37.60   18.40
  -1  13   0   78.59   42.80
   1  13   0    0.10   33.80
   1  13   0   51.39   43.80
  -3 -13   0   -1.60   13.40
  -3 -13   0  -12.10   14.60
   3 -13   0   10.70   15.10
   3 -13   0    6.80   13.40
  -3 -13   0   -0.30   13.70
   3 -13   0   -4.40   12.00
   3  13   0    5.40   16.70
  -3  13   0   -6.50   11.10
   3  13   0  -16.80   11.40
  -3  13   0  -12.90   10.30
  -3  13   0  -34.20   35.70
  -3  13   0  -16.00   15.80
   3  13   0  -14.30   40.00
   3  13   0   17.40   37.60
  -3  13   0   29.30   39.00
   3  13   0    2.40   11.90
  -5 -13   0   -5.90   12.40
   5 -13   0  -17.00   11.20
   5 -13   0   -5.60   11.20
  -5 -13   0   26.90   15.40
   5 -13   0   32.20   17.10
  -5 -13   0   -5.60   16.30
  -5  13   0  -10.50   11.30
  -5  13   0   -1.00   36.00
   5  13   0  -13.70   39.70
   5  13   0    4.70   18.50
   5  13   0    1.90   13.00
  -5  13   0   13.90   14.00
   5  13   0  -18.30   10.20
  -5  13   0   74.49   49.90
  40   0  -1   18.30   13.00
 -40   0   1   -2.60   14.70
 -40   0   1  -38.50   39.30
 -40   0   1  -12.00   33.80
 -40   0   1   14.80   15.30
  40   0  -1   21.00   12.70
  40   0  -1  -28.90   31.40
 -38   0   1    9.10   35.40
 -38   0   1   15.00   14.50
 -38   0   1   -9.00   12.70
 -38   0   1  -21.90   33.00
  38   0  -1   12.10   11.60
  38   0  -1   17.70   32.70
  38   0  -1    9.60   12.30
 -36   0   1  -19.30   37.80
 -36   0   1    5.00   13.30
 -36   0   1  -12.60   32.50
 -36   0   1    0.00   13.00
  36   0  -1  -48.20   25.80
  36   0  -1   -4.90   10.90
  36   0  -1   -0.30   10.00
 -34   0   1    8.70   12.90
  34   0  -1   -1.40   10.00
  34   0  -1   -6.00   29.40
  34   0  -1   -5.50    9.10
 -34   0   1    1.90   11.10
 -34   0   1   11.00   35.30
  34   0  -1   11.10   10.40
 -34   0   1    8.60   37.30
 -34   0   1   16.70   13.60
 -32   0   1    2.70   12.10
 -32   0   1  -16.20    9.20
  32   0  -1    2.20   28.30
  32   0  -1   10.30   10.00
  32   0  -1    1.50   10.00
 -32   0   1  -44.70   27.80
 -32   0   1  -10.40   10.70
 -32   0   1   -0.10   33.10
  32   0  -1   -0.50    8.80
  30   0  -1   11.70   27.70
  30   0  -1   10.20    9.20
 -30   0   1  -29.80   26.10
  30   0  -1   -4.90    9.30
 -30   0   1   22.30   11.00
  30   0  -1   -1.30    8.20
 -30   0   1   14.90   11.80
 -30   0   1   -5.00    9.20
 -30   0   1   -1.20    9.80
 -30   0   1   32.80   35.20
 -28   0   1    4.70    9.70
 -28   0   1   -6.10   24.00
  28   0  -1    0.70    8.70
  28   0  -1    5.80   25.70
 -28   0   1    2.20   10.40
 -28   0   1    5.30    9.00
 -28   0   1   -0.30   28.20
  28   0  -1   -3.90    7.90
  28   0  -1   -0.30    7.30
 -28   0   1   13.50   10.90
  26   0  -1    0.00    7.00
 -26   0   1    0.90    9.00
  26   0  -1   -4.70   17.80
  26   0  -1    4.80    8.70
 -26   0   1   25.70   31.40
 -26   0   1    0.20    8.00
  26   0  -1   -2.20    7.70
 -26   0   1    2.20    8.80
 -26   0   1    0.80    8.70
 -26   0   1   40.60   29.50
  24   0  -1    5.60    7.70
 -24   0   1    6.80   24.60
 -24   0   1    3.30    8.30
  24   0  -1   14.30   17.70
  24   0  -1   -2.70    6.70
 -24   0   1   -7.40    8.40
 -24   0   1   -8.10    7.20
 -24   0   1    4.10    8.80
 -24   0   1   33.90   27.80
  24   0  -1   -5.10    5.80
  24   0  -1    2.60    7.90
 -22   0   1    5.10    8.70
 -22   0   1   -6.40    6.20
  22   0  -1    2.40    7.60
 -22   0   1    1.30    7.50
  22   0  -1   -0.80    7.30
 -22   0   1    8.50   21.80
  22   0  -1    6.40    7.00
  22   0  -1   -0.10    6.50
 -22   0   1  -10.80    6.80
 -22   0   1   22.60   26.40
  22   0  -1  -12.40   19.40
 -20   0   1    2.00    8.30
 -20   0   1   -2.90   21.20
  20   0  -1    0.10    6.30
 -20   0   1  -23.60   20.30
  20   0  -1   -1.70    4.00
 -20   0   1   -3.20    5.90
  20   0  -1   -0.70   18.40
  20   0  -1   -0.20    6.60
 -20   0   1   -5.80    6.70
 -20   0   1   -2.10    5.50
 -20   0   1    7.00    7.40
  20   0  -1    1.30    5.80
 -20   0   1   -2.50    6.40
  20   0  -1   12.20    7.20
  18   0  -1    4.10    7.20
  18   0  -1    2.20    6.20
 -18   0   1    7.50    7.00
  18   0  -1   -3.30    4.00
  18   0  -1    5.30   18.40
 -18   0   1   -5.20    5.30
 -18   0   1    9.40    7.60
  18   0  -1    1.00    5.90
 -18   0   1   11.50   22.00
  18   0  -1    7.10    6.80
 -18   0   1   -0.80   21.50
 -18   0   1    4.10    6.90
 -18   0   1   -2.90    6.60
 -16   0   1   10.90   21.50
  16   0  -1   20.10   17.80
  16   0  -1   -4.10    5.80
 -16   0   1   -7.10    6.50
 -16   0   1   -1.50    6.20
  16   0  -1   -3.50    6.00
  16   0  -1   -0.20    4.30
  16   0  -1    4.30    5.70
  16   0  -1   10.20    6.60
  16   0  -1    5.40    6.50
 -16   0   1   -4.70    5.80
 -16   0   1   -2.50   20.00
 -16   0   1   -2.50    4.80
 -16   0   1   -1.20    5.80
  16   0  -1   -3.40    5.30
 -14   0   1    5.30    5.90
  14   0  -1   -1.30   17.20
  14   0  -1    5.00    5.40
  14   0  -1    3.70    4.30
  14   0  -1    8.00   17.70
 -14   0   1   -6.60   19.90
 -14   0   1   -2.10    6.40
 -14   0   1    1.30    4.80
  14   0  -1   -4.00    6.10
 -14   0   1   -8.00    4.20
 -14   0   1   -7.60    4.90
  14   0  -1   -0.70    6.00
  14   0  -1   -2.70    4.90
 -14   0   1    0.30    5.40
 -14   0   1    0.60   20.20
  14   0  -1    7.10    5.70
 -14   0   1    4.90    6.60
 -14   0   1   -7.40    4.10
  12   0  -1    0.00    4.90
  12   0  -1    3.90    5.40
 -12   0   1   -1.30    4.70
  12   0  -1   -1.50    5.40
 -12   0   1    5.90    6.10
 -12   0   1   -9.20    5.10
  12   0  -1    6.10   16.70
 -12   0   1   -9.00   19.20
  12   0  -1    3.10    3.70
  12   0  -1    1.30   14.90
 -12   0   1   -0.60    4.50
 -12   0   1    1.20    4.30
 -12   0   1   -3.90   19.20
 -12   0   1   -6.90    4.80
 -12   0   1   -3.20    5.70
  12   0  -1   -0.50    4.70
  12   0  -1   -0.70    5.20
 -10   0   1   -4.70    4.10
  10   0  -1   -1.80    4.80
 -10   0   1   -1.30    4.70
 -10   0   1   -5.60   17.50
 -10   0   1    2.00    4.70
  10   0  -1    0.60    5.20
 -10   0   1    4.20    4.40
  10   0  -1  -14.40   14.90
 -10   0   1   -3.20    5.20
 -10   0   1   -2.00    5.90
  10   0  -1   -2.40    5.10
 -10   0   1   -6.40   20.60
  10   0  -1   21.10   15.30
 -10   0   1   -5.30    5.50
 -10   0   1    0.10    3.70
  10   0  -1   -2.60    5.00
  10   0  -1   -5.00    4.20
  10   0  -1    0.50    3.70
  -8   0   1   -5.70    4.10
   8   0  -1    5.40    4.30
  -8   0   1   14.80   15.40
  -8   0   1   -2.00    3.20
  -8   0   1   -1.50    3.80
  -8   0   1   -1.10    4.40
   8   0  -1   15.70   14.90
  -8   0   1   -0.30    5.30
  -8   0   1    6.10   17.80
   8   0  -1    4.50    5.20
   8   0  -1   -0.40    3.20
  -8   0   1   -1.60    4.60
   8   0  -1    1.60    3.70
   8   0  -1    1.80    4.30
   8   0  -1    2.00    4.50
   8   0  -1   -4.00    4.00
   8   0  -1   -1.60   15.00
  -8   0   1   -0.60    3.90
   6   0  -1   -0.10    3.40
  -6   0   1    0.30    2.40
  -6   0   1    0.60    3.80
   6   0  -1   -2.40    2.30
   6   0  -1    2.30   12.50
  -6   0   1    1.30   11.20
   6   0  -1   -3.60    2.50
  -6   0   1   -4.30    3.60
   6   0  -1   -0.30    3.60
  -6   0   1   -1.80    2.70
  -6   0   1   -7.50   12.50
  -6   0   1   -4.30    3.50
  -6   0   1   -5.60    2.80
   6   0  -1   -5.70    3.20
  -6   0   1   -2.50    3.70
   6   0  -1    2.90    3.20
   6   0  -1    0.30    4.20
   6   0  -1   -8.10    8.10
   4   0  -1   -0.40    2.20
   4   0  -1    0.50    8.60
   4   0  -1   -0.50    1.20
   4   0  -1   -3.90    2.40
  -4   0   1   -1.40    2.10
  -4   0   1   -1.20    2.00
   4   0  -1   -2.60    1.80
   4   0  -1    0.80    1.50
  -4   0   1    5.50    6.50
   4   0  -1   -2.40    2.40
  -4   0   1   -2.80    8.20
   4   0  -1   -2.70    7.00
  -4   0   1   -0.60    2.40
  -4   0   1   -1.60    1.20
   4   0  -1   -4.70    6.30
  -4   0   1   -4.50    2.20
  -4   0   1   -2.10    1.70
   4   0  -1   -3.40    2.20
  -4   0   1   -0.90    1.90
  -4   0   1   -2.60    0.60
  -4   0   1   -1.10    6.30
   4   0  -1    0.60    2.40
  -2   0   1   -2.10    0.60
   2   0  -1   -0.20    1.30
  -2   0   1   -2.00    3.10
   2   0  -1   -0.90    2.80
  -2   0   1   -1.90    0.90
  -2   0   1    0.40    1.10
   2   0  -1   -2.50    0.80
  -2   0   1   -2.60    0.70
  -2   0  -1   -1.70    1.90
  -2   0  -1    0.10    1.80
   2   0   1   -0.30    1.10
   2   0   1    0.90    1.60
   2   0   1   -0.10    0.50
  -2   0  -1    2.30    6.40
  -2   0  -1    3.00    2.10
  -2   0  -1   -1.50    8.60
   2   0   1   -3.40    1.90
   2   0   1    2.40    7.00
  -2   0  -1   -1.80    1.70
   2   0   1   -1.40    1.90
  -2   0  -1   -0.10    1.90
   2   0   1    1.20    2.20
  -2   0  -1   -0.40    1.10
  -2   0  -1    0.90    2.10
  -2   0  -1   -2.00    2.20
   2   0   1    0.50    2.20
   2   0   1    0.20    1.90
  -4   0  -1    2.10    3.70
  -4   0  -1    1.80    2.50
  -4   0  -1   -1.70    3.70
   4   0   1   -3.60    3.40
   4   0   1   -5.30   10.30
  -4   0  -1    0.20    3.50
  -4   0  -1   -2.10    3.70
   4   0   1   -0.10    3.10
  -4   0  -1   -0.60    3.50
   4   0   1   -0.60    3.10
   4   0   1    0.20    2.30
  -4   0  -1   -6.50    3.50
  -4   0  -1  -10.00   13.90
   4   0   1   -1.20    3.10
   4   0   1   -1.70    3.60
   4   0   1   -3.10    3.00
  -4   0  -1   12.60   12.80
  -6   0  -1   -3.20    4.70
  -6   0  -1    1.90    5.10
   6   0   1   -5.70    3.80
  -6   0  -1    2.80    5.10
   6   0   1   -4.60    3.30
   6   0   1    2.00    3.90
  -6   0  -1   -0.30    4.60
   6   0   1    0.00    4.50
  -6   0  -1   -8.10    3.90
   6   0   1   -1.60    3.50
   6   0   1   -3.80    4.20
   6   0   1    6.90    4.80
  -6   0  -1    2.30   17.10
   6   0   1   -0.70    4.70
  -6   0  -1   -2.20    4.40
  -6   0  -1  -16.10   17.50
   8   0   1    0.70    4.90
  -8   0  -1    2.90    5.60
   8   0   1   -5.00    3.90
  -8   0  -1    1.80    5.60
   8   0   1   -2.40    3.60
  -8   0  -1    8.80   20.70
  -8   0  -1    8.60   17.80
  -8   0  -1   -7.50    4.60
   8   0   1   -4.30    4.40
   8   0   1    3.90    4.40
   8   0   1   -7.20    4.50
   8   0   1   -6.90    4.20
  -8   0  -1    1.40    4.70
  -8   0  -1    1.70    5.30
  -8   0  -1   -7.40    4.90
   8   0   1    1.60    5.70
 -10   0  -1    0.20    5.50
  10   0   1   -4.70    3.80
  10   0   1   -6.80    4.80
 -10   0  -1   -4.50    4.80
  10   0   1   -5.00    4.60
  10   0   1   -4.60    5.10
  10   0   1    0.40    3.90
  10   0   1   -4.40    4.30
 -10   0  -1    8.90    6.30
 -10   0  -1   -1.00    6.00
 -10   0  -1   -9.60   20.20
 -10   0  -1   -4.20    6.10
  10   0   1    3.80    5.90
 -10   0  -1    3.70    6.00
 -10   0  -1   -5.50   18.30
 -12   0  -1    2.50    5.60
 -12   0  -1   -5.20    5.20
 -12   0  -1  -13.20   18.30
 -12   0  -1   -7.40    5.30
 -12   0  -1   -1.00    5.50
  12   0   1   -3.10    3.60
  12   0   1    2.80    5.70
 -12   0  -1    2.50    6.10
  12   0   1   -4.70    5.60
 -12   0  -1  -16.90   22.00
  12   0   1   -9.00    4.80
  12   0   1   -2.70    4.40
 -12   0  -1   -0.10    6.70
  12   0   1   -7.40    4.80
  12   0   1    0.30    4.60
 -12   0  -1  -10.60    5.60
  12   0   1   -8.50    4.40
 -14   0  -1   -6.30   19.00
  14   0   1   -8.20   12.20
 -14   0  -1    3.80    6.40
 -14   0  -1    5.90    6.40
 -14   0  -1   -1.50    6.10
  14   0   1    3.30    6.20
  14   0   1   -3.70    6.10
  14   0   1    2.40    5.80
  14   0   1   -2.20    4.40
  14   0   1   -6.50    5.80
 -14   0  -1   -0.40   23.90
 -14   0  -1   -3.10    5.80
  14   0   1    4.20    4.90
 -14   0  -1   -1.00    6.00
 -14   0  -1    5.00    6.40
  16   0   1   -4.20    5.10
 -16   0  -1   -3.00    5.50
 -16   0  -1   -9.90   19.50
  16   0   1   -9.60    4.10
 -16   0  -1   10.40   23.60
  16   0   1   -3.50    6.30
 -16   0  -1    7.70    6.90
  16   0   1   -4.00    6.30
 -16   0  -1   -7.70    5.80
  16   0   1  -16.50   16.70
  16   0   1   -1.30    6.50
 -16   0  -1    6.00    8.10
 -16   0  -1    9.70    7.50
 -16   0  -1    0.50    6.80
 -18   0  -1    4.70    7.00
 -18   0  -1  -21.70   21.40
 -18   0  -1    3.60   22.80
  18   0   1   -1.10    6.20
  18   0   1   -9.80   16.70
 -18   0  -1    2.40    7.60
  18   0   1   -7.00    6.00
  18   0   1    2.40    4.80
  18   0   1    2.10    5.70
  18   0   1   -1.20    5.80
 -18   0  -1   -1.10    6.80
 -18   0  -1    1.60    7.00
 -18   0  -1   -8.80    5.50
 -20   0  -1    3.30    7.50
  20   0   1    1.50    6.80
 -20   0  -1    7.70    7.60
  20   0   1  -13.20    5.20
  20   0   1    8.90    7.40
 -20   0  -1    2.90    6.90
  20   0   1   -0.40   18.40
 -20   0  -1   11.80   26.80
 -20   0  -1    0.20    7.90
 -20   0  -1    8.30   24.60
 -20   0  -1    9.30    8.30
  22   0   1   -1.50    6.80
 -22   0  -1   -3.40    8.50
 -22   0  -1    2.00   24.00
 -22   0  -1    7.40    9.70
  22   0   1    2.30    6.70
 -22   0  -1    4.50    7.70
  22   0   1   -0.90    6.70
 -22   0  -1  -10.30   22.50
  22   0   1   -4.50   19.30
 -22   0  -1    4.70    7.90
 -24   0  -1   -2.10    8.30
 -24   0  -1   22.20   29.70
  24   0   1    0.50    7.60
 -24   0  -1    8.90   27.00
  24   0   1    1.10    8.30
 -24   0  -1    7.40    8.90
 -24   0  -1   -1.10    9.00
  24   0   1    4.70    8.50
 -24   0  -1    3.70    9.00
  24   0   1   19.60   22.80
 -26   0  -1   -0.70    9.20
 -26   0  -1   15.90   31.60
 -26   0  -1   -9.30    8.40
 -26   0  -1   -2.00   27.50
  26   0   1    5.90    8.50
 -26   0  -1    6.30    9.80
 -26   0  -1    1.70   10.60
  26   0   1  -32.00   19.90
  26   0   1   -1.40    8.40
  26   0   1    1.40    7.80
  28   0   1   13.00    9.50
  28   0   1   -2.10    8.30
  28   0   1    2.60    8.50
 -28   0  -1   16.90   11.20
 -28   0  -1    1.20   10.00
  28   0   1   22.40   26.20
 -28   0  -1   12.60   28.40
 -28   0  -1   31.50   34.40
 -28   0  -1   18.10   11.40
 -28   0  -1   10.30   11.90
 -30   0  -1   -0.30   11.80
  30   0   1    4.40    9.00
 -30   0  -1  -14.40   10.20
  30   0   1    6.50   10.20
 -30   0  -1    9.30   10.80
 -30   0  -1    0.00   34.20
  30   0   1    4.80    9.70
 -30   0  -1   -1.60   11.90
  30   0   1   18.70   28.20
 -30   0  -1  -18.10   32.80
 -32   0  -1  -11.00   11.00
  32   0   1   -4.20    9.00
 -32   0  -1   16.50   33.80
 -32   0  -1    7.90   12.60
 -32   0  -1   10.00   12.00
  32   0   1   -1.60   10.10
 -32   0  -1  -10.90   31.40
  32   0   1    4.40   30.40
 -34   0  -1    9.20   14.20
 -34   0  -1    0.90   12.10
  34   0   1  -74.39   20.80
  34   0   1    9.20   10.50
 -34   0  -1  -11.30   36.20
 -34   0  -1   -8.90   11.60
  34   0   1   14.10   12.00
 -34   0  -1    0.70   32.80
  36   0   1   14.70   33.60
 -36   0  -1  -19.70   10.50
 -36   0  -1  -60.69   29.50
  36   0   1   -3.70    9.60
  36   0   1   -4.50   10.30
 -36   0  -1    3.10   14.70
 -36   0  -1  -21.80   37.30
  38   0   1  -57.49   27.20
 -38   0  -1  -21.20   11.90
 -38   0  -1   13.80   15.20
 -38   0  -1   -9.00   39.00
  38   0   1   22.20   12.40
  38   0   1   -1.10   11.10
 -38   0  -1    0.40   38.10
 -38   0  -1  -44.80   39.90
 -41  -1   1  109.29   46.10
  41  -1  -1  156.28   24.00
  41  -1  -1  139.79   21.60
  41  -1  -1  163.08   48.40
 -41  -1   1  184.18   60.79
 -41  -1   1  106.79   21.70
 -41  -1   1  103.29   21.80
 -41   1   1   58.69   46.20
  41   1  -1  149.88   22.40
 -41   1   1  149.39   23.30
  41   1  -1  180.58   49.40
 -41   1   1   48.60   44.60
  41   1  -1  145.09   22.30
 -41   1   1  150.98   24.40
 -39  -1   1  219.28   28.10
 -39  -1   1  185.78   57.59
  39  -1  -1  245.68   28.60
 -39  -1   1  218.88   28.70
  39  -1  -1  294.37   30.00
  39  -1  -1  173.48   47.10
 -39   1   1  277.77   57.29
  39   1  -1  176.38   49.40
  39   1  -1  265.97   28.40
  39   1  -1  210.28   26.50
 -39   1   1  224.78   52.59
 -39   1   1  292.37   32.70
 -39   1   1  270.37   30.00
 -37  -1   1   64.09   41.60
 -37  -1   1  109.99   19.20
  37  -1  -1   98.09   18.30
  37  -1  -1   84.29   17.10
 -37  -1   1   79.89   19.10
  37  -1  -1   87.89   34.50
 -37   1   1   70.59   37.80
 -37   1   1  108.09   20.90
  37   1  -1   78.79   38.70
 -37   1   1   97.49   20.80
  37   1  -1   92.79   19.00
 -37   1   1  103.39   44.20
  37   1  -1   86.99   18.00
 -35  -1   1  113.99   19.50
 -35  -1   1  113.49   19.40
  35  -1  -1  113.99   18.90
  35  -1  -1   85.89   37.30
  35  -1  -1  103.29   17.40
 -35  -1   1  141.69   49.10
 -35  -1   1   95.69   44.40
  35   1  -1  145.49   20.50
 -35   1   1  124.29   42.90
 -35   1   1  104.19   18.90
 -35   1   1   77.59   19.10
  35   1  -1   85.99   17.80
 -35   1   1  154.78   45.40
 -35   1   1   75.69   18.30
  35   1  -1  129.99   42.80
  33  -1  -1  166.68   41.90
  33  -1  -1  242.38   26.60
 -33  -1   1  217.18   24.60
 -33  -1   1  186.78   47.00
 -33  -1   1  245.18   26.60
  33  -1  -1  232.78   25.60
 -33  -1   1  203.78   21.00
  33  -1  -1  203.18   24.40
 -33  -1   1  210.58   51.79
  33   1  -1  223.98   24.50
 -33   1   1  217.68   24.50
 -33   1   1  261.17   54.69
 -33   1   1  190.38   47.90
  33   1  -1  253.47   25.90
 -33   1   1  225.68   23.40
 -33   1   1  227.98   26.00
  33   1  -1  211.98   46.50
  33   1  -1  263.77   28.10
 -31  -1   1  423.36   30.00
  31  -1  -1  495.85   36.10
  31  -1  -1  468.25   33.60
  31  -1  -1  378.66   53.79
  31  -1  -1  489.65   33.70
 -31  -1   1  455.55   64.99
 -31  -1   1  448.26   35.10
 -31  -1   1  416.16   34.60
 -31  -1   1  366.86   63.29
 -31  -1   1  462.65   34.20
 -31   1   1  475.55   35.00
  31   1  -1  439.76   59.99
 -31   1   1  469.05   31.80
  31   1  -1  535.95   34.90
  31   1  -1  480.25   35.20
 -31   1   1  475.35   33.60
 -31   1   1  576.84   45.30
  31   1  -1  463.75   32.50
 -31   1   1  462.45   63.19
 -31   1   1  458.35   65.39
  29  -1  -1  268.47   24.90
  29  -1  -1  220.58   24.80
  29  -1  -1  232.18   23.70
  29  -1  -1  217.68   40.20
 -29  -1   1  200.08   49.60
 -29  -1   1  236.88   20.00
 -29  -1   1  173.58   22.30
 -29  -1   1  205.78   23.20
 -29  -1   1  220.18   24.00
 -29  -1   1  235.68   48.80
 -29   1   1  200.18   23.40
 -29   1   1  262.77   24.90
  29   1  -1  188.18   40.50
 -29   1   1  214.98   24.40
 -29   1   1  230.08   44.90
 -29   1   1  191.78   47.30
  29   1  -1  229.58   23.20
  29   1  -1  207.58   23.70
 -29   1   1  173.88   20.00
  29   1  -1  248.58   25.10
  27  -1  -1  400.46   30.90
 -27  -1   1  426.76   30.40
 -27  -1   1  526.45   63.09
  27  -1  -1  424.86   28.90
 -27  -1   1  426.56   30.40
 -27  -1   1  423.16   26.30
  27  -1  -1  489.15   53.19
 -27  -1   1  421.46   31.80
 -27  -1   1  455.15   59.59
  27  -1  -1  339.67   27.80
 -27   1   1  426.46   56.59
 -27   1   1  440.96   30.80
  27   1  -1  375.86   27.80
 -27   1   1  265.97   48.50
  27   1  -1  353.76   29.00
  27   1  -1  427.06   29.80
  27   1  -1  360.56   50.19
 -27   1   1  431.76   31.40
 -27   1   1  381.26   27.20
 -27   1   1  384.86   28.80
 -25  -1   1 1744.93  110.99
 -25  -1   1 1874.71   90.59
 -25  -1   1 1894.51   88.59
 -25  -1   1 1865.61   88.89
 -25  -1   1 1861.31   84.29
  25  -1  -1 1803.62   93.99
 -25  -1   1 1856.31  115.69
  25  -1  -1 1821.12  107.89
  25  -1  -1 1874.21   87.69
  25  -1  -1 1788.12   88.99
  25  -1  -1 1772.32   87.69
  25   1  -1 1770.92  107.89
 -25   1   1 1825.42   89.89
  25   1  -1 1753.02   86.99
 -25   1   1 1772.82   85.29
  25   1  -1 1743.23   88.89
 -25   1   1 1791.92  112.59
 -25   1   1 1814.32   88.89
 -25   1   1 1967.10  112.09
 -25   1   1 1813.32   87.69
  25   1  -1 1688.63   87.19
 -23  -1   1  337.17   47.40
  23  -1  -1  302.67   42.00
  23  -1  -1  305.57   22.50
  23  -1  -1  281.27   23.50
 -23  -1   1  298.77   25.50
 -23  -1   1  349.96   24.80
 -23  -1   1  295.37   20.40
  23  -1  -1  302.27   23.40
 -23  -1   1  321.67   49.00
  23  -1  -1  319.07   25.20
 -23  -1   1  347.07   24.90
  23   1  -1  301.47   23.80
 -23   1   1  300.37   25.20
 -23   1   1  274.07   42.70
  23   1  -1  315.17   43.10
 -23   1   1  277.77   25.10
 -23   1   1  271.47   23.40
  23   1  -1  302.57   23.00
 -23   1   1  292.67   21.60
  23   1  -1  269.37   23.80
  23   1  -1  327.07   23.70
 -23   1   1  194.08   38.60
 -21  -1   1 2166.58   91.49
  21  -1  -1 1940.51   93.89
 -21  -1   1 1923.21  112.29
 -21  -1   1 2156.28   96.99
  21  -1  -1 1989.40   93.59
  21  -1  -1 2038.90   96.29
 -21  -1   1 1909.51   94.49
 -21  -1   1 2146.29   95.29
  21  -1  -1 2029.60  110.99
  21  -1  -1 2100.59   95.99
 -21  -1   1 2009.90  115.49
 -21   1   1 1919.21  113.19
 -21   1   1 2075.89   96.09
 -21   1   1 1970.70   91.89
 -21   1   1 1994.90  111.79
  21   1  -1 1921.61   95.09
 -21   1   1 1896.61   94.29
 -21   1   1 1988.60   93.99
  21   1  -1 1967.30  109.59
  21   1  -1 2002.80   95.59
  21   1  -1 1962.70   93.89
  21   1  -1 1918.91   94.09
 -19  -1   1   15.20    7.60
  19  -1  -1   37.40    8.60
  19  -1  -1   32.90    8.70
 -19  -1   1   30.40   23.50
 -19  -1   1   44.20    9.80
  19  -1  -1    7.50    6.90
 -19  -1   1   33.20   10.00
 -19  -1   1   40.20   10.20
  19  -1  -1   41.30    8.20
  19  -1  -1   44.20    9.80
 -19  -1   1   30.10    7.30
 -19  -1   1   20.80   24.10
 -19   1   1   40.00   23.60
  19   1  -1   39.20    8.90
 -19   1   1   27.50    8.30
 -19   1   1    6.30    8.00
  19   1  -1    9.80    7.50
 -19   1   1   23.60    8.60
  19   1  -1   54.29   11.20
 -19   1   1   26.10    9.70
  19   1  -1   26.40   19.50
 -19   1   1    9.00   21.30
  19   1  -1   29.10    8.80
 -19   1   1   39.80    9.00
 -17  -1   1 3598.04  166.88
  17  -1  -1 3142.39  149.09
  17  -1  -1 3430.86  149.29
  17  -1  -1 3646.94  148.69
  17  -1  -1 3438.76  150.88
 -17  -1   1 3175.78  149.79
 -17  -1   1 3129.99  149.69
 -17  -1   1 3412.56  150.48
 -17  -1   1 3089.39  147.99
 -17  -1   1 3714.53  147.69
 -17  -1   1 3328.07  151.38
  17  -1  -1 3303.97  151.08
 -17  -1   1 3593.94  168.68
 -17   1   1 3434.56  147.89
  17   1  -1 3093.69  150.08
 -17   1   1 3178.58  148.99
 -17   1   1 3484.25  165.68
 -17   1   1 3422.96  167.88
 -17   1   1 3342.27  150.88
 -17   1   1 3030.00  149.29
  17   1  -1 3465.25  163.98
  17   1  -1 3247.48  149.49
 -17   1   1 3531.85  146.99
  17   1  -1 3398.36  150.68
  17   1  -1 3431.26  149.59
 -17   1   1 3661.73  151.48
  15  -1  -1   13.20    6.70
 -15  -1   1   30.10    8.20
 -15  -1   1   10.10    6.80
  15  -1  -1   24.00    5.90
 -15  -1   1   28.80    6.50
 -15  -1   1   34.80   20.00
 -15  -1   1   15.60    7.10
  15  -1  -1   26.20    7.30
  15  -1  -1   26.80    7.20
 -15  -1   1   14.50    7.70
  15  -1  -1   26.30    7.30
 -15  -1   1   -9.50   19.00
  15  -1  -1   26.00    7.50
 -15   1   1   28.80    8.60
  15   1  -1   19.80    6.30
 -15   1   1   20.00    6.50
  15   1  -1   23.10    7.10
 -15   1   1   14.00   22.00
 -15   1   1   14.00    6.70
  15   1  -1   13.20    6.90
  15   1  -1   11.30    5.90
  15   1  -1   27.90   15.10
 -15   1   1   20.40    7.10
 -15   1   1   13.60    5.40
  15   1  -1   16.60    6.50
  15   1  -1   27.60    6.80
 -15   1   1   21.40    7.60
 -15   1   1    8.20   21.20
  15   1  -1   16.80    6.50
 -13  -1   1 1315.57   62.59
 -13  -1   1 1418.16   60.49
 -13  -1   1 1296.67   62.09
  13  -1  -1 1390.76   74.69
  13  -1  -1 1227.28   61.49
  13  -1  -1 1266.77   61.89
  13  -1  -1 1374.76   62.59
  13  -1  -1 1378.16   60.89
 -13  -1   1 1367.76   75.39
 -13  -1   1 1312.57   62.79
 -13  -1   1 1216.88   63.29
 -13  -1   1 1381.26   61.99
 -13  -1   1 1326.07   62.49
  13  -1  -1 1347.07   63.19
 -13  -1   1 1288.07   76.69
  13  -1  -1 1287.77   62.89
 -13  -1   1 1350.86   63.49
  13   1  -1 1367.06   62.99
  13   1  -1 1331.37   62.69
 -13   1   1 1343.07   59.99
 -13   1   1 1418.56   75.19
  13   1  -1 1319.27   61.79
 -13   1   1 1302.77   75.79
  13   1  -1 1368.06   62.09
  13   1  -1 1369.26   74.09
  13   1  -1 1263.47   61.39
 -13   1   1 1377.96   61.09
 -13   1   1 1242.68   61.49
 -13   1   1 1384.56   63.39
  13   1  -1 1338.57   62.09
  13   1  -1 1418.66   72.79
 -13   1   1 1365.86   62.29
 -13   1   1 1317.67   62.29
 -13   1   1 1326.17   63.09
 -11  -1   1   15.40    6.30
 -11  -1   1   11.70    5.60
  11  -1  -1   20.00    6.50
 -11  -1   1   16.90    5.30
  11  -1  -1    6.20    5.30
  11  -1  -1   20.50   14.40
 -11  -1   1   10.30    5.10
  11  -1  -1    8.50    4.90
 -11  -1   1   13.20    5.50
  11  -1  -1   14.50    5.30
 -11  -1   1   10.10   17.20
  11  -1  -1   14.80    4.60
 -11  -1   1    7.90    3.90
  11  -1  -1   14.30    5.30
 -11  -1   1   17.00    6.60
 -11  -1   1   10.50   19.40
  11   1  -1   19.20    5.90
 -11   1   1   11.40    5.80
 -11   1   1   13.20    5.00
  11   1  -1   20.20    5.60
 -11   1   1    8.90    6.10
 -11   1   1   10.10    4.40
  11   1  -1   13.00   16.50
  11   1  -1   17.80    5.80
 -11   1   1   18.00   18.10
 -11   1   1    0.80    5.20
  11   1  -1    1.30    4.10
 -11   1   1   16.60    5.60
  11   1  -1   17.30    5.00
  11   1  -1   19.30    6.00
  11   1  -1   18.50    5.60
 -11   1   1   17.70    5.40
 -11   1   1   42.80   21.10
 -11   1   1    1.60    5.10
   9  -1  -1  244.08   15.30
  -9  -1   1  238.18   14.70
  -9  -1   1  257.37   14.30
  -9  -1   1  224.78   12.50
  -9  -1   1  243.28   15.20
   9  -1  -1  250.37   14.30
  -9  -1   1  238.48   14.20
   9  -1  -1  198.78   13.70
  -9  -1   1  189.78   26.70
  -9  -1   1  221.18   15.20
   9  -1  -1  225.38   14.60
  -9  -1   1  223.98   14.20
   9  -1  -1  234.18   14.00
   9  -1  -1  220.28   24.10
  -9  -1   1  263.87   26.80
  -9  -1   1  236.38   13.90
   9  -1  -1  231.98   13.30
  -9  -1   1  252.27   14.00
   9   1  -1  241.78   13.70
   9   1  -1  302.07   27.50
   9   1  -1  226.98   14.00
  -9   1   1  196.18   25.30
  -9   1   1  240.68   13.90
  -9   1   1  209.38   13.90
  -9   1   1  263.37   26.60
   9   1  -1  212.78   14.60
   9   1  -1  230.88   14.20
  -9   1   1  243.38   14.00
   9   1  -1  224.28   14.10
   9   1  -1  248.58   24.80
   9   1  -1  230.08   14.40
  -9   1   1  250.97   14.50
   9   1  -1  234.28   13.80
  -9   1   1  243.08   15.00
  -9   1   1  233.08   14.70
   7  -1  -1  878.11   40.10
   7  -1  -1  920.31   40.10
   7  -1  -1  881.61   40.30
   7  -1  -1  886.41   39.70
  -7  -1   1  825.72   39.60
   7  -1  -1  876.61   40.70
   7  -1  -1  870.41   39.90
   7  -1  -1  876.11   47.90
  -7  -1   1  867.81   40.40
  -7  -1   1  881.81   41.10
  -7  -1   1  905.51   40.50
  -7  -1   1  831.62   48.50
  -7  -1   1  899.61   40.00
  -7  -1   1  886.11   39.90
  -7  -1   1  891.01   40.10
  -7  -1   1  888.51   40.20
   7  -1  -1  938.71   40.70
  -7   1   1  910.51   40.00
  -7   1   1  888.21   40.40
   7   1  -1  828.72   39.70
   7   1  -1  878.71   46.70
  -7   1   1  893.41   47.70
  -7   1   1  897.11   40.40
  -7   1   1  890.41   40.20
   7   1  -1  880.71   40.20
   7   1  -1  849.02   39.70
   7   1  -1  899.61   40.90
   7   1  -1  837.32   47.20
   7   1  -1  854.51   40.20
  -7   1   1  931.11   40.20
   7   1  -1  911.21   40.40
   7   1  -1  898.91   40.00
  -7   1   1  847.72   46.40
  -7   1   1  869.51   39.80
  -5  -1   1  846.52   38.60
  -5  -1   1  882.01   44.50
   5  -1  -1  876.11   38.50
   5  -1  -1  847.52   38.70
  -5  -1   1  856.51   38.60
   5  -1  -1  849.91   38.50
  -5  -1   1  875.11   39.40
  -5  -1   1  867.71   38.40
  -5  -1   1  835.22   39.50
  -5  -1   1  859.51   38.90
  -5  -1   1  889.21   38.40
   5  -1  -1  853.71   44.10
  -5  -1   1  878.21   38.50
   5  -1  -1  842.02   38.10
   5  -1  -1  866.91   38.40
   5  -1  -1  875.81   38.30
   5  -1  -1  901.91   38.50
  -5   1   1  848.02   38.20
  -5   1   1  911.51   44.50
  -5   1   1  921.31   43.30
   5   1  -1  842.92   38.60
   5   1  -1  874.31   38.70
   5   1  -1  884.61   43.20
   5   1  -1  840.22   38.30
   5   1  -1  829.82   38.30
  -5   1   1  880.51   38.50
  -5   1   1  904.41   38.70
   5   1  -1  850.31   44.40
  -5   1   1  903.21   38.70
   5   1  -1  866.71   38.90
   5   1  -1  830.92   38.30
  -3  -1   1  231.08   16.10
   3  -1  -1  222.98   11.00
   3  -1  -1  212.98   10.80
  -3  -1   1  216.78   10.60
   3  -1  -1  235.28   16.30
  -3  -1   1  220.18   11.40
   3  -1  -1  214.38   10.70
   3  -1  -1  217.68    9.70
  -3  -1   1  214.28   10.40
   3  -1  -1  206.58   10.40
   3  -1  -1  219.88   10.40
  -3  -1   1  215.28   10.80
  -3  -1   1  214.78   10.80
   3  -1  -1  229.68   10.60
   3  -1  -1  217.58   10.60
  -3  -1   1  212.28   10.90
  -3  -1   1  219.68   10.90
   3  -1  -1  208.08   10.70
   3  -1  -1  215.28   10.80
   3   1  -1  209.18   11.00
  -3   1   1  222.98   11.20
  -3   1   1  211.28   10.60
  -3   1   1  228.88    9.80
  -3   1   1  220.08   10.50
  -3   1   1  209.48   10.70
   3   1  -1  212.58   16.70
   3   1  -1  218.88   10.60
   3   1  -1  222.68   10.70
   3   1  -1  225.98   10.90
  -3   1   1  215.98   10.40
  -3   1   1  212.48   10.60
   3   1  -1  201.38   10.70
  -3   1   1  188.18   15.90
   3   1  -1  210.58   14.20
   3   1  -1  226.68   10.70
  -3   1   1  217.18   10.80
  -1  -1   1 3511.05  149.69
  -1  -1   1 3468.95  149.59
   1  -1  -1 3494.25  149.79
   1  -1  -1 3561.84  149.39
  -1  -1   1 3490.25  149.49
   1  -1  -1 3450.45  149.39
   1  -1  -1 3546.15  149.59
  -1  -1   1 3686.33  152.58
   1  -1  -1 3668.93  149.69
  -1  -1   1 3541.55  149.49
   1  -1  -1 3647.14  149.39
   1  -1  -1 3407.06  149.29
  -1  -1   1 3505.15  149.69
  -1  -1   1 3529.75  149.79
   1  -1  -1 3585.04  149.49
   1  -1  -1 3604.94  150.68
   1  -1  -1 3432.66  149.39
  -1  -1   1 3518.65  149.49
   1   1  -1 3444.86  149.79
   1   1  -1 3536.05  149.59
  -1   1   1 3607.44  149.49
  -1   1   1 3617.24  149.39
   1   1  -1 3526.05  149.69
   1   1  -1 3538.15  149.69
  -1   1   1 3580.24  149.69
  -1   1   1 3655.53  150.78
   1   1  -1 3597.04  152.08
  -1   1   1 3124.29  149.29
  -1   1   1 3502.55  149.39
  -1   1   1 3598.04  149.39
   1   1  -1 3515.95  149.49
   1   1  -1 3545.35  149.79
  -1   1   1 3503.05  149.59
   1   1  -1 3524.25  149.69
   1   1  -1 3537.85  152.18
  -1  -1  -1  189.08    9.70
   1  -1   1  186.08   13.90
  -1  -1  -1  186.18   14.20
  -1  -1  -1  184.08    9.40
   1  -1   1  185.38    9.30
   1  -1   1  188.98    9.00
   1  -1   1  187.48    9.40
  -1  -1  -1  233.38   12.50
  -1  -1  -1  182.28   10.20
  -1  -1  -1  183.78    9.20
  -1  -1  -1  198.38    9.50
   1  -1   1  183.68    9.60
   1  -1   1  182.68    9.40
   1  -1   1  189.58    9.70
   1  -1   1  191.68    9.40
  -1  -1  -1  186.08    9.20
  -1  -1  -1  197.88    9.30
  -1  -1  -1  180.28    9.20
   1   1   1  180.28    9.30
  -1   1  -1  192.28    9.40
   1   1   1  192.08    9.10
  -1   1  -1  182.98    9.00
   1   1   1  200.98    9.30
   1   1   1  175.58    9.30
   1   1   1  191.78    9.70
  -1   1  -1  197.18   14.20
  -1   1  -1  187.98    9.50
  -1   1  -1  181.38    9.40
  -1   1  -1  190.78    9.40
  -1   1  -1  194.28   10.10
  -1   1  -1  179.18    9.60
   1   1   1  187.88   10.30
  -1   1  -1  192.88    9.40
  -1   1  -1  160.48   15.40
   1   1   1  191.58    9.20
   1   1   1  179.98   14.50
   1   1   1  197.78   12.00
  -3  -1  -1 2480.05  105.89
   3  -1   1 2439.16  105.89
  -3  -1  -1 2481.55  105.89
  -3  -1  -1 2466.95  105.89
  -3  -1  -1 2590.94  106.09
  -3  -1  -1 2490.55  110.19
   3  -1   1 2388.96  105.79
  -3  -1  -1 2399.66  106.09
   3  -1   1 2560.04  106.19
   3  -1   1 2478.05  106.09
   3  -1   1 2446.86  105.09
  -3  -1  -1 2486.65  106.09
  -3  -1  -1 2440.26  108.49
   3  -1   1 2431.76  105.79
  -3  -1  -1 2405.76  105.99
  -3   1  -1 2529.35  106.19
  -3   1  -1 2466.25  105.99
  -3   1  -1 2480.85  106.79
  -3   1  -1 2607.14  110.99
   3   1   1 2404.96  105.69
   3   1   1 2450.75  106.09
   3   1   1 2521.45  106.09
   3   1   1 2406.66  105.99
  -3   1  -1 2473.65  106.19
  -3   1  -1 2487.45  105.89
   3   1   1 2530.85  105.99
  -3   1  -1 2474.05  105.69
   3   1   1 2475.55  105.89
  -3   1  -1 2602.94  112.49
  -3   1  -1 2523.25  105.99
   3   1   1 2432.16  109.89
   3   1   1 2493.85  108.59
   3   1   1 2469.05  107.09
   5  -1   1  122.49    8.20
   5  -1   1  129.89    8.60
  -5  -1  -1  110.09    9.90
  -5  -1  -1  115.29    8.20
   5  -1   1  116.69    8.90
   5  -1   1  128.19    8.50
  -5  -1  -1  113.69   16.00
  -5  -1  -1  138.09   14.90
   5  -1   1  120.69    8.20
  -5  -1  -1  122.19    8.20
   5  -1   1  111.79    8.30
  -5  -1  -1  117.09   19.80
  -5  -1  -1  112.59    8.50
   5  -1   1  111.69    8.40
  -5  -1  -1  120.09    8.90
  -5  -1  -1  114.99    8.20
  -5  -1  -1  115.29    8.20
   5   1   1  125.89    8.50
   5   1   1  121.79    8.40
  -5   1  -1  117.69    8.70
   5   1   1  117.19    8.20
  -5   1  -1  119.39   17.30
  -5   1  -1  136.09   19.80
   5   1   1  115.09   10.10
  -5   1  -1  126.29    8.20
  -5   1  -1  115.59    8.80
  -5   1  -1  126.29    8.60
   5   1   1  124.09    8.70
  -5   1  -1  120.19    9.90
   5   1   1  122.79    8.20
  -5   1  -1  130.59    8.60
   5   1   1  117.79    8.50
   5   1   1  120.99   15.10
  -7  -1  -1 1689.93   81.59
   7  -1   1 1688.53   74.89
  -7  -1  -1 1707.23   74.99
  -7  -1  -1 1685.03   75.59
  -7  -1  -1 1730.23   84.69
  -7  -1  -1 1448.36   75.59
  -7  -1  -1 1703.43   86.49
   7  -1   1 1746.23   75.69
  -7  -1  -1 1798.02   75.39
   7  -1   1 1677.73   75.59
  -7  -1  -1 1659.23   74.99
   7  -1   1 1723.53   75.19
  -7  -1  -1 1676.43   74.79
  -7  -1  -1 1709.03   75.29
   7  -1   1 1732.23   75.19
   7  -1   1 1738.63   75.79
  -7  -1  -1 1741.33   75.79
   7  -1   1 1659.23   75.09
  -7   1  -1 1646.34   75.69
   7   1   1 1652.23   75.69
   7   1   1 1698.43   74.79
  -7   1  -1 1693.33   75.39
   7   1   1 1672.53   75.29
  -7   1  -1 1765.92   75.49
  -7   1  -1 1664.13   75.29
  -7   1  -1 1745.33   84.89
  -7   1  -1 1702.93   74.99
   7   1   1 1699.33   81.99
   7   1   1 1734.53   75.19
  -7   1  -1 1739.33   75.89
   7   1   1 1771.52   76.59
   7   1   1 1734.43   75.59
  -7   1  -1 1812.22   87.49
   7   1   1 1714.53   74.89
  -9  -1  -1  558.34   27.70
  -9  -1  -1  579.44   29.10
  -9  -1  -1  573.94   28.70
  -9  -1  -1  553.64   28.30
  -9  -1  -1  466.75   39.30
  -9  -1  -1  523.75   27.20
   9  -1   1  530.85   27.80
  -9  -1  -1  568.34   43.40
   9  -1   1  536.85   27.40
  -9  -1  -1  547.25   28.80
  -9  -1  -1  532.95   27.70
   9  -1   1  537.45   28.30
   9  -1   1  536.75   28.20
   9  -1   1  541.55   28.30
   9  -1   1  569.04   27.90
  -9  -1  -1  544.05   27.90
   9   1   1  541.15   27.10
   9   1   1  550.14   27.50
  -9   1  -1  566.54   27.90
   9   1   1  574.74   28.00
   9   1   1  569.64   27.90
  -9   1  -1  617.04   45.80
  -9   1  -1  515.85   27.90
  -9   1  -1  540.75   28.40
  -9   1  -1  565.14   28.20
   9   1   1  550.54   38.10
  -9   1  -1  550.64   28.70
   9   1   1  528.45   27.90
   9   1   1  568.54   28.70
  -9   1  -1  575.54   41.70
  -9   1  -1  496.65   28.10
   9   1   1  563.54   28.40
 -11  -1  -1 2394.46  121.39
  11  -1   1 2388.36  105.79
 -11  -1  -1 2406.96  106.09
  11  -1   1 2297.87  105.19
 -11  -1  -1 2388.26  105.39
 -11  -1  -1 2477.25  107.29
 -11  -1  -1 2516.85  119.29
  11  -1   1 2496.65  106.39
  11  -1   1 2422.86  105.99
 -11  -1  -1 2424.06  105.99
 -11  -1  -1 2303.77  106.39
 -11  -1  -1 2343.47  104.99
 -11  -1  -1 2188.78  105.79
  11  -1   1 2468.85  106.99
  11  -1   1 2427.66  106.49
  11   1   1 2284.47  105.89
  11   1   1 2279.27  105.79
  11   1   1 2297.37  115.59
 -11   1  -1 2473.05  106.69
 -11   1  -1 2285.37  105.89
  11   1   1 2251.07  106.39
  11   1   1 2429.56  104.99
  11   1   1 2561.94  106.39
 -11   1  -1 2546.25  106.29
 -11   1  -1 2341.47  106.09
 -11   1  -1 2210.48  105.49
 -11   1  -1 2409.96  120.99
 -11   1  -1 2337.27  106.79
  11   1   1 2467.55  106.79
 -11   1  -1 2366.96  119.19
  13  -1   1  641.44   35.80
 -13  -1  -1  727.93   34.80
 -13  -1  -1  752.82   54.29
  13  -1   1  685.53   35.30
 -13  -1  -1  621.44   34.60
  13  -1   1  672.33   35.70
  13  -1   1  635.14   34.70
 -13  -1  -1  656.03   34.80
 -13  -1  -1  650.13   36.30
  13  -1   1  735.93   35.80
 -13  -1  -1  705.63   35.70
 -13  -1  -1  744.63   54.29
  13  -1   1  684.53   34.60
 -13  -1  -1  693.93   36.20
 -13  -1  -1  672.43   35.90
 -13   1  -1  699.23   35.30
 -13   1  -1  704.93   35.30
 -13   1  -1  640.04   36.30
 -13   1  -1  597.24   49.80
 -13   1  -1  636.54   35.00
  13   1   1  637.44   35.20
  13   1   1  689.03   47.70
  13   1   1  667.33   35.10
  13   1   1  663.33   35.80
  13   1   1  645.44   35.70
 -13   1  -1  719.03   53.29
 -13   1  -1  596.14   34.80
 -13   1  -1  721.33   36.60
 -15  -1  -1 3438.96  158.88
 -15  -1  -1 3094.29  142.39
  15  -1   1 3131.19  140.19
 -15  -1  -1 3129.69  141.39
  15  -1   1 3200.08  141.59
  15  -1   1 3010.60  140.39
  15  -1   1 3467.45  141.39
 -15  -1  -1 3105.09  141.59
 -15  -1  -1 3472.75  161.98
 -15  -1  -1 3425.66  140.39
 -15  -1  -1 2891.81  140.79
  15  -1   1 2961.80  141.79
  15   1   1 3374.76  141.29
 -15   1  -1 3191.88  140.29
 -15   1  -1 2907.91  140.49
  15   1   1 2966.90  140.59
 -15   1  -1 2979.70  140.49
  15   1   1 3299.57  154.58
 -15   1  -1 2948.41  141.59
 -15   1  -1 3359.26  142.39
  15   1   1 2976.30  141.39
 -15   1  -1 3226.78  157.68
  15   1   1 3179.58  141.89
 -15   1  -1 3605.24  163.08
  15   1   1 3126.49  141.29
 -17  -1  -1  367.96   25.30
 -17  -1  -1  348.57   24.60
 -17  -1  -1  385.46   48.40
  17  -1   1  371.86   24.10
 -17  -1  -1  377.66   23.60
 -17  -1  -1  418.66   27.20
 -17  -1  -1  359.36   24.60
  17  -1   1  369.76   25.60
 -17  -1  -1  317.67   42.70
  17  -1   1  384.76   25.50
  17  -1   1  334.57   23.00
 -17   1  -1  461.55   52.09
 -17   1  -1  336.87   24.20
 -17   1  -1  392.86   25.90
  17   1   1  335.77   24.70
 -17   1  -1  332.37   24.00
  17   1   1  373.26   41.60
 -17   1  -1  367.56   45.50
  17   1   1  393.96   24.60
 -17   1  -1  370.96   24.50
  17   1   1  362.16   24.90
  17   1   1  378.76   24.70
 -17   1  -1  415.16   24.10
 -19  -1  -1  191.78   19.00
  19  -1   1  184.08   18.20
  19  -1   1  183.18   14.80
 -19  -1  -1  200.58   19.80
  19  -1   1  214.28   20.60
  19  -1   1  177.38   18.30
 -19  -1  -1  140.39   34.60
 -19  -1  -1  153.58   16.00
 -19  -1  -1  160.48   18.40
 -19  -1  -1  148.99   36.30
  19  -1   1  195.98   18.80
 -19  -1  -1  201.18   20.50
 -19   1  -1  187.58   16.40
  19   1   1  189.38   18.60
 -19   1  -1  181.88   18.90
  19   1   1  161.28   31.00
  19   1   1  173.98   26.90
 -19   1  -1  135.39   35.40
 -19   1  -1  205.08   20.80
  19   1   1  163.58   17.70
 -19   1  -1  176.18   18.10
  19   1   1  180.98   18.90
 -19   1  -1  207.48   35.90
 -19   1  -1  199.28   19.80
  21  -1   1  669.13   40.90
 -21  -1  -1  743.03   41.50
 -21  -1  -1  671.63   64.49
  21  -1   1  706.23   40.30
 -21  -1  -1  700.13   61.69
 -21  -1  -1  745.63   41.00
  21  -1   1  693.33   39.30
 -21  -1  -1  725.43   42.10
 -21  -1  -1  697.03   40.90
 -21  -1  -1  684.93   38.40
 -21   1  -1  687.23   41.40
 -21   1  -1  717.83   39.40
  21   1   1  693.73   39.70
 -21   1  -1  662.53   60.39
  21   1   1  728.03   41.30
  21   1   1  676.53   56.79
 -21   1  -1  742.33   40.80
 -21   1  -1  552.44   60.69
  21   1   1  708.83   40.10
 -21   1  -1  728.43   41.50
 -23  -1  -1  301.67   22.20
  23  -1   1  309.37   42.70
 -23  -1  -1  326.87   25.50
 -23  -1  -1  250.07   25.60
 -23  -1  -1  325.27   25.70
  23  -1   1  258.77   22.70
 -23  -1  -1  381.96   53.99
 -23  -1  -1  407.06   53.59
  23  -1   1  292.97   24.30
  23  -1   1  285.27   23.10
  23   1   1  284.77   41.80
 -23   1  -1  350.96   52.09
 -23   1  -1  267.47   44.60
 -23   1  -1  315.67   23.60
  23   1   1  323.07   24.10
 -23   1  -1  320.57   25.80
 -23   1  -1  288.57   23.90
  23   1   1  307.67   23.80
  23   1   1  322.17   24.60
 -23   1  -1  223.68   23.80
 -25  -1  -1  153.58   16.70
 -25  -1  -1  107.69   38.10
  25  -1   1  118.39   32.90
 -25  -1  -1  125.89   18.10
 -25  -1  -1  142.59   19.20
 -25  -1  -1  164.68   20.60
  25  -1   1  137.39   17.60
  25  -1   1  116.49   17.90
  25  -1   1  148.39   18.40
 -25  -1  -1  141.49   38.50
 -25   1  -1  141.29   20.30
 -25   1  -1  128.09   18.00
 -25   1  -1   95.79   35.60
 -25   1  -1  129.29   37.00
  25   1   1   96.99   28.80
  25   1   1  122.49   16.60
  25   1   1  159.18   19.30
 -25   1  -1  119.29   17.50
  25   1   1  136.39   19.00
 -25   1  -1  127.69   16.90
 -27  -1  -1  216.78   47.60
  27  -1   1  160.28   20.20
  27  -1   1  177.18   22.20
 -27  -1  -1  180.28   43.20
 -27  -1  -1  196.98   23.80
 -27  -1  -1  163.38   21.20
 -27  -1  -1  173.88   20.90
  27  -1   1  187.78   21.60
 -27  -1  -1  169.08   18.20
  27  -1   1  134.79   35.90
 -27   1  -1  179.28   22.30
  27   1   1  152.48   34.10
  27   1   1  170.68   20.50
 -27   1  -1  122.09   39.30
 -27   1  -1  193.08   22.10
 -27   1  -1  160.18   19.00
 -27   1  -1  103.59   38.00
  27   1   1  229.18   24.80
 -27   1  -1  205.78   25.10
  27   1   1  143.39   18.70
 -29  -1  -1  467.25   63.29
  29  -1   1  486.05   59.89
  29  -1   1  569.34   36.90
  29  -1   1  543.85   37.80
  29  -1   1  542.55   35.90
 -29  -1  -1  465.05   32.60
 -29  -1  -1  574.34   39.70
 -29  -1  -1  548.05   37.20
 -29  -1  -1  358.16   63.49
 -29  -1  -1  563.14   37.60
 -29   1  -1  522.55   35.10
 -29   1  -1  564.34   39.80
  29   1   1  505.35   60.59
 -29   1  -1  500.95   62.99
 -29   1  -1  530.55   36.20
  29   1   1  519.55   36.50
  29   1   1  513.35   35.10
 -29   1  -1  507.65   37.80
  29   1   1  532.75   35.50
 -29   1  -1  505.65   67.19
 -31  -1  -1  180.18   50.29
 -31  -1  -1  198.38   24.70
 -31  -1  -1  188.18   24.40
 -31  -1  -1  212.58   21.80
  31  -1   1  194.38   24.90
  31  -1   1  187.28   38.30
 -31  -1  -1  212.88   51.09
 -31  -1  -1  186.98   24.20
  31  -1   1  224.88   25.40
  31  -1   1  184.98   23.00
  31   1   1  205.18   23.70
 -31   1  -1  220.38   24.50
 -31   1  -1  201.88   28.50
 -31   1  -1  257.37   53.09
 -31   1  -1  194.98   25.00
  31   1   1  194.58   22.90
  31   1   1  261.97   48.00
 -31   1  -1  156.38   21.30
 -31   1  -1  180.88   45.90
  33  -1   1  402.76   32.90
 -33  -1  -1  355.86   34.30
 -33  -1  -1  394.76   65.09
 -33  -1  -1  431.86   66.09
  33  -1   1  406.86   32.60
 -33  -1  -1  400.36   31.10
  33  -1   1  380.76   57.49
 -33  -1  -1  469.15   36.10
 -33  -1  -1  386.46   65.99
 -33   1  -1  530.75   70.69
 -33   1  -1  467.35   36.70
  33   1   1  460.25   63.49
 -33   1  -1  431.36   34.80
  33   1   1  418.46   31.60
 -33   1  -1  250.07   54.49
  33   1   1  424.16   32.90
 -33   1  -1  401.96   32.10
  35  -1   1  148.79   21.60
 -35  -1  -1  106.39   19.50
  35  -1   1   73.89   17.00
  35  -1   1  150.38   41.50
 -35  -1  -1  116.09   20.30
 -35  -1  -1  109.49   47.20
 -35  -1  -1  163.08   50.09
 -35  -1  -1  153.68   52.99
 -35   1  -1   87.39   44.80
  35   1   1  149.49   44.70
 -35   1  -1  116.99   21.40
 -35   1  -1  125.19   21.50
  35   1   1  136.29   19.70
 -35   1  -1  112.89   20.00
 -35   1  -1   72.19   43.70
  35   1   1   90.79   18.20
 -37  -1  -1  269.67   29.80
  37  -1   1  264.37   29.50
 -37  -1  -1  238.28   55.29
 -37  -1  -1  295.97   31.80
 -37  -1  -1  424.86   71.99
  37  -1   1  238.98   50.19
 -37  -1  -1  163.68   55.09
  37  -1   1  283.97   29.10
 -37   1  -1  276.27   30.10
  37   1   1  375.36   33.90
  37   1   1  165.88   48.10
  37   1   1  296.07   30.60
 -37   1  -1  248.28   55.39
 -37   1  -1  317.97   61.29
 -37   1  -1  296.97   32.00
  39  -1   1   47.90   36.00
 -39  -1  -1   44.90   44.40
 -39  -1  -1   58.29   16.90
 -39  -1  -1   10.30   37.60
  39  -1   1   73.79   16.50
 -39  -1  -1   51.19   17.80
  39  -1   1   57.19   15.90
 -39   1  -1   27.70   42.20
  39   1   1   55.09   15.80
 -39   1  -1   34.50   17.10
  39   1   1    2.00   31.00
 -39   1  -1   61.09   19.00
 -39   1  -1   72.49   43.60
  39   1   1   53.39   15.50
 -40  -2   1    2.60   14.00
 -40  -2   1  -36.70   38.60
  40  -2  -1   -1.30   32.90
 -40  -2   1  -34.60   34.20
  40  -2  -1   16.90   13.50
  40  -2  -1   13.60   12.80
 -40  -2   1    5.60   13.80
 -40   2   1   -0.10   14.80
  40   2  -1   13.20   13.10
  40   2  -1    6.50   11.10
 -40   2   1  -17.10   33.50
  40   2  -1   -7.90   34.40
 -40   2   1  -11.80   37.60
  38  -2  -1  609.34   42.80
  38  -2  -1  476.75   64.79
  38  -2  -1  585.94   41.80
 -38  -2   1  580.24   41.70
 -38  -2   1  594.54   43.50
 -38  -2   1  431.36   71.29
 -38  -2   1  606.34   84.89
 -38   2   1  580.14   43.00
  38   2  -1  626.34   77.99
 -38   2   1  439.76   68.69
  38   2  -1  637.44   42.00
 -38   2   1  562.94   78.09
 -38   2   1  639.14   44.90
  38   2  -1  597.74   41.80
  36  -2  -1   15.20   12.00
 -36  -2   1  -11.70   34.30
 -36  -2   1   22.00   12.60
 -36  -2   1    0.50   13.20
 -36  -2   1  -17.00   35.20
  36  -2  -1   10.60   11.70
  36  -2  -1   21.90   31.70
  36   2  -1   -0.30   11.20
 -36   2   1  -48.70   34.20
 -36   2   1   -9.20   19.30
 -36   2   1   -1.50   13.40
  36   2  -1   -5.30    9.30
 -36   2   1   20.20   15.10
 -36   2   1   25.60   33.70
  36   2  -1   -6.80   23.70
  34  -2  -1  900.11   51.59
 -34  -2   1  646.84   83.09
 -34  -2   1  815.32   52.69
 -34  -2   1  798.62   50.29
  34  -2  -1  811.52   81.49
  34  -2  -1  832.12   53.09
  34  -2  -1  915.11   51.69
 -34   2   1  812.52   51.39
 -34   2   1  909.51   53.79
  34   2  -1  816.32   50.39
 -34   2   1  726.73   81.89
 -34   2   1  863.01   79.59
  34   2  -1  808.32   49.60
 -34   2   1  829.92   49.80
  34   2  -1  994.50   91.79
  32  -2  -1  107.29   18.80
 -32  -2   1   85.09   16.70
 -32  -2   1   78.89   13.70
  32  -2  -1   70.49   15.40
  32  -2  -1   84.39   17.10
 -32  -2   1   33.90   37.90
 -32  -2   1  102.59   18.50
  32  -2  -1   92.19   37.10
 -32   2   1   63.69   15.70
  32   2  -1   91.19   16.80
 -32   2   1   82.39   36.10
  32   2  -1   87.59   38.30
  32   2  -1   94.99   18.70
 -32   2   1  125.09   19.70
 -32   2   1  122.09   41.30
  32   2  -1   91.49   16.70
 -32   2   1   96.19   19.70
  30  -2  -1 1076.49   56.09
 -30  -2   1  985.40   56.39
 -30  -2   1 1077.69   92.39
  30  -2  -1  964.00   56.89
  30  -2  -1  981.70   78.79
  30  -2  -1  965.90   55.39
 -30  -2   1  930.61   50.29
 -30  -2   1  933.61   57.79
 -30  -2   1 1013.20   56.29
 -30   2   1  999.90   53.79
 -30   2   1  996.20   58.89
  30   2  -1  991.90   54.69
 -30   2   1 1019.70   57.09
 -30   2   1  794.62   85.59
  30   2  -1  953.90   54.89
 -30   2   1  949.31   54.79
  30   2  -1  979.20   57.09
 -30   2   1  931.41   77.79
  30   2  -1 1032.20   82.69
  28  -2  -1   -3.40    8.10
 -28  -2   1    9.70   11.10
 -28  -2   1   24.30   12.00
  28  -2  -1    9.50   10.20
 -28  -2   1   -6.10   31.10
 -28  -2   1    6.00   10.00
 -28  -2   1    3.80    8.10
  28  -2  -1   -7.60    7.50
  28  -2  -1   24.00   25.80
 -28   2   1    1.20   10.60
 -28   2   1   -6.80    9.20
  28   2  -1   20.20   10.40
  28   2  -1    7.80    9.20
 -28   2   1   -8.60   27.10
 -28   2   1    7.80   11.30
  28   2  -1    4.40   27.30
 -28   2   1   10.60   29.80
  28   2  -1    4.20    8.60
 -28   2   1   -7.50   10.50
 -26  -2   1  374.86   29.40
 -26  -2   1  408.06   30.20
  26  -2  -1  371.86   27.80
 -26  -2   1  436.16   57.79
 -26  -2   1  369.86   24.10
 -26  -2   1  367.16   27.70
  26  -2  -1  377.56   27.00
  26  -2  -1  288.77   26.50
  26   2  -1  530.55   55.99
 -26   2   1  350.16   50.99
 -26   2   1  348.37   50.19
 -26   2   1  390.76   27.60
  26   2  -1  360.66   27.70
  26   2  -1  349.96   26.60
 -26   2   1  340.17   28.30
 -26   2   1  332.07   26.30
  26   2  -1  399.66   28.90
 -26   2   1  297.77   28.60
 -24  -2   1   36.90   28.70
 -24  -2   1    2.90    8.80
 -24  -2   1   26.50   10.90
  24  -2  -1    9.50    7.90
  24  -2  -1    6.70    8.30
 -24  -2   1    7.20    9.90
 -24  -2   1   16.40    7.60
  24  -2  -1   -6.90    7.60
  24  -2  -1    3.40    8.00
 -24   2   1   -2.90    8.30
 -24   2   1    3.60    9.00
 -24   2   1   13.70    9.40
 -24   2   1   19.30   24.70
  24   2  -1   31.10   23.50
 -24   2   1   14.90    7.30
  24   2  -1   23.10    9.60
 -24   2   1   20.70   26.40
  24   2  -1    5.40    8.50
  24   2  -1   -4.40    7.10
 -24   2   1    0.80    8.50
 -22  -2   1 1201.98   63.99
  22  -2  -1 1224.38   62.89
 -22  -2   1 1338.37   66.29
  22  -2  -1 1262.07   64.49
 -22  -2   1 1200.08   63.79
  22  -2  -1 1200.78   64.29
 -22  -2   1 1349.16   60.79
  22  -2  -1 1190.28   62.99
 -22  -2   1 1394.06   88.79
 -22   2   1 1205.98   63.59
 -22   2   1 1235.18   64.59
  22   2  -1 1186.28   64.09
  22   2  -1 1397.76   81.99
 -22   2   1 1252.37   84.09
 -22   2   1 1255.57   62.19
  22   2  -1 1311.57   63.49
  22   2  -1 1260.67   63.49
 -22   2   1 1234.28   62.89
  22   2  -1 1303.87   64.59
 -22   2   1 1339.37   84.59
 -20  -2   1  126.79   15.30
 -20  -2   1   98.79   14.50
  20  -2  -1  122.59   14.90
 -20  -2   1  113.49   14.30
 -20  -2   1  100.79   30.70
  20  -2  -1  144.39   16.00
 -20  -2   1   82.49   13.60
 -20  -2   1  137.69   13.00
  20  -2  -1   98.89   14.10
  20  -2  -1  113.09   14.50
 -20   2   1  100.99   14.10
  20   2  -1  104.89   13.70
  20   2  -1  122.69   14.70
 -20   2   1  162.38   34.10
 -20   2   1   72.79   13.00
  20   2  -1  169.28   31.80
 -20   2   1  100.69   13.70
  20   2  -1   93.79   14.10
 -20   2   1  127.49   30.80
  20   2  -1  130.99   15.60
 -20   2   1  104.39   14.30
  18  -2  -1 2162.88  100.69
  18  -2  -1 1995.70  100.09
  18  -2  -1 2264.07  102.19
 -18  -2   1 2264.27   98.29
 -18  -2   1 2094.89  100.79
  18  -2  -1 2158.68  101.99
 -18  -2   1 2188.08  100.99
 -18  -2   1 2181.88  101.29
 -18  -2   1 2321.87  122.79
 -18  -2   1 2273.07  102.69
  18   2  -1 2226.48  101.99
  18   2  -1 2255.97  115.69
 -18   2   1 2208.98  101.49
  18   2  -1 2236.38  100.59
 -18   2   1 2091.39  117.09
 -18   2   1 2226.28  106.79
 -18   2   1 2295.67  102.39
 -18   2   1 2122.99   99.79
  18   2  -1 2166.18  100.69
 -18   2   1 2229.78  117.99
  18   2  -1 2236.68  101.79
  18   2  -1 2137.89  101.19
 -18   2   1 2151.18  100.49
 -18   2   1 2369.26   97.79
 -16  -2   1  664.93   35.30
  16  -2  -1  643.84   34.00
  16  -2  -1  673.53   35.30
  16  -2  -1  595.74   33.60
 -16  -2   1  643.54   35.90
 -16  -2   1  587.24   34.10
  16  -2  -1  652.13   34.60
 -16  -2   1  598.94   33.70
  16  -2  -1  614.54   32.80
 -16  -2   1  666.73   34.60
 -16  -2   1  650.43   31.80
 -16  -2   1  649.04   52.09
 -16   2   1  630.74   34.70
  16   2  -1  613.24   33.30
 -16   2   1  655.03   50.39
 -16   2   1  584.94   33.60
 -16   2   1  659.13   34.30
 -16   2   1  631.64   49.60
  16   2  -1  665.93   34.80
  16   2  -1  651.23   35.00
  16   2  -1  691.33   34.30
 -16   2   1  591.34   34.30
  16   2  -1  636.14   34.40
 -16   2   1  653.83   34.60
  16   2  -1  654.83   48.60
 -14  -2   1 2826.72  132.39
 -14  -2   1 3053.89  148.19
 -14  -2   1 3012.30  132.79
  14  -2  -1 2964.20  132.59
 -14  -2   1 2990.00  130.49
 -14  -2   1 3105.49  133.29
 -14  -2   1 3077.09  133.59
  14  -2  -1 3086.69  133.79
 -14  -2   1 2902.81  133.79
  14  -2  -1 3036.90  133.29
  14  -2  -1 3007.20  131.99
  14  -2  -1 2850.41  132.49
 -14  -2   1 2880.71  132.89
  14  -2  -1 3060.39  132.59
 -14   2   1 3039.60  133.39
  14   2  -1 2982.20  133.49
  14   2  -1 3069.59  133.29
  14   2  -1 3155.18  133.69
 -14   2   1 3148.08  133.39
 -14   2   1 2944.11  132.29
 -14   2   1 2852.21  144.99
 -14   2   1 3261.87  133.99
  14   2  -1 3108.19  144.09
  14   2  -1 2867.31  132.09
  14   2  -1 2968.80  132.39
  14   2  -1 2907.61  135.69
 -14   2   1 3067.39  132.79
 -14   2   1 2919.31  144.49
  14   2  -1 3145.59  132.69
  12  -2  -1  702.83   32.80
 -12  -2   1  616.94   46.50
  12  -2  -1  638.94   33.10
  12  -2  -1  649.74   32.70
  12  -2  -1  639.74   32.10
 -12  -2   1  664.73   32.50
 -12  -2   1  654.53   33.80
 -12  -2   1  679.83   33.20
  12  -2  -1  645.74   32.40
 -12  -2   1  662.53   32.50
 -12  -2   1  659.63   32.20
  12  -2  -1  640.04   32.10
  12  -2  -1  635.44   43.40
 -12  -2   1  689.63   32.30
 -12  -2   1  631.14   32.70
 -12   2   1  618.14   44.70
  12   2  -1  621.44   32.70
 -12   2   1  606.04   32.00
 -12   2   1  624.14   31.80
 -12   2   1  607.24   44.80
  12   2  -1  639.14   32.70
  12   2  -1  583.94   32.80
 -12   2   1  643.84   32.90
  12   2  -1  663.93   32.40
  12   2  -1  676.73   44.10
  12   2  -1  663.43   32.20
  12   2  -1  603.34   42.20
 -12   2   1  677.53   33.10
  12   2  -1  625.94   31.90
  10  -2  -1 2547.15  109.19
  10  -2  -1 2631.34  110.09
  10  -2  -1 2509.65  109.69
  10  -2  -1 2514.65  109.29
 -10  -2   1 2407.46  109.19
  10  -2  -1 2453.65  109.29
 -10  -2   1 2535.65  109.69
 -10  -2   1 2551.14  109.89
 -10  -2   1 2389.16  110.29
  10  -2  -1 2401.86  108.99
 -10  -2   1 2575.84  109.19
 -10  -2   1 2431.56  119.99
  10  -2  -1 2253.97  117.79
 -10  -2   1 2519.85  109.29
  10   2  -1 2488.05  110.29
 -10   2   1 2553.74  106.89
 -10   2   1 2503.65  109.69
  10   2  -1 2548.95  109.09
  10   2  -1 2477.05  109.69
  10   2  -1 2445.96  109.59
 -10   2   1 2579.94  109.39
  10   2  -1 2414.86  109.19
  10   2  -1 2565.24  117.79
 -10   2   1 2478.75  108.89
 -10   2   1 2533.85  119.69
 -10   2   1 2578.94  109.79
 -10   2   1 2519.65  109.79
 -10   2   1 2518.85  118.69
  10   2  -1 2474.45  109.09
 -10   2   1 2522.85  109.09
   8  -2  -1 3442.46  147.39
  -8  -2   1 3352.66  156.28
  -8  -2   1 3434.16  147.99
  -8  -2   1 3412.66  148.69
   8  -2  -1 3439.46  147.59
   8  -2  -1 3462.15  147.99
   8  -2  -1 3439.76  155.28
  -8  -2   1 3422.66  147.59
   8  -2  -1 3394.56  147.49
  -8  -2   1 3376.46  147.39
   8  -2  -1 3434.06  147.89
  -8  -2   1 3423.66  148.59
  -8  -2   1 3350.16  147.59
  -8  -2   1 3383.46  147.79
  -8  -2   1 3400.36  153.88
   8  -2  -1 3430.36  147.89
  -8   2   1 3521.95  156.18
  -8   2   1 3379.26  145.49
   8   2  -1 3446.06  147.49
   8   2  -1 3467.75  147.99
  -8   2   1 3458.25  155.98
   8   2  -1 3605.54  155.08
  -8   2   1 3367.86  147.79
  -8   2   1 3346.77  147.39
   8   2  -1 3408.36  147.99
   8   2  -1 3452.35  147.59
  -8   2   1 3381.66  147.29
  -8   2   1 3488.45  148.29
   8   2  -1 3528.75  148.79
  -8   2   1 3490.25  147.99
  -8   2   1 3468.25  147.39
   8   2  -1 3366.46  147.49
  -6  -2   1 3512.65  145.69
  -6  -2   1 3366.16  150.18
   6  -2  -1 3333.57  144.69
  -6  -2   1 3380.56  144.89
   6  -2  -1 3397.16  145.09
  -6  -2   1 3377.36  144.59
   6  -2  -1 3399.06  144.39
  -6  -2   1 3341.97  144.39
   6  -2  -1 3292.67  142.79
  -6  -2   1 3370.06  144.79
   6  -2  -1 3352.86  151.18
   6  -2  -1 3300.27  144.59
   6  -2  -1 3388.06  144.29
   6  -2  -1 3479.95  144.59
  -6  -2   1 3336.27  151.98
  -6  -2   1 3355.36  144.39
   6  -2  -1 3310.77  144.19
   6  -2  -1 3410.96  144.39
  -6   2   1 3414.16  144.69
   6   2  -1 3340.97  144.79
  -6   2   1 3345.37  144.49
   6   2  -1 3326.27  151.38
  -6   2   1 3279.67  142.89
   6   2  -1 3372.76  150.38
  -6   2   1 3266.57  144.59
  -6   2   1 3274.07  144.19
  -6   2   1 3431.76  152.18
  -6   2   1 3366.06  144.19
   6   2  -1 3439.96  144.49
  -6   2   1 3347.57  144.29
   6   2  -1 3380.26  144.59
   6   2  -1 3339.27  144.39
  -6   2   1 3471.25  145.29
  -6   2   1 3389.56  151.68
   6   2  -1 3429.26  144.89
   6   2  -1 3406.16  145.49
   4  -2  -1 4278.57  186.18
  -4  -2   1 4501.25  186.98
   4  -2  -1 4409.06  191.78
  -4  -2   1 4500.85  186.08
   4  -2  -1 4375.06  186.18
  -4  -2   1 4285.07  185.98
  -4  -2   1 4431.16  186.48
  -4  -2   1 4343.57  185.88
   4  -2  -1 4369.66  185.78
  -4  -2   1 4444.16  186.18
   4  -2  -1 4333.87  185.88
  -4  -2   1 4392.96  191.08
   4  -2  -1 4288.27  185.78
   4  -2  -1 4403.36  185.88
  -4  -2   1 4158.28  192.08
   4  -2  -1 4361.36  187.08
   4  -2  -1 4388.56  185.88
  -4  -2   1 4276.97  186.08
   4  -2  -1 4462.15  186.18
   4  -2  -1 4340.07  184.98
  -4  -2   1 4383.86  186.28
  -4   2   1 4337.17  186.18
  -4   2   1 4246.38  186.78
   4   2  -1 4354.96  186.08
  -4   2   1 4344.37  186.08
   4   2  -1 4442.46  185.98
   4   2  -1 4538.85  191.48
   4   2  -1 4330.57  186.28
  -4   2   1 4431.66  186.18
  -4   2   1 4365.36  185.78
  -4   2   1 4408.16  185.98
   4   2  -1 4267.17  186.78
  -4   2   1 4369.66  185.98
   4   2  -1 4349.67  186.08
   4   2  -1 4293.97  192.08
  -4   2   1 4400.06  185.78
  -4   2   1 4361.96  185.08
   4   2  -1 4404.76  186.38
  -4   2   1 4386.66  192.08
  -2  -2   1 1142.19   50.99
  -2  -2   1 1129.49   57.49
  -2  -2   1 1129.19   51.29
   2  -2  -1 1156.38   50.89
   2  -2  -1 1095.99   50.49
  -2  -2   1 1166.68   51.39
  -2  -2   1 1172.98   56.19
  -2  -2   1 1184.18   51.29
   2  -2  -1 1130.69   50.49
   2  -2  -1 1166.58   50.69
  -2  -2   1 1204.48   50.99
  -2  -2   1 1170.18   50.89
  -2  -2   1 1141.39   49.60
   2  -2  -1 1200.78   50.99
  -2  -2   1 1111.49   50.69
  -2  -2   1 1099.29   50.89
   2  -2  -1 1156.18   54.59
   2  -2  -1 1166.28   50.49
   2  -2  -1 1210.18   57.29
   2  -2  -1 1153.58   50.59
   2  -2  -1 1174.88   51.29
   2  -2  -1 1180.58   50.69
  -2  -2   1 1143.89   50.79
   2   2  -1 1128.79   57.19
  -2   2   1 1122.19   50.59
  -2   2   1 1116.49   50.69
  -2   2   1 1131.49   56.69
   2   2  -1 1160.28   50.79
   2   2  -1 1147.69   51.39
  -2   2   1 1137.99   50.59
  -2   2   1 1171.38   51.79
  -2   2   1 1155.58   50.69
  -2   2   1 1165.18   50.89
  -2   2   1 1137.79   50.59
   2   2  -1 1170.28   51.09
   2   2  -1 1172.48   51.09
   2   2  -1 1153.68   56.19
   2   2  -1 1140.79   50.79
   2   2  -1 1151.38   50.79
   2   2  -1 1174.38   51.19
  -2   2   1 1156.48   50.59
   2   2  -1 1158.68   51.09
  -2   2   1 1196.48   51.19
   0  -2  -1 7153.28  300.17
   0  -2  -1 7125.99  300.37
   0  -2  -1 7155.98  300.17
   0  -2   1 7145.19  300.97
   0  -2  -1 7021.00  300.77
   0  -2   1 7011.90  300.47
   0  -2   1 6958.10  300.17
   0  -2   1 6965.90  299.17
   0  -2  -1 7009.00  300.17
   0  -2   1 7028.40  300.27
   0  -2  -1 6983.30  300.07
   0  -2   1 7152.58  301.17
   0  -2   1 7146.19  300.37
   0  -2  -1 6973.60  299.97
   0  -2   1 7204.08  300.47
   0  -2  -1 7095.59  303.07
   0  -2   1 7102.79  300.47
   0  -2  -1 6976.10  300.97
   0  -2  -1 7229.38  300.67
   0  -2   1 7208.98  300.57
   0  -2  -1 7053.39  300.37
   0  -2   1 7195.98  304.77
   0   2   1 7139.59  300.87
   0   2  -1 7324.27  305.97
   0   2   1 7057.49  300.07
   0   2  -1 6884.41  300.47
   0   2   1 7173.08  305.97
   0   2  -1 7092.39  300.27
   0   2  -1 7017.80  300.37
   0   2  -1 7112.29  299.17
   0   2   1 7108.59  300.37
   0   2  -1 7155.38  300.37
   0   2   1 7238.68  300.17
   0   2  -1 7032.50  300.27
   0   2  -1 7123.59  300.57
   0   2   1 7116.29  300.27
   0   2   1 6879.61  302.97
   0   2   1 6990.90  299.97
   0   2  -1 7100.69  304.77
   0   2  -1 7103.39  300.47
   0   2   1 7168.68  300.07
   0   2  -1 7198.28  300.97
   2  -2   1  946.41   43.20
  -2  -2  -1  964.50   42.80
   2  -2   1  941.91   42.80
   2  -2   1  970.40   42.70
  -2  -2  -1  965.40   42.70
   2  -2   1  961.80   43.20
  -2  -2  -1  930.81   42.80
  -2  -2  -1  956.30   43.00
  -2  -2  -1  968.30   50.39
  -2  -2  -1  964.00   43.10
  -2  -2  -1  991.40   43.70
   2  -2   1  973.20   49.30
  -2  -2  -1  945.01   42.70
   2  -2   1  903.61   45.70
   2  -2   1 1025.00   43.10
  -2  -2  -1 1007.80   47.40
   2  -2   1  954.30   42.90
  -2  -2  -1  927.31   43.70
   2  -2   1  935.91   42.50
   2   2   1  951.10   42.90
  -2   2  -1  963.00   42.10
  -2   2  -1  968.90   42.60
   2   2   1  972.90   47.40
  -2   2  -1  922.51   51.69
  -2   2  -1  959.70   42.70
  -2   2  -1  955.30   50.29
  -2   2  -1  969.00   43.00
  -2   2  -1  973.20   43.30
   2   2   1  975.20   42.70
   2   2   1  949.71   42.70
   2   2   1  972.30   43.10
  -2   2  -1  941.31   43.20
  -2   2  -1  994.10   44.00
   2   2   1  941.21   52.79
   2   2   1  984.90   42.80
  -2   2  -1  966.80   43.00
  -2   2  -1  975.60   42.90
   2   2   1  976.70   44.20
   4  -2   1 5122.79  220.48
  -4  -2  -1 5214.38  221.18
  -4  -2  -1 5180.58  221.18
   4  -2   1 5340.67  221.38
   4  -2   1 5226.78  221.48
   4  -2   1 5161.38  221.08
   4  -2   1 5251.67  221.58
  -4  -2  -1 5135.29  221.38
  -4  -2  -1 5102.59  224.88
  -4  -2  -1 5290.77  228.08
   4  -2   1 5190.98  220.58
  -4  -2  -1 5161.98  221.78
  -4  -2  -1 5244.88  221.08
   4  -2   1 5294.77  221.28
  -4  -2  -1 5260.67  221.58
  -4   2  -1 5189.78  221.18
   4   2   1 5151.58  220.88
   4   2   1 5199.48  221.08
   4   2   1 5142.39  221.68
  -4   2  -1 5278.67  222.38
  -4   2  -1 5264.27  221.18
   4   2   1 5168.78  221.38
   4   2   1 5284.77  221.38
   4   2   1 5066.19  225.08
  -4   2  -1 5199.68  220.48
  -4   2  -1 5122.29  221.18
  -4   2  -1 4911.41  220.48
  -4   2  -1 5282.77  221.58
   4   2   1 5276.97  221.08
  -4   2  -1 5164.58  221.48
  -4   2  -1 5230.18  230.08
   4   2   1 5284.77  222.68
  -4   2  -1 5069.69  227.98
  -6  -2  -1  722.93   34.20
   6  -2   1  724.43   34.30
  -6  -2  -1  707.03   34.70
   6  -2   1  749.42   33.40
  -6  -2  -1  718.63   45.00
  -6  -2  -1  715.93   34.20
  -6  -2  -1  729.13   34.40
  -6  -2  -1  716.63   40.70
   6  -2   1  753.62   35.40
   6  -2   1  726.73   34.30
  -6  -2  -1  795.92   35.40
   6  -2   1  738.83   34.80
   6  -2   1  772.42   34.90
  -6  -2  -1  752.52   34.70
   6   2   1  763.42   34.40
  -6   2  -1  726.43   34.50
  -6   2  -1  782.52   45.00
  -6   2  -1  713.63   33.40
  -6   2  -1  741.43   34.80
   6   2   1  751.72   34.80
  -6   2  -1  730.93   34.80
   6   2   1  718.63   34.00
   6   2   1  744.53   40.80
  -6   2  -1  687.73   45.60
  -6   2  -1  789.62   34.50
   6   2   1  714.23   34.40
  -6   2  -1  717.63   35.60
   6   2   1  701.93   34.60
  -6   2  -1  729.13   34.50
   6   2   1  714.33   36.10
   6   2   1  713.93   34.30
  -8  -2  -1  900.61   41.40
   8  -2   1  869.51   41.80
  -8  -2  -1  876.61   41.90
   8  -2   1  849.22   40.00
   8  -2   1  872.11   41.30
  -8  -2  -1  933.31   41.50
   8  -2   1  923.31   42.40
  -8  -2  -1  810.42   47.20
  -8  -2  -1  847.72   41.20
   8  -2   1  870.81   41.40
   8  -2   1  856.51   41.20
  -8  -2  -1  902.21   41.90
   8  -2   1  830.72   41.60
  -8  -2  -1  973.90   54.19
  -8  -2  -1  858.81   41.80
   8   2   1  903.01   41.80
  -8   2  -1  908.81   41.40
   8   2   1  911.21   41.80
   8   2   1  924.61   49.50
  -8   2  -1  929.61   43.00
  -8   2  -1  894.91   41.90
   8   2   1  857.91   41.00
   8   2   1  896.81   41.80
   8   2   1  825.42   41.20
  -8   2  -1  885.11   41.70
  -8   2  -1  864.11   41.90
  -8   2  -1  909.21   41.70
  -8   2  -1  926.41   40.40
   8   2   1  888.71   43.60
   8   2   1  940.81   41.40
  -8   2  -1  877.01   54.19
   8   2   1  857.11   41.20
  -8   2  -1  924.21   53.09
  10  -2   1  295.67   18.30
  10  -2   1  284.07   17.60
 -10  -2  -1  304.37   18.00
 -10  -2  -1  309.17   18.70
  10  -2   1  286.57   17.50
  10  -2   1  320.97   18.70
 -10  -2  -1  331.17   33.50
 -10  -2  -1  267.27   18.00
 -10  -2  -1  319.67   18.20
  10  -2   1  284.77   17.80
 -10  -2  -1  269.17   17.90
  10  -2   1  328.67   18.50
 -10  -2  -1  316.67   19.10
  10   2   1  333.87   31.30
  10   2   1  324.47   18.60
 -10   2  -1  354.96   35.00
 -10   2  -1  297.37   17.60
 -10   2  -1  337.97   18.50
  10   2   1  288.07   17.70
  10   2   1  334.37   18.00
  10   2   1  327.37   20.30
 -10   2  -1  292.17   19.10
  10   2   1  303.47   17.90
 -10   2  -1  324.87   18.90
 -10   2  -1  301.27   35.20
 -10   2  -1  275.07   18.30
  10   2   1  308.87   18.20
 -12  -2  -1 2298.87  115.49
  12  -2   1 2256.57  101.89
 -12  -2  -1 2215.98  102.29
 -12  -2  -1 2224.68  101.19
  12  -2   1 2259.27  102.09
 -12  -2  -1 2428.66  102.49
  12  -2   1 2397.56  102.49
 -12  -2  -1 2195.88  102.09
 -12  -2  -1 2399.16  116.99
 -12  -2  -1 2168.58  101.89
  12  -2   1 2361.36  103.09
  12  -2   1 2237.78  102.49
 -12  -2  -1 2128.79  105.79
 -12  -2  -1 2355.96  103.19
  12  -2   1 2298.97  102.79
 -12  -2  -1 2246.98  119.69
 -12  -2  -1 2413.56  103.39
 -12   2  -1 2486.95  103.79
  12   2   1 2359.56  102.89
 -12   2  -1 2227.88  116.79
 -12   2  -1 2251.87  116.09
  12   2   1 2280.77  102.09
  12   2   1 2376.66  104.49
  12   2   1 2376.06  113.59
 -12   2  -1 2350.36  102.19
 -12   2  -1 2275.87  102.69
  12   2   1 2279.87  102.79
 -12   2  -1 2230.18  102.29
 -12   2  -1 2254.57  103.09
  12   2   1 2246.48  104.19
  12   2   1 2161.78  101.89
 -14  -2  -1   21.10    7.40
 -14  -2  -1   31.80    8.00
  14  -2   1   33.30    7.70
 -14  -2  -1   23.90    7.10
 -14  -2  -1    6.30   19.20
  14  -2   1   34.20    8.10
  14  -2   1   28.80    7.30
 -14  -2  -1   40.70    8.60
 -14  -2  -1   64.59   23.50
 -14  -2  -1   23.90   23.60
 -14  -2  -1   25.60    6.80
  14  -2   1   32.60    7.70
 -14  -2  -1   27.30    7.80
 -14   2  -1   37.40    8.30
  14   2   1   42.70    8.40
 -14   2  -1   50.69    9.30
 -14   2  -1   33.40    8.10
 -14   2  -1   11.70   19.70
 -14   2  -1   35.50    9.20
  14   2   1   40.30    8.10
 -14   2  -1   75.89   24.20
  14   2   1   42.10    8.90
 -14   2  -1   23.90    7.60
  14   2   1   46.90   18.90
  14   2   1   34.20    7.70
  16  -2   1 2249.27  103.19
  16  -2   1 2301.77  103.49
  16  -2   1 2157.98  101.89
 -16  -2  -1 2375.86  120.59
 -16  -2  -1 2274.37  102.49
 -16  -2  -1 2223.48  102.49
 -16  -2  -1 2246.28  102.39
 -16  -2  -1 2182.88  119.09
  16  -2   1 2164.58  101.59
 -16  -2  -1 2294.57  124.19
 -16  -2  -1 2326.47  103.89
 -16  -2  -1 2253.47  100.79
 -16  -2  -1 2190.68  102.89
  16   2   1 2247.38  102.29
 -16   2  -1 2114.29  102.19
  16   2   1 2345.37  117.09
  16   2   1 2160.58  101.99
 -16   2  -1 2240.58  102.79
  16   2   1 2255.07  103.19
 -16   2  -1 2202.68  120.89
  16   2   1 2276.27  103.09
 -16   2  -1 2220.98  120.19
 -16   2  -1 2320.37  103.29
 -16   2  -1 2159.78  102.19
 -16   2  -1 2296.57  103.99
  18  -2   1  390.46   24.80
 -18  -2  -1  366.36   24.50
 -18  -2  -1  345.27   22.20
 -18  -2  -1  288.47   22.90
  18  -2   1  351.26   24.80
 -18  -2  -1  355.16   50.69
  18  -2   1  350.86   22.90
 -18  -2  -1  358.96   24.00
 -18  -2  -1  328.77   24.50
 -18  -2  -1  349.87   23.90
  18  -2   1  335.67   23.10
 -18  -2  -1  291.87   41.60
  18   2   1  336.87   23.10
 -18   2  -1  356.56   24.30
 -18   2  -1  328.87   23.70
 -18   2  -1  309.27   23.10
 -18   2  -1  364.16   24.80
 -18   2  -1  412.86   48.90
 -18   2  -1  352.86   24.70
  18   2   1  321.27   23.30
  18   2   1  449.16   45.90
  18   2   1  310.27   23.30
 -18   2  -1  292.27   40.90
  20  -2   1 1683.23   82.19
 -20  -2  -1 1867.81   81.79
 -20  -2  -1 1657.83   83.49
 -20  -2  -1 1745.03   83.59
 -20  -2  -1 1851.01  111.09
  20  -2   1 1725.43   82.99
 -20  -2  -1 1691.63   84.69
  20  -2   1 1738.63   87.69
  20  -2   1 1586.14   83.09
 -20  -2  -1 1704.03   83.49
 -20  -2  -1 1975.20  108.89
  20   2   1 1586.24   82.39
 -20   2  -1 1980.60   83.69
 -20   2  -1 1566.34   82.89
 -20   2  -1 1826.92  108.09
 -20   2  -1 1637.64   84.29
 -20   2  -1 1687.43   82.79
  20   2   1 1729.33   82.89
 -20   2  -1 1667.63  102.59
  20   2   1 1940.71  101.19
  20   2   1 1748.63   84.09
 -22  -2  -1    0.80    9.30
 -22  -2  -1   -5.40   26.20
 -22  -2  -1  -12.50    6.40
 -22  -2  -1    6.00    8.90
  22  -2   1   -2.70    7.30
  22  -2   1    1.50    7.50
  22  -2   1   -5.80    7.30
 -22  -2  -1   -5.70   22.80
 -22  -2  -1    2.00    8.20
 -22  -2  -1   -2.60    7.20
 -22  -2  -1   10.20   24.40
 -22   2  -1  -31.20   21.30
  22   2   1   -8.60   20.20
 -22   2  -1   -1.60    9.30
  22   2   1   -0.60    6.70
  22   2   1    2.30    7.90
  22   2   1    0.00    6.80
 -22   2  -1   -4.60   25.70
 -22   2  -1    4.80    9.00
 -22   2  -1  -13.90    7.10
 -22   2  -1   11.30    9.90
 -24  -2  -1 1486.55   69.39
 -24  -2  -1 1355.76   95.29
 -24  -2  -1 1415.46   72.29
 -24  -2  -1 1388.76   72.19
  24  -2   1 1397.16   70.39
 -24  -2  -1 1576.94  101.19
  24  -2   1 1372.76   71.19
  24  -2   1 1295.17   71.59
 -24  -2  -1 1536.25  101.89
 -24  -2  -1 1327.77   73.09
  24   2   1 1493.25   93.79
 -24   2  -1 1505.75   71.49
 -24   2  -1 1378.06   73.49
 -24   2  -1 1404.16   71.49
  24   2   1 1352.56   72.29
  24   2   1 1539.05   71.79
  24   2   1 1363.96   71.09
 -24   2  -1 1438.56   94.89
 -24   2  -1 1262.27   92.89
 -24   2  -1 1342.47   72.09
  26  -2   1   11.30    9.00
  26  -2   1    7.40    8.80
 -26  -2  -1   12.20   29.30
 -26  -2  -1   17.00    9.90
 -26  -2  -1   14.90   10.70
  26  -2   1    2.00    9.50
 -26  -2  -1   22.70   12.40
 -26  -2  -1   18.40   11.00
 -26  -2  -1    1.00   28.50
 -26  -2  -1  -20.60   29.00
 -26   2  -1   24.00   12.20
  26   2   1    8.30    8.60
 -26   2  -1   14.40   11.70
 -26   2  -1   18.20   11.30
  26   2   1   16.90   10.20
 -26   2  -1  -13.90   29.30
 -26   2  -1   -0.10   30.30
  26   2   1   -6.50   23.40
  26   2   1   18.10   10.40
 -26   2  -1   10.50   10.90
 -28  -2  -1  987.00   55.19
  28  -2   1  937.31   52.99
 -28  -2  -1  864.01   89.09
 -28  -2  -1  917.31   81.29
 -28  -2  -1  908.51   55.09
 -28  -2  -1  918.51   49.99
  28  -2   1  873.91   53.39
  28  -2   1 1007.20   53.29
  28  -2   1  908.11   74.89
 -28  -2  -1  898.11   86.99
 -28  -2  -1  831.82   52.79
 -28   2  -1  821.62   79.49
 -28   2  -1 1044.10   56.29
 -28   2  -1  944.91   52.49
  28   2   1  883.01   53.29
  28   2   1 1002.10   79.19
  28   2   1  880.51   52.39
 -28   2  -1  871.81   77.59
  28   2   1  957.40   52.49
 -28   2  -1  956.10   53.39
 -28   2  -1  952.90   56.29
  30  -2   1  138.59   38.30
  30  -2   1  143.79   19.80
 -30  -2  -1  134.39   20.40
 -30  -2  -1  118.79   40.50
 -30  -2  -1  157.28   44.40
 -30  -2  -1  127.99   17.30
  30  -2   1  169.18   21.30
 -30  -2  -1  155.08   22.40
  30  -2   1  136.69   21.60
 -30  -2  -1  140.89   21.00
  30   2   1  154.58   19.80
  30   2   1  170.68   21.40
 -30   2  -1  121.49   20.30
 -30   2  -1  144.59   20.80
  30   2   1  159.28   43.20
 -30   2  -1  151.28   20.80
 -30   2  -1  122.79   20.70
 -30   2  -1  141.59   44.80
 -30   2  -1  125.19   41.30
 -32  -2  -1  655.23   43.50
 -32  -2  -1  682.73   45.50
  32  -2   1  548.75   69.09
  32  -2   1  620.84   41.60
 -32  -2  -1  655.53   78.19
  32  -2   1  636.04   43.00
 -32  -2  -1  596.74   39.20
 -32  -2  -1  614.24   78.29
 -32   2  -1  675.53   44.50
 -32   2  -1  628.94   42.70
 -32   2  -1  617.44   75.39
  32   2   1  790.52   80.99
  32   2   1  730.53   43.10
 -32   2  -1  684.53   46.40
 -32   2  -1  648.04   78.69
  32   2   1  667.13   43.00
 -34  -2  -1   16.00   41.90
  34  -2   1   47.80   34.10
 -34  -2  -1   54.99   17.30
 -34  -2  -1   -7.80   31.90
  34  -2   1   84.39   16.80
 -34  -2  -1   58.19   17.60
  34  -2   1  106.19   18.40
 -34   2  -1   93.39   45.30
  34   2   1   77.09   16.70
  34   2   1  124.99   19.90
  34   2   1   65.09   33.10
 -34   2  -1   74.79   18.90
 -34   2  -1   90.99   43.40
 -34   2  -1   58.29   17.90
 -34   2  -1   86.49   19.10
 -36  -2  -1  378.56   68.39
 -36  -2  -1  493.45   40.20
  36  -2   1  527.85   69.09
  36  -2   1  515.15   37.60
  36  -2   1  500.85   36.30
 -36  -2  -1  628.04   82.29
 -36  -2  -1  463.65   38.40
  36   2   1  504.55   36.70
  36   2   1  435.56   36.00
  36   2   1  403.16   66.89
 -36   2  -1  342.27   62.29
 -36   2  -1  349.77   62.29
 -36   2  -1  485.55   38.50
 -36   2  -1  516.05   40.10
 -36   2  -1  400.36   39.10
 -38  -2  -1  180.08   57.19
 -38  -2  -1  209.68   28.20
 -38  -2  -1  133.09   51.49
 -38  -2  -1  166.68   25.20
  38  -2   1   87.39   42.00
  38  -2   1  189.48   24.80
  38  -2   1  223.58   26.60
 -38   2  -1  241.78   28.70
  38   2   1  253.87   51.99
 -38   2  -1  156.58   53.49
  38   2   1  238.98   27.30
  38   2   1  194.58   25.70
 -38   2  -1  130.99   46.90
 -39  -3   1   88.19   19.40
  39  -3  -1  155.68   23.90
 -39  -3   1  113.49   22.60
  39  -3  -1   69.59   41.50
 -39  -3   1  100.79   46.40
 -39  -3   1  220.28   58.39
  39  -3  -1  135.69   22.10
 -39   3   1   77.99   48.60
  39   3  -1  127.69   20.70
 -39   3   1   99.09   43.50
 -39   3   1  130.09   22.90
  39   3  -1  123.99   42.50
  39   3  -1  118.09   20.80
 -39   3   1  105.69   21.10
  37  -3  -1   14.60   11.40
  37  -3  -1   26.10   13.10
  37  -3  -1   -3.90   33.30
 -37  -3   1   22.30   40.40
 -37  -3   1    8.30   37.60
 -37  -3   1   23.60   15.70
 -37  -3   1   21.20   15.20
  37   3  -1   19.60   13.00
 -37   3   1   18.20   15.30
  37   3  -1   45.10   38.10
 -37   3   1   18.10   35.20
 -37   3   1   28.80   15.10
 -37   3   1    4.10   36.90
  37   3  -1   -3.80   11.40
 -35  -3   1   54.39   40.90
  35  -3  -1   95.29   18.60
 -35  -3   1  109.69   20.40
  35  -3  -1  125.49   19.70
  35  -3  -1  125.99   41.50
 -35  -3   1   94.89   19.70
 -35  -3   1  102.79   42.40
 -35   3   1   78.79   18.40
  35   3  -1  102.99   18.70
  35   3  -1   94.79   17.80
 -35   3   1   83.19   19.30
 -35   3   1   34.80   42.30
  35   3  -1  102.89   44.40
 -35   3   1   66.39   19.20
 -35   3   1   65.39   38.20
 -33  -3   1   85.89   45.90
 -33  -3   1   96.59   18.10
  33  -3  -1   97.09   18.30
 -33  -3   1   90.89   41.50
  33  -3  -1   88.29   37.00
  33  -3  -1  114.99   19.80
  33  -3  -1   77.19   16.60
 -33  -3   1   82.69   19.90
  33   3  -1  143.39   20.80
 -33   3   1   78.69   18.70
 -33   3   1  115.09   42.40
  33   3  -1   64.59   15.30
 -33   3   1   74.09   38.90
  33   3  -1   56.79   37.30
 -33   3   1  130.29   21.20
  31  -3  -1  110.89   18.00
 -31  -3   1  100.49   14.50
  31  -3  -1  133.69   21.40
 -31  -3   1   71.59   41.90
  31  -3  -1   79.49   16.70
 -31  -3   1  114.69   41.40
 -31  -3   1  112.39   20.00
  31  -3  -1   74.49   33.30
 -31  -3   1   86.79   18.50
 -31  -3   1  140.69   30.20
  31   3  -1  117.79   19.60
  31   3  -1  116.69   18.10
 -31   3   1  104.19   39.00
 -31   3   1   77.39   16.60
 -31   3   1   73.79   17.30
  31   3  -1   94.49   39.10
  31   3  -1   90.79   17.10
 -31   3   1  122.39   44.80
 -29  -3   1  107.09   18.60
 -29  -3   1  110.69   41.50
  29  -3  -1  139.99   20.10
 -29  -3   1  156.38   48.10
 -29  -3   1  128.39   15.50
 -29  -3   1   99.29   18.10
  29  -3  -1  116.19   18.90
 -29  -3   1  154.18   21.80
  29  -3  -1  180.88   21.10
 -29   3   1  160.98   42.50
 -29   3   1  147.79   20.60
 -29   3   1  158.68   43.60
  29   3  -1  116.49   19.20
  29   3  -1  147.39   40.00
  29   3  -1  123.99   18.40
 -29   3   1  115.29   18.50
  29   3  -1   97.89   17.00
 -27  -3   1  275.87   26.90
 -27  -3   1  332.87   55.89
  27  -3  -1  263.57   25.60
  27  -3  -1  249.38   26.10
 -27  -3   1  269.27   26.50
 -27  -3   1  278.77   21.70
 -27  -3   1  309.37   49.50
  27  -3  -1  250.87   25.90
 -27  -3   1  260.17   26.90
 -27   3   1  271.57   47.30
 -27   3   1  244.18   25.00
  27   3  -1  272.77   25.80
 -27   3   1  271.27   25.70
  27   3  -1  300.17   49.00
 -27   3   1  242.88   47.30
  27   3  -1  268.87   27.60
  27   3  -1  299.97   27.80
  25  -3  -1   93.99   15.80
  25  -3  -1  104.89   15.60
  25  -3  -1   97.59   15.20
 -25  -3   1  130.59   39.80
 -25  -3   1   86.29   12.40
 -25  -3   1   85.99   16.20
 -25  -3   1  133.29   19.70
 -25  -3   1   92.49   16.00
 -25   3   1   88.39   15.80
 -25   3   1  129.49   39.50
  25   3  -1  115.29   16.40
  25   3  -1  121.69   16.70
  25   3  -1   98.39   15.70
 -25   3   1   86.29   14.70
 -25   3   1  143.09   36.50
  25   3  -1   81.29   30.60
  23  -3  -1  428.56   28.20
 -23  -3   1  338.37   50.39
  23  -3  -1  385.16   29.50
 -23  -3   1  410.96   28.80
 -23  -3   1  415.76   25.50
 -23  -3   1  408.86   30.60
  23  -3  -1  416.46   29.20
 -23  -3   1  471.35   30.30
  23  -3  -1  371.46   27.40
 -23   3   1  380.56   51.89
  23   3  -1  454.85   28.90
  23   3  -1  424.16   29.00
 -23   3   1  400.06   28.50
 -23   3   1  439.56   28.90
  23   3  -1  399.56   28.00
  23   3  -1  498.55   53.39
 -23   3   1  375.56   49.40
 -21  -3   1  773.52   44.20
  21  -3  -1  834.32   45.50
  21  -3  -1  869.11   45.50
 -21  -3   1  792.92   40.90
 -21  -3   1  807.82   46.40
 -21  -3   1  776.92   44.50
  21  -3  -1  794.72   43.80
  21  -3  -1  774.82   43.90
 -21  -3   1  821.52   45.60
 -21  -3   1  889.41   70.19
  21   3  -1  941.41   61.69
  21   3  -1  816.92   44.80
 -21   3   1  896.11   44.60
 -21   3   1  872.71   67.19
 -21   3   1  786.42   44.30
  21   3  -1  830.52   44.10
  21   3  -1  785.52   43.30
 -21   3   1  844.52   64.19
  21   3  -1  815.12   45.30
 -21   3   1  788.32   44.20
 -19  -3   1  229.98   18.40
 -19  -3   1  210.18   17.90
 -19  -3   1  235.18   39.20
 -19  -3   1  214.88   15.50
  19  -3  -1  226.28   18.90
 -19  -3   1  200.38   21.10
  19  -3  -1  214.78   17.70
 -19  -3   1  228.48   18.40
 -19  -3   1  255.27   20.40
  19  -3  -1  214.28   17.70
  19  -3  -1  226.58   17.90
  19   3  -1  199.28   16.90
  19   3  -1  237.98   18.50
 -19   3   1  204.18   19.10
  19   3  -1  211.98   20.80
 -19   3   1  217.78   19.80
 -19   3   1  224.78   19.40
  19   3  -1  222.18   35.00
 -19   3   1  228.18   37.10
 -19   3   1  260.37   38.10
  19   3  -1  209.48   17.60
  19   3  -1  251.27   18.80
  17  -3  -1 1008.00   51.29
  17  -3  -1  943.61   49.70
 -17  -3   1  988.60   47.50
 -17  -3   1  972.10   51.59
  17  -3  -1 1000.20   50.39
 -17  -3   1 1057.29   50.39
 -17  -3   1 1004.60   50.69
  17  -3  -1 1015.30   50.29
 -17  -3   1  985.50   68.19
 -17  -3   1  965.20   49.80
 -17  -3   1 1070.49   51.69
 -17   3   1 1049.00   51.09
  17   3  -1 1019.10   50.69
  17   3  -1  970.20   49.60
  17   3  -1  977.80   51.59
  17   3  -1  994.10   63.99
 -17   3   1 1104.59   68.29
 -17   3   1 1031.00   51.09
 -17   3   1 1038.70   68.39
  17   3  -1  978.10   49.60
 -17   3   1 1062.39   50.59
 -17   3   1  990.40   49.80
 -17   3   1 1041.40   46.10
  17   3  -1  978.50   50.49
 -15  -3   1    6.70   18.60
  15  -3  -1    5.70    5.30
 -15  -3   1    1.90    6.90
 -15  -3   1    2.30   16.10
  15  -3  -1    3.30    4.50
 -15  -3   1    4.00    5.90
  15  -3  -1   -0.90    5.70
  15  -3  -1   15.60    6.10
 -15  -3   1    2.50    5.60
 -15  -3   1    7.60    5.80
 -15  -3   1    3.80    5.30
  15   3  -1    2.60    4.70
 -15   3   1   -0.20    5.00
  15   3  -1    9.90    5.60
  15   3  -1    9.20    5.40
 -15   3   1    0.50    6.20
 -15   3   1    5.20    3.50
 -15   3   1    7.80    6.20
  15   3  -1    6.00   15.60
 -15   3   1   -3.60   17.00
 -15   3   1   -7.10   18.70
 -15   3   1   -3.50    4.90
  15   3  -1    2.30    6.40
 -15   3   1   -2.30    5.20
  15   3  -1    3.00    5.20
 -13  -3   1 1213.58   56.09
  13  -3  -1 1229.08   55.19
  13  -3  -1 1238.48   56.29
 -13  -3   1 1176.48   55.69
  13  -3  -1 1160.38   55.59
  13  -3  -1 1198.98   57.79
  13  -3  -1 1198.48   54.69
 -13  -3   1 1134.69   55.19
 -13  -3   1 1198.68   70.49
  13  -3  -1 1209.08   55.49
 -13  -3   1 1133.29   56.69
 -13  -3   1 1076.39   54.79
  13  -3  -1 1139.39   54.89
 -13  -3   1 1168.78   67.89
 -13   3   1 1125.99   68.99
 -13   3   1 1183.58   51.89
  13   3  -1 1105.99   56.49
  13   3  -1 1236.48   56.19
 -13   3   1 1143.39   54.79
  13   3  -1 1192.68   55.19
 -13   3   1 1280.37   56.29
  13   3  -1 1138.19   54.99
 -13   3   1 1146.89   56.19
  13   3  -1 1206.18   55.79
 -13   3   1 1141.19   54.99
 -13   3   1 1166.98   68.49
  13   3  -1 1193.78   66.89
 -13   3   1 1167.28   55.79
 -11  -3   1   49.99    7.70
  11  -3  -1   58.39    7.90
  11  -3  -1   55.89    8.00
 -11  -3   1   61.69    8.00
  11  -3  -1   58.99    7.70
 -11  -3   1   50.19   20.50
 -11  -3   1   66.19    7.80
  11  -3  -1   65.09    7.70
  11  -3  -1   53.89    7.80
  11  -3  -1   58.59   17.50
  11  -3  -1   49.10    7.10
 -11  -3   1   46.90    7.80
  11  -3  -1   54.19    7.80
 -11  -3   1   52.39    7.60
 -11  -3   1   62.79    9.80
 -11   3   1   61.49    9.20
 -11   3   1   54.79    5.40
 -11   3   1   53.69    7.70
 -11   3   1   58.99   19.90
  11   3  -1   58.19    7.70
 -11   3   1   68.19    8.20
 -11   3   1   55.59    7.20
  11   3  -1   57.79    7.50
  11   3  -1   96.09   11.10
 -11   3   1   38.70   19.80
  11   3  -1   65.89    8.10
  11   3  -1   69.69    8.90
 -11   3   1   54.79    7.70
  11   3  -1   67.59   17.90
 -11   3   1   53.19    8.20
  11   3  -1   52.99    7.40
 -11   3   1   67.19    8.50
   9  -3  -1 1792.12   77.99
   9  -3  -1 1774.82   76.79
   9  -3  -1 1659.43   76.69
  -9  -3   1 1759.72   76.89
   9  -3  -1 1751.62   77.39
  -9  -3   1 1686.43   88.59
  -9  -3   1 1736.53   77.09
  -9  -3   1 1716.93   77.29
   9  -3  -1 1750.62   76.79
   9  -3  -1 1735.43   76.69
  -9  -3   1 1699.63   78.39
  -9  -3   1 1798.42   77.79
   9  -3  -1 1720.73   76.59
  -9  -3   1 1699.43   76.99
  -9   3   1 1745.23   88.79
  -9   3   1 1792.12   77.49
  -9   3   1 1792.62   78.39
   9   3  -1 1633.64   76.69
  -9   3   1 1756.02   76.89
  -9   3   1 1693.63   74.59
   9   3  -1 1729.63   76.99
   9   3  -1 1722.43   76.69
  -9   3   1 1691.43   88.29
  -9   3   1 1747.93   77.29
   9   3  -1 1791.82   77.79
  -9   3   1 1699.53   78.19
   9   3  -1 1670.43   85.49
   9   3  -1 1702.73   78.59
   9   3  -1 1712.73   77.29
  -9   3   1 1643.24   76.49
   9   3  -1 1664.53   89.29
  -9   3   1 1672.23   76.89
  -7  -3   1  260.57   28.30
   7  -3  -1  222.18   11.40
  -7  -3   1  212.78   14.70
   7  -3  -1  215.68   12.90
  -7  -3   1  223.98   13.30
   7  -3  -1  194.68   12.70
   7  -3  -1  208.78   13.90
  -7  -3   1  218.58   14.30
  -7  -3   1  223.28   13.20
   7  -3  -1  190.98   12.80
   7  -3  -1  210.38   13.00
  -7  -3   1  205.68   13.70
   7  -3  -1  208.58   23.90
  -7  -3   1  198.28   13.60
  -7  -3   1  212.88   13.50
   7  -3  -1  230.08   13.80
   7  -3  -1  205.58   12.90
   7  -3  -1  206.28   13.40
  -7   3   1  220.88   11.80
  -7   3   1  200.88   12.80
  -7   3   1  256.57   28.70
  -7   3   1  221.98   13.20
  -7   3   1  243.98   15.20
  -7   3   1  222.68   13.70
  -7   3   1  239.38   26.30
  -7   3   1  202.88   13.30
   7   3  -1  210.98   13.60
   7   3  -1  208.28   13.60
  -7   3   1  217.48   13.20
   7   3  -1  182.28   12.50
   7   3  -1  211.98   23.30
   7   3  -1  218.58   13.70
   7   3  -1  205.68   13.40
   7   3  -1  248.58   15.80
  -7   3   1  216.28   13.40
  -7   3   1  206.28   12.60
   5  -3  -1 4862.81  203.38
   5  -3  -1 4909.21  204.98
  -5  -3   1 4549.24  205.48
   5  -3  -1 5013.20  213.38
  -5  -3   1 4825.32  204.78
  -5  -3   1 4850.51  204.78
   5  -3  -1 4847.21  204.48
   5  -3  -1 4614.94  204.68
  -5  -3   1 4865.21  204.68
  -5  -3   1 4768.92  204.98
   5  -3  -1 4807.62  204.28
  -5  -3   1 4831.42  214.98
   5  -3  -1 4822.02  204.48
  -5  -3   1 4823.12  205.18
  -5  -3   1 4817.12  204.78
  -5  -3   1 4783.82  213.98
   5  -3  -1 4664.13  204.38
   5  -3  -1 4658.63  204.38
   5  -3  -1 4763.42  204.78
  -5   3   1 4880.31  204.58
   5   3  -1 4697.63  204.68
   5   3  -1 4883.21  205.18
   5   3  -1 4587.44  204.48
  -5   3   1 4868.11  215.08
  -5   3   1 4686.13  205.78
  -5   3   1 4749.32  204.78
   5   3  -1 4677.83  205.68
   5   3  -1 4843.12  211.78
  -5   3   1 4805.52  204.38
  -5   3   1 4856.11  203.68
  -5   3   1 4785.02  204.28
  -5   3   1 4678.93  213.28
  -5   3   1 4780.62  204.28
   5   3  -1 4832.92  204.58
  -5   3   1 4728.43  204.78
   5   3  -1 4796.72  204.98
  -5   3   1 4870.01  204.88
  -3  -3   1  236.18   22.40
  -3  -3   1  228.58   13.40
   3  -3  -1  225.98   13.60
  -3  -3   1  224.88   11.70
   3  -3  -1  234.78   12.90
   3  -3  -1  225.98   13.10
   3  -3  -1  214.68   13.40
  -3  -3   1  219.58   13.80
   3  -3  -1  238.38   21.30
   3  -3  -1  254.07   22.70
   3  -3  -1  220.28   12.70
  -3  -3   1  230.38   13.70
  -3  -3   1  225.58   13.60
  -3  -3   1  218.08   13.00
  -3  -3   1  235.18   13.50
   3  -3  -1  250.57   13.70
  -3  -3   1  260.37   14.30
  -3  -3   1  198.08   24.50
   3  -3  -1  213.98   13.20
   3  -3  -1  224.08   12.50
   3  -3  -1  214.68   12.80
  -3  -3   1  228.08   14.20
   3   3  -1  244.78   13.20
  -3   3   1  223.38   13.60
  -3   3   1  238.38   13.20
   3   3  -1  267.37   14.80
   3   3  -1  213.98   13.40
  -3   3   1  200.18   13.00
   3   3  -1  249.68   14.00
  -3   3   1  218.48   13.40
  -3   3   1  225.88   13.40
  -3   3   1  242.38   24.90
  -3   3   1  220.98   12.80
   3   3  -1  215.28   13.30
   3   3  -1  230.58   13.80
  -3   3   1  225.18   14.70
   3   3  -1  226.38   13.40
  -3   3   1  237.68   13.10
   3   3  -1  240.68   23.80
   3   3  -1  249.18   13.70
  -3   3   1  232.88   12.80
   1  -3  -1 1462.05   64.29
   1  -3  -1 1464.75   63.79
   1  -3  -1 1482.25   64.29
  -1  -3   1 1525.25   65.19
  -1  -3   1 1421.26   64.29
  -1  -3   1 1381.26   69.89
   1  -3  -1 1461.35   69.69
  -1  -3   1 1485.35   65.29
  -1  -3   1 1461.85   64.39
   1  -3  -1 1408.96   64.09
  -1  -3   1 1417.16   64.69
  -1  -3   1 1469.35   64.59
  -1  -3   1 1451.35   64.79
   1  -3  -1 1486.35   64.49
  -1  -3   1 1467.55   64.79
   1  -3  -1 1408.66   64.59
   1  -3  -1 1503.95   64.69
   1  -3  -1 1453.45   65.09
   1  -3  -1 1454.05   64.19
  -1  -3   1 1419.76   62.79
   1   3  -1 1413.46   64.89
   1   3  -1 1423.56   62.79
  -1   3   1 1479.25   64.09
   1   3  -1 1586.84   72.29
  -1   3   1 1479.75   64.99
  -1   3   1 1483.05   64.59
  -1   3   1 1527.75   70.19
  -1   3   1 1459.35   64.59
   1   3  -1 1456.95   64.79
   1   3  -1 1442.76   64.79
  -1   3   1 1460.75   64.29
   1   3  -1 1409.96   72.99
  -1   3   1 1436.96   64.19
   1   3  -1 1473.55   64.49
  -1   3   1 1551.84   65.09
  -1   3   1 1444.26   63.79
  -1   3   1 1468.35   65.79
   1   3  -1 1441.76   64.69
   1   3  -1 1405.56   64.19
  -1   3   1 1396.06   72.69
   1   3  -1 1457.55   65.29
   1   3  -1 1452.15   64.49
  -1  -3  -1   12.30    5.00
   1  -3   1   13.30    4.40
   1  -3   1   13.20    3.90
  -1  -3  -1   15.10    3.90
  -1  -3  -1   17.70    4.20
   1  -3   1    9.30    4.10
   1  -3   1   16.60    5.00
   1  -3   1   15.70    4.30
  -1  -3  -1   14.40    4.20
  -1  -3  -1   14.60    4.00
  -1  -3  -1    8.60    4.40
  -1  -3  -1   10.50    4.20
   1  -3   1   12.90    4.30
   1  -3   1   16.90   11.80
  -1  -3  -1   16.30    3.90
   1  -3   1   18.00    5.10
  -1  -3  -1   13.00    5.00
  -1  -3  -1   25.00   11.00
   1  -3   1   15.90    5.00
  -1  -3  -1   12.50    4.50
   1  -3   1   13.30    3.10
  -1   3  -1   16.20    4.50
   1   3   1   11.70    3.50
  -1   3  -1   15.40   14.00
  -1   3  -1   14.20    4.70
   1   3   1   15.00    3.90
  -1   3  -1   12.50    4.30
  -1   3  -1   11.30    4.30
  -1   3  -1   14.00    3.30
  -1   3  -1   17.80    4.50
   1   3   1   17.10    4.30
   1   3   1   15.80    4.30
  -1   3  -1    9.60    3.90
  -1   3  -1   17.50    5.60
   1   3   1    6.30    3.70
   1   3   1   18.90    5.90
   1   3   1    9.90   10.40
  -1   3  -1   30.00   13.50
  -1   3  -1   21.80    4.30
   1   3   1   13.70    4.30
  -3  -3  -1  994.00   47.10
   3  -3   1 1041.80   47.30
   3  -3   1 1037.00   46.80
   3  -3   1 1047.30   47.70
  -3  -3  -1 1045.40   47.50
  -3  -3  -1  970.30   48.00
  -3  -3  -1 1039.60   52.89
   3  -3   1 1059.99   47.10
  -3  -3  -1 1050.09   46.70
  -3  -3  -1 1083.19   51.49
   3  -3   1 1058.89   47.30
  -3  -3  -1 1097.99   48.80
  -3  -3  -1 1091.49   57.29
  -3  -3  -1 1040.70   47.10
  -3  -3  -1  991.60   47.50
   3  -3   1 1092.59   48.00
  -3  -3  -1 1023.20   47.20
   3  -3   1 1016.70   47.20
   3   3   1 1063.19   47.40
   3   3   1  992.90   46.80
  -3   3  -1 1102.79   60.69
  -3   3  -1 1039.70   47.20
  -3   3  -1 1040.60   47.00
  -3   3  -1 1022.40   46.90
  -3   3  -1 1039.80   48.70
  -3   3  -1 1044.00   47.70
  -3   3  -1 1036.60   57.59
   3   3   1 1034.20   47.10
   3   3   1 1139.19   49.20
   3   3   1 1019.60   47.30
   3   3   1 1023.80   47.60
  -3   3  -1 1076.69   47.50
  -3   3  -1 1016.90   47.70
  -3   3  -1 1019.20   47.30
  -3   3  -1 1042.70   46.20
   3   3   1 1071.59   53.59
   5  -3   1    8.70    3.40
   5  -3   1   -1.80    3.30
  -5  -3  -1    0.10    3.80
  -5  -3  -1    2.30    5.00
   5  -3   1    6.80    4.40
  -5  -3  -1    4.60    4.70
  -5  -3  -1    1.70   15.80
   5  -3   1    3.80    3.70
   5  -3   1    9.90    4.40
  -5  -3  -1    4.00   10.00
  -5  -3  -1    0.90    3.70
  -5  -3  -1    4.80    3.60
  -5  -3  -1    4.30    5.70
   5  -3   1    6.70    4.90
  -5  -3  -1    2.10    3.90
   5  -3   1    0.70    3.60
  -5   3  -1   -0.80    3.90
   5   3   1    3.00    3.70
  -5   3  -1   16.30   16.60
  -5   3  -1   10.80   16.40
   5   3   1    9.50    6.30
  -5   3  -1    5.70    3.50
   5   3   1    6.80    4.00
   5   3   1  -11.10   11.90
  -5   3  -1    5.20    3.90
   5   3   1   -1.60    3.50
  -5   3  -1    3.20    3.50
   5   3   1    0.90    3.30
  -5   3  -1    7.60    3.90
  -5   3  -1    2.00    5.20
  -5   3  -1    8.30    4.40
  -5   3  -1    6.70    4.00
  -5   3  -1    5.90    4.20
   5   3   1    1.30    3.70
  -7  -3  -1  561.84   41.10
  -7  -3  -1  572.94   29.00
   7  -3   1  576.54   26.60
  -7  -3  -1  566.54   27.70
  -7  -3  -1  513.65   27.60
   7  -3   1  553.84   26.80
  -7  -3  -1  575.94   28.10
   7  -3   1  545.25   28.80
   7  -3   1  574.24   28.30
  -7  -3  -1  532.95   27.70
   7  -3   1  578.04   27.80
   7  -3   1  507.25   27.30
  -7  -3  -1  571.74   28.60
   7  -3   1  532.65   28.10
   7  -3   1  549.25   27.60
  -7   3  -1  548.85   27.50
  -7   3  -1  551.64   27.80
  -7   3  -1  575.94   28.30
  -7   3  -1  598.64   26.90
   7   3   1  575.54   28.40
   7   3   1  509.95   27.30
  -7   3  -1  590.04   29.90
   7   3   1  579.24   35.80
   7   3   1  538.45   29.90
   7   3   1  548.05   27.30
  -7   3  -1  546.15   40.40
   7   3   1  539.55   27.80
  -7   3  -1  532.15   41.60
  -7   3  -1  572.14   27.80
  -7   3  -1  575.04   28.60
   7   3   1  530.85   27.80
  -9  -3  -1  666.03   32.70
  -9  -3  -1  689.83   33.40
   9  -3   1  683.43   34.10
   9  -3   1  632.54   32.70
  -9  -3  -1  684.43   33.20
  -9  -3  -1  663.23   33.10
  -9  -3  -1  695.83   34.30
  -9  -3  -1  654.63   33.50
   9  -3   1  714.93   33.90
  -9  -3  -1  626.34   46.60
   9  -3   1  663.03   31.80
   9  -3   1  672.43   33.70
   9  -3   1  646.44   32.70
   9   3   1  680.33   33.20
  -9   3  -1  629.14   45.50
   9   3   1  663.93   33.50
   9   3   1  683.33   33.20
   9   3   1  680.63   33.90
  -9   3  -1  718.73   33.50
  -9   3  -1  678.83   31.50
   9   3   1  639.04   32.50
   9   3   1  669.83   32.90
   9   3   1  654.93   41.80
  -9   3  -1  704.03   33.10
  -9   3  -1  699.93   48.30
  -9   3  -1  614.64   32.70
  -9   3  -1  650.73   33.40
  -9   3  -1  635.04   34.60
   9   3   1  707.53   32.90
  -9   3  -1  652.83   33.50
   9   3   1  619.04   35.10
  -9   3  -1  646.54   32.70
 -11  -3  -1  553.64   28.60
  11  -3   1  579.54   28.60
 -11  -3  -1  608.84   42.10
 -11  -3  -1  504.95   28.40
 -11  -3  -1  593.34   43.70
 -11  -3  -1  533.95   28.80
 -11  -3  -1  549.15   29.50
 -11  -3  -1  534.95   29.90
  11  -3   1  527.85   28.70
  11  -3   1  527.35   28.90
 -11  -3  -1  531.25   28.00
  11  -3   1  587.54   27.20
  11  -3   1  504.65   28.00
  11   3   1  509.35   30.50
 -11   3  -1  555.44   26.70
  11   3   1  568.94   38.80
 -11   3  -1  555.54   29.50
 -11   3  -1  557.14   28.70
 -11   3  -1  575.44   28.90
 -11   3  -1  532.45   30.30
  11   3   1  525.95   28.70
  11   3   1  525.15   28.60
  11   3   1  488.75   27.90
 -11   3  -1  635.44   45.90
  11   3   1  565.24   28.50
 -11   3  -1  528.05   29.00
 -11   3  -1  477.05   41.90
  13  -3   1  289.97   19.10
  13  -3   1  285.07   18.30
 -13  -3  -1  262.17   18.90
 -13  -3  -1  272.37   20.00
  13  -3   1  274.27   18.40
 -13  -3  -1  293.47   18.60
  13  -3   1  272.97   18.40
 -13  -3  -1  285.27   18.50
  13  -3   1  285.37   16.60
 -13  -3  -1  296.17   19.00
 -13  -3  -1  351.16   37.10
 -13  -3  -1  341.47   39.30
  13   3   1  357.46   34.70
 -13   3  -1  287.77   19.10
 -13   3  -1  263.77   19.40
 -13   3  -1  275.57   20.10
  13   3   1  267.37   18.20
  13   3   1  273.97   18.00
 -13   3  -1  322.07   38.30
 -13   3  -1  332.77   39.00
 -13   3  -1  270.47   18.60
 -13   3  -1  286.97   18.60
  13   3   1  283.67   20.80
  13   3   1  301.47   19.00
 -13   3  -1  283.27   16.60
  13   3   1  269.47   18.00
  15  -3   1  252.87   16.60
 -15  -3  -1  292.87   19.80
 -15  -3  -1  257.97   19.60
 -15  -3  -1  288.97   37.30
  15  -3   1  247.58   18.40
  15  -3   1  254.17   18.80
 -15  -3  -1  266.37   36.40
 -15  -3  -1  303.17   19.60
  15  -3   1  290.67   20.20
 -15  -3  -1  301.37   19.50
  15  -3   1  290.17   19.40
 -15  -3  -1  275.97   20.30
  15   3   1  277.67   19.80
  15   3   1  302.07   35.10
 -15   3  -1  282.17   19.50
  15   3   1  265.37   18.70
 -15   3  -1  255.07   19.30
 -15   3  -1  234.88   19.90
 -15   3  -1  276.57   20.00
 -15   3  -1  351.56   43.60
 -15   3  -1  306.67   17.10
 -15   3  -1  293.17   19.60
  15   3   1  297.27   19.10
  15   3   1  273.27   19.30
 -15   3  -1  313.77   37.80
  15   3   1  247.78   21.50
 -17  -3  -1  396.56   44.50
 -17  -3  -1  288.07   19.60
  17  -3   1  319.27   21.90
  17  -3   1  280.17   20.80
 -17  -3  -1  265.97   20.40
 -17  -3  -1  305.47   21.00
 -17  -3  -1  287.07   21.60
  17  -3   1  309.67   21.20
  17  -3   1  282.77   20.20
 -17  -3  -1  299.17   41.10
 -17  -3  -1  327.77   22.30
 -17  -3  -1  303.47   22.50
 -17   3  -1  274.57   20.50
  17   3   1  282.47   20.40
  17   3   1  251.07   19.70
 -17   3  -1  303.97   23.00
 -17   3  -1  298.07   21.80
 -17   3  -1  259.57   39.90
  17   3   1  423.16   41.80
 -17   3  -1  273.27   40.80
 -17   3  -1  284.97   21.00
  17   3   1  312.77   21.90
  19  -3   1   96.89   14.00
  19  -3   1   67.29   11.70
  19  -3   1   89.89   13.10
 -19  -3  -1   82.19   13.50
 -19  -3  -1   87.59   14.00
 -19  -3  -1   62.59   11.60
 -19  -3  -1   93.29   11.80
 -19  -3  -1  130.29   32.20
  19  -3   1  102.69   14.60
 -19  -3  -1   95.19   14.80
 -19  -3  -1   75.89   12.20
 -19  -3  -1  106.39   28.20
  19   3   1   83.19   12.90
 -19   3  -1   73.19   12.40
 -19   3  -1   74.19   13.20
  19   3   1  101.79   27.30
 -19   3  -1  109.39   29.20
 -19   3  -1   63.09   30.30
  19   3   1   86.19   12.30
 -19   3  -1   75.19   12.70
  19   3   1   82.19   12.50
 -21  -3  -1  214.18   41.10
 -21  -3  -1  258.27   43.20
  21  -3   1  201.98   21.60
  21  -3   1  218.68   20.90
 -21  -3  -1  219.18   18.20
 -21  -3  -1  209.58   21.20
 -21  -3  -1  241.68   23.50
 -21  -3  -1  213.18   20.80
 -21  -3  -1  217.38   21.60
  21  -3   1  218.08   20.50
 -21  -3  -1  235.18   22.30
 -21   3  -1  212.28   21.70
  21   3   1  235.28   21.40
 -21   3  -1  182.78   20.60
 -21   3  -1  265.97   45.60
  21   3   1  201.48   20.40
 -21   3  -1  165.18   19.30
  21   3   1  345.07   43.20
  21   3   1  191.78   19.80
 -21   3  -1  236.78   43.20
  23  -3   1    0.50    8.20
 -23  -3  -1    4.80   26.70
 -23  -3  -1   15.20   27.70
 -23  -3  -1   -1.60    8.60
  23  -3   1   10.20    8.90
  23  -3   1    2.30    8.20
 -23  -3  -1    2.00    9.40
 -23  -3  -1    2.80    9.40
 -23  -3  -1   12.00    8.00
 -23   3  -1   14.60   26.00
 -23   3  -1    8.40    9.50
  23   3   1    7.70    7.80
 -23   3  -1   -5.30    8.60
 -23   3  -1    5.80   28.60
 -23   3  -1    4.60   10.80
  23   3   1   10.50    8.90
  23   3   1   26.10   25.50
  23   3   1   -2.10    7.70
  25  -3   1   60.09   13.10
 -25  -3  -1   94.59   14.60
 -25  -3  -1  101.39   17.40
 -25  -3  -1  127.39   37.80
  25  -3   1   47.90   13.60
 -25  -3  -1  106.69   17.80
 -25  -3  -1   93.09   17.80
  25  -3   1   90.79   15.60
 -25  -3  -1  128.89   35.40
  25   3   1   83.09   14.90
 -25   3  -1  100.19   17.20
  25   3   1  130.99   18.10
  25   3   1   63.19   14.40
 -25   3  -1   63.89   36.70
 -25   3  -1   76.69   16.50
 -25   3  -1   56.89   35.40
  25   3   1  141.69   37.10
 -27  -3  -1   12.70   10.40
 -27  -3  -1    0.60   10.80
 -27  -3  -1  -61.99   24.50
  27  -3   1   -4.80    9.20
 -27  -3  -1   -5.00   10.20
 -27  -3  -1    2.60   11.90
  27  -3   1    2.40   10.20
 -27  -3  -1  -24.80   26.40
  27  -3   1   -2.00    9.30
 -27   3  -1    0.90   30.70
 -27   3  -1   -8.50    9.60
 -27   3  -1    2.70   32.90
  27   3   1   -1.40    8.40
  27   3   1  -14.40   26.60
 -27   3  -1   -8.50   10.60
  27   3   1    9.00    9.50
  27   3   1   -0.20    9.10
  29  -3   1  380.36   32.10
 -29  -3  -1  438.66   36.00
  29  -3   1  353.06   30.70
 -29  -3  -1  406.06   29.10
 -29  -3  -1  343.27   59.79
  29  -3   1  382.76   31.80
 -29  -3  -1  484.55   67.29
 -29  -3  -1  451.05   35.00
 -29  -3  -1  402.96   34.20
 -29   3  -1  368.06   32.50
 -29   3  -1  406.66   31.90
 -29   3  -1  429.76   61.19
  29   3   1  452.95   32.30
 -29   3  -1  347.27   60.59
  29   3   1  479.25   63.49
  29   3   1  416.26   31.50
 -31  -3  -1  121.69   17.50
  31  -3   1   76.59   17.10
 -31  -3  -1   95.39   19.20
  31  -3   1  122.69   19.90
 -31  -3  -1  131.29   20.60
 -31  -3  -1   82.99   18.70
 -31  -3  -1  123.99   49.00
 -31  -3  -1   93.69   41.00
  31   3   1   96.59   39.20
 -31   3  -1   91.49   43.70
  31   3   1  104.19   18.20
 -31   3  -1  130.49   21.70
  31   3   1  131.39   20.20
 -31   3  -1  117.89   19.90
 -31   3  -1  104.69   19.30
 -31   3  -1   90.79   42.70
 -33  -3  -1  183.88   24.20
  33  -3   1  198.98   24.60
 -33  -3  -1  198.78   26.20
  33  -3   1  150.68   43.30
  33  -3   1  200.38   25.40
 -33  -3  -1  150.18   48.60
 -33  -3  -1  173.78   51.99
  33   3   1  160.68   21.80
 -33   3  -1  194.98   24.60
 -33   3  -1  104.09   44.80
 -33   3  -1  189.58   25.90
  33   3   1  217.18   25.00
 -33   3  -1  138.29   48.20
  33   3   1  211.78   49.20
 -33   3  -1  155.88   23.70
  35  -3   1   -0.20   30.60
 -35  -3  -1   24.50   43.10
 -35  -3  -1   87.09   46.10
 -35  -3  -1   55.79   18.10
  35  -3   1   69.19   17.20
  35  -3   1   69.09   16.60
 -35  -3  -1   38.80   16.10
 -35   3  -1   62.59   17.60
  35   3   1   61.09   15.10
 -35   3  -1   69.39   19.40
 -35   3  -1   55.59   17.50
  35   3   1   16.30   37.40
  35   3   1   54.79   16.50
 -35   3  -1    8.50   36.60
 -35   3  -1   83.29   46.80
 -37  -3  -1   49.10   42.80
 -37  -3  -1   80.89   18.90
 -37  -3  -1   74.59   20.40
  37  -3   1   52.49   16.20
  37  -3   1  121.89   42.60
 -37  -3  -1   19.40   42.10
  37  -3   1   66.39   18.00
  37   3   1   58.99   40.30
 -37   3  -1   53.29   18.60
 -37   3  -1   55.09   41.60
  37   3   1   49.40   14.90
 -37   3  -1   72.49   47.10
  37   3   1   78.99   18.00
 -37   3  -1   61.39   19.10
 -38  -4   1   73.59   43.70
 -38  -4   1   61.59   47.80
  38  -4  -1   82.19   20.20
 -38  -4   1   70.79   20.80
  38  -4  -1   27.50   37.60
  38  -4  -1  103.39   19.30
 -38  -4   1  100.69   22.20
  38   4  -1  100.59   20.50
 -38   4   1   51.89   17.90
 -38   4   1   91.99   20.60
  38   4  -1   43.00   42.60
  38   4  -1  123.49   21.80
 -38   4   1   64.89   49.80
 -38   4   1   20.60   40.00
 -36  -4   1    7.20   36.40
 -36  -4   1   -0.80   14.20
  36  -4  -1   16.20   34.40
  36  -4  -1    0.80   11.60
  36  -4  -1   -3.60   12.00
 -36  -4   1   26.10   38.90
 -36  -4   1   -4.20   13.00
 -36   4   1  -16.10   15.60
 -36   4   1  -41.40   35.50
  36   4  -1    3.80   37.20
 -36   4   1   -7.40   33.80
  36   4  -1    7.20   12.20
  36   4  -1   -2.40   11.00
 -36   4   1   11.40   14.20
 -36   4   1   22.50   16.20
 -34  -4   1   60.49   45.60
 -34  -4   1   85.19   46.50
 -34  -4   1   98.09   21.00
  34  -4  -1   84.99   17.60
  34  -4  -1   85.99   18.00
 -34  -4   1  121.19   21.70
  34  -4  -1   71.49   32.00
  34   4  -1  141.79   48.50
 -34   4   1   67.29   18.20
 -34   4   1  117.19   21.90
  34   4  -1   93.79   18.90
  34   4  -1   76.59   18.10
 -34   4   1   72.19   42.60
 -34   4   1   93.39   41.50
 -34   4   1   69.59   18.50
  32  -4  -1   59.79   16.40
 -32  -4   1   69.09   17.80
  32  -4  -1   61.29   17.20
 -32  -4   1   41.70   16.10
 -32  -4   1  -17.30   29.70
 -32  -4   1   87.09   44.10
  32  -4  -1  113.79   19.60
  32   4  -1   74.39   16.70
 -32   4   1   39.20   15.30
 -32   4   1   32.60   37.90
 -32   4   1   45.50   17.20
  32   4  -1   46.30   14.40
  32   4  -1   62.99   39.00
 -32   4   1   65.69   17.20
 -32   4   1   66.79   43.70
 -30  -4   1   23.10   13.90
 -30  -4   1    9.90   12.80
  30  -4  -1   15.00   12.20
 -30  -4   1   27.30   37.70
  30  -4  -1    3.60   11.00
 -30  -4   1   -0.60   13.20
 -30  -4   1   18.50   11.20
  30  -4  -1    8.30   10.80
 -30  -4   1    7.20   30.30
  30   4  -1   12.80   11.10
  30   4  -1   25.20   12.40
 -30   4   1   -5.20   12.20
  30   4  -1   22.40   12.60
 -30   4   1   10.50   11.70
 -30   4   1    8.30   28.30
 -30   4   1   -2.00   36.20
 -30   4   1   15.30   15.10
  30   4  -1   54.79   35.80
 -28  -4   1  131.19   38.50
  28  -4  -1  126.59   18.90
 -28  -4   1  160.88   17.20
 -28  -4   1  149.39   21.00
  28  -4  -1  174.98   22.70
  28  -4  -1  141.09   20.00
 -28  -4   1  167.38   23.70
 -28  -4   1  115.99   19.30
 -28  -4   1  246.08   52.49
 -28   4   1   89.39   42.70
  28   4  -1  123.49   18.70
  28   4  -1  194.68   22.70
 -28   4   1  195.58   46.20
 -28   4   1  163.48   21.60
 -28   4   1  126.69   20.70
 -28   4   1  213.88   23.00
  28   4  -1  197.98   44.00
  28   4  -1  147.09   21.30
 -26  -4   1   25.00   11.80
 -26  -4   1   39.00   12.90
  26  -4  -1   35.30   10.70
 -26  -4   1   36.00   10.10
  26  -4  -1   37.60   11.60
  26  -4  -1   44.20   13.10
 -26  -4   1   27.30   31.20
  26  -4  -1   79.29   15.20
 -26  -4   1   27.60   13.70
 -26  -4   1   16.50   35.00
 -26   4   1    9.40    9.80
  26   4  -1   29.60   11.80
 -26   4   1   56.79   34.50
 -26   4   1   23.70   11.40
 -26   4   1    8.80   10.40
  26   4  -1   16.30   28.50
 -26   4   1   28.70    7.20
 -26   4   1   46.70   34.50
  26   4  -1   15.10   10.70
  26   4  -1   25.50   10.30
 -26   4   1   32.90   14.00
 -24  -4   1  240.48   23.00
 -24  -4   1  204.98   22.20
  24  -4  -1  231.28   23.00
 -24  -4   1  258.27   25.60
  24  -4  -1  257.77   26.90
 -24  -4   1  223.38   45.20
  24  -4  -1  250.67   19.60
 -24  -4   1  119.59   36.40
 -24  -4   1  221.38   24.70
  24  -4  -1  228.48   22.20
  24  -4  -1  238.48   24.30
 -24  -4   1  216.18   18.00
 -24   4   1  226.78   24.20
 -24   4   1  221.78   23.50
  24   4  -1  244.28   24.90
 -24   4   1  241.48   15.80
  24   4  -1  210.88   21.50
  24   4  -1  210.68   40.10
 -24   4   1  267.57   46.20
 -24   4   1  241.18   24.30
  24   4  -1  213.98   22.30
 -24   4   1  228.38   22.30
 -24   4   1  328.97   47.80
  24   4  -1  249.08   25.50
  22  -4  -1    7.60    7.60
  22  -4  -1    8.20    8.60
  22  -4  -1    2.50    6.80
 -22  -4   1   24.50    9.90
  22  -4  -1    1.00    7.30
 -22  -4   1    4.70    8.50
 -22  -4   1    4.50    6.50
 -22  -4   1    9.40    8.90
 -22  -4   1   -3.90   24.30
 -22  -4   1   -4.40   10.00
  22  -4  -1    3.50    7.90
 -22  -4   1   38.30   26.60
 -22   4   1  -13.70   25.00
  22   4  -1    3.70   10.00
  22   4  -1   12.50   22.60
 -22   4   1    7.80    9.50
  22   4  -1   12.30    8.10
 -22   4   1    6.10    8.50
 -22   4   1    2.20    7.70
 -22   4   1   16.60   11.20
 -22   4   1   12.10    5.30
 -22   4   1    1.90   21.60
  22   4  -1    8.30    7.70
  22   4  -1    7.20    7.80
 -20  -4   1   48.60   11.30
  20  -4  -1   27.50    8.50
 -20  -4   1   34.20   27.20
 -20  -4   1   22.30   10.80
  20  -4  -1   28.50    9.80
 -20  -4   1   41.80   10.40
 -20  -4   1   34.60    7.70
  20  -4  -1   52.39   11.70
 -20  -4   1   44.80   10.70
  20  -4  -1   43.90   10.50
  20  -4  -1   34.30    9.10
 -20  -4   1   34.00   21.70
  20   4  -1   42.40   10.20
 -20   4   1   51.49   11.30
 -20   4   1   33.20    6.10
  20   4  -1   31.20    9.20
 -20   4   1   31.30    9.20
 -20   4   1   54.19   11.00
 -20   4   1   37.00   24.30
  20   4  -1   36.10    9.00
  20   4  -1   26.50   21.70
 -20   4   1   49.60   13.00
  20   4  -1   48.90   12.70
 -20   4   1   38.10   24.70
  18  -4  -1    0.00    5.70
  18  -4  -1   -2.60    5.20
  18  -4  -1    3.80    6.20
 -18  -4   1   13.60   21.30
 -18  -4   1    5.10    6.70
  18  -4  -1    8.20    6.50
 -18  -4   1    4.70    6.80
 -18  -4   1    9.30   17.70
 -18  -4   1    8.60    6.60
 -18  -4   1   -0.20    9.40
  18  -4  -1   -2.60    5.40
 -18  -4   1   11.60    8.20
 -18   4   1    2.80    7.00
 -18   4   1   -0.50    8.50
  18   4  -1    3.80    6.60
 -18   4   1   -2.70    3.80
 -18   4   1   -4.00    6.00
 -18   4   1   44.60   24.80
  18   4  -1    2.50   16.80
  18   4  -1    0.90    7.70
  18   4  -1    1.10    5.70
  18   4  -1   -3.60    5.60
 -18   4   1   11.40    8.80
 -18   4   1    1.50    6.70
  18   4  -1   -0.10    5.90
 -18   4   1  -16.60   17.20
  16  -4  -1   -4.70    5.30
  16  -4  -1    5.30    5.50
  16  -4  -1   10.20    6.20
 -16  -4   1   14.60    8.60
  16  -4  -1    6.50    6.60
 -16  -4   1   12.70    6.90
  16  -4  -1    3.70    5.10
 -16  -4   1   14.80   16.50
 -16  -4   1    9.20    5.70
 -16  -4   1    1.00    5.60
 -16  -4   1    6.20    7.00
 -16  -4   1   12.30   20.30
 -16   4   1    0.10    3.80
 -16   4   1   10.90    7.10
  16   4  -1    1.60    5.20
  16   4  -1    6.40    5.40
 -16   4   1    6.50   20.30
  16   4  -1    6.80    5.80
 -16   4   1  -12.20   20.00
 -16   4   1    5.70    6.00
 -16   4   1    9.20    8.60
  16   4  -1   -0.30    6.90
 -16   4   1    2.40    6.00
  16   4  -1   -3.60   11.70
  16   4  -1    5.80    5.90
 -16   4   1   -6.20    6.90
 -14  -4   1   57.69   22.70
 -14  -4   1   66.49   10.20
 -14  -4   1   65.99    9.90
  14  -4  -1   88.59   10.80
  14  -4  -1   90.89   10.50
  14  -4  -1   81.49   10.60
 -14  -4   1   97.59   11.70
  14  -4  -1   78.99   10.40
 -14  -4   1   75.09   19.80
 -14  -4   1   84.09   10.30
  14  -4  -1   94.19   10.30
 -14  -4   1   54.99   11.30
 -14   4   1   89.89   10.60
 -14   4   1   76.19   10.70
  14   4  -1   85.79   10.60
  14   4  -1   80.89   10.50
  14   4  -1   63.19   19.00
  14   4  -1   81.09   12.70
 -14   4   1   89.29    7.60
 -14   4   1   95.59   25.70
 -14   4   1   90.79   11.70
 -14   4   1   67.69    9.40
  14   4  -1   64.49    9.20
  14   4  -1   73.69    9.80
 -14   4   1   57.19   10.80
 -14   4   1   80.89   23.30
 -12  -4   1  106.19   23.10
  12  -4  -1   84.79   10.20
 -12  -4   1  114.59   11.90
 -12  -4   1  100.69   11.10
  12  -4  -1   89.99    9.90
  12  -4  -1  117.39   11.20
  12  -4  -1   80.79    9.90
 -12  -4   1   95.79   21.50
 -12  -4   1   87.29   10.90
 -12  -4   1   69.39   11.40
  12  -4  -1   98.69   10.40
 -12  -4   1   67.19    9.30
 -12   4   1  101.29   23.60
  12   4  -1   76.79   11.80
  12   4  -1  114.99   21.10
  12   4  -1  102.59   10.70
 -12   4   1   90.49   10.50
 -12   4   1   81.59    9.70
  12   4  -1  109.99   11.20
  12   4  -1  104.39   11.60
  12   4  -1   91.29   10.60
 -12   4   1   81.89   25.50
 -12   4   1   79.49   10.00
 -12   4   1  118.19   12.00
 -12   4   1   76.69    9.90
 -12   4   1   91.69    7.80
 -12   4   1   86.39   12.70
  10  -4  -1   55.39    7.50
  10  -4  -1   54.79    7.70
  10  -4  -1   44.70    5.20
  10  -4  -1   47.70    7.80
  10  -4  -1   59.99    8.80
 -10  -4   1   53.99    8.20
 -10  -4   1   51.69   19.50
 -10  -4   1   59.49    8.50
 -10  -4   1   54.99    7.80
 -10  -4   1   55.49   10.00
  10  -4  -1   56.49    8.20
  10  -4  -1   53.19    7.40
 -10   4   1   59.19    8.30
  10   4  -1   39.30    7.30
 -10   4   1   58.69    6.30
  10   4  -1   37.30    7.10
 -10   4   1   70.49   22.30
  10   4  -1   48.00    9.40
  10   4  -1   56.79   17.20
  10   4  -1   40.80    7.50
 -10   4   1   46.00    7.70
 -10   4   1   59.79    8.00
  10   4  -1   49.90    7.90
 -10   4   1   55.59    8.00
 -10   4   1   37.50   20.80
 -10   4   1   48.50    8.10
 -10   4   1   33.00    8.60
   8  -4  -1  118.09   10.80
  -8  -4   1  127.39   12.90
   8  -4  -1  134.79   10.70
   8  -4  -1  120.19    8.50
  -8  -4   1  127.29   11.80
   8  -4  -1  120.29   10.80
   8  -4  -1  120.29   11.40
  -8  -4   1  121.79   11.80
  -8  -4   1  134.09   11.00
  -8  -4   1  127.09   11.10
   8  -4  -1  110.69   10.30
   8  -4  -1  126.19   25.60
  -8  -4   1  131.99   23.60
   8  -4  -1  109.99   10.70
  -8  -4   1  134.09   11.40
  -8   4   1  130.79   26.60
   8   4  -1  132.79   22.10
   8   4  -1  134.09   10.90
   8   4  -1  143.99   11.40
  -8   4   1  128.89   13.40
   8   4  -1  128.29   10.60
  -8   4   1  112.89   10.70
  -8   4   1  122.59   11.00
  -8   4   1  158.98   25.10
  -8   4   1  111.39    9.60
  -8   4   1  124.49    9.60
   8   4  -1  134.99   12.70
   8   4  -1  118.79   12.90
   8   4  -1  106.79   10.50
  -8   4   1  134.09   11.20
  -8   4   1  133.99   10.30
  -8   4   1  130.89   11.20
  -8   4   1  122.39   11.20
   6  -4  -1   20.10    5.40
   6  -4  -1   26.50    5.80
   6  -4  -1   22.70    4.50
  -6  -4   1   18.40    5.50
   6  -4  -1   20.60    5.40
  -6  -4   1   14.40    6.90
   6  -4  -1   14.20    5.30
  -6  -4   1    2.70    3.70
   6  -4  -1   22.20    6.80
  -6  -4   1   22.50    5.60
   6  -4  -1   14.00    4.90
   6  -4  -1   17.10    5.30
  -6  -4   1   15.60    4.90
  -6  -4   1   20.40    6.20
  -6  -4   1   21.60   16.10
   6  -4  -1   22.50   13.60
  -6  -4   1   15.00    6.00
   6  -4  -1   27.40    5.30
   6  -4  -1   30.10    6.00
  -6  -4   1   22.70    6.20
   6   4  -1   30.00   15.40
   6   4  -1   18.00    5.50
   6   4  -1   13.10   15.10
   6   4  -1   17.80    5.10
   6   4  -1   25.90    5.70
   6   4  -1   25.50   14.60
  -6   4   1   24.90    5.30
  -6   4   1   18.60   20.50
  -6   4   1   19.10    5.10
  -6   4   1   16.10    6.80
   6   4  -1   27.10    6.00
   6   4  -1   20.20    5.20
   6   4  -1   12.50    5.60
   6   4  -1   17.40    6.70
  -6   4   1   10.50    4.50
  -6   4   1   -6.60   17.00
  -6   4   1   17.50    5.20
  -6   4   1   21.30    5.40
   6   4  -1   27.70    5.40
  -6   4   1   23.60    5.40
  -6   4   1   21.40    5.10
  -6   4   1   16.90    5.30
  -4  -4   1  146.29   12.70
  -4  -4   1  139.59   10.20
   4  -4  -1  119.09   10.60
   4  -4  -1  145.99   11.50
   4  -4  -1  122.19   10.20
  -4  -4   1  136.69   11.20
  -4  -4   1  124.09   10.80
   4  -4  -1  140.39   10.80
  -4  -4   1  147.99   11.10
   4  -4  -1  123.69    9.60
   4  -4  -1  143.29   11.00
  -4  -4   1  131.49    8.60
   4  -4  -1  140.19   10.10
  -4  -4   1  143.49   11.90
   4  -4  -1  127.49    9.30
   4  -4  -1  138.09   10.30
  -4  -4   1  142.29   23.60
  -4  -4   1  139.69   10.70
   4  -4  -1   62.39   16.80
  -4   4   1  115.99   10.60
  -4   4   1  132.19    9.90
  -4   4   1  135.49   10.50
   4   4  -1  150.98   11.60
   4   4  -1  123.79   10.80
  -4   4   1  140.39   11.00
   4   4  -1  120.59   20.30
   4   4  -1  148.49   10.30
  -4   4   1  141.89   10.90
   4   4  -1  129.09   11.00
   4   4  -1  136.99   10.60
  -4   4   1  144.19   23.00
  -4   4   1  133.19   11.00
   4   4  -1  140.69   10.60
   4   4  -1  158.08   22.30
  -4   4   1  149.29   13.70
   4   4  -1  139.99   12.10
  -4   4   1  147.59   10.50
   4   4  -1  127.09   10.30
   2  -4  -1   29.20    6.00
   2  -4  -1   26.30    5.50
  -2  -4   1   26.60    5.60
   2  -4  -1   20.90    4.30
  -2  -4   1   16.50    5.80
   2  -4  -1   20.50    5.50
   2  -4  -1   25.20    5.40
   2  -4  -1   30.40    5.50
  -2  -4   1   15.30    4.90
  -2  -4   1   20.90    5.20
   2  -4  -1   21.20    4.80
  -2  -4   1   17.50    3.80
  -2  -4   1   21.60    5.20
   2  -4  -1   23.30    6.00
  -2  -4   1   15.50    4.90
   2  -4  -1   15.40    4.70
  -2  -4   1   22.80    6.00
  -2   4   1   20.20    5.00
   2   4  -1   20.10    5.60
  -2   4   1   11.10   15.10
   2   4  -1   20.30    6.20
   2   4  -1   33.30   16.50
   2   4  -1   30.40   14.60
  -2   4   1   31.10    5.80
  -2   4   1   20.30    5.50
  -2   4   1   17.90    5.70
  -2   4   1   20.30    4.70
   2   4  -1   25.80    5.70
   2   4  -1   17.70    5.00
  -2   4   1   17.00    6.60
   2   4  -1   23.80    5.50
  -2   4   1   25.20    5.90
  -2   4   1   22.50   12.80
   2   4  -1   21.60    5.20
   2   4  -1   28.00   15.30
  -2   4   1   22.90    5.50
   2   4  -1   26.20    6.90
   2   4  -1   20.60    4.90
   0  -4  -1    9.10    4.50
   0  -4   1    5.10    3.10
   0  -4  -1    0.80    3.60
   0  -4   1    6.60    4.10
   0  -4  -1    1.30    3.90
   0  -4  -1    1.60    3.90
   0  -4   1    4.00    3.80
   0  -4   1    0.20    4.90
   0  -4   1    6.20    4.90
   0  -4   1   -1.30    4.40
   0  -4  -1    3.90    3.80
   0  -4   1    8.50    4.40
   0  -4  -1   -1.00    4.20
   0  -4  -1   -0.50    4.20
   0  -4   1    9.60    4.30
   0  -4   1    1.10    3.80
   0  -4  -1    7.90    5.20
   0  -4  -1   -1.90    3.20
   0   4  -1    1.20    4.70
   0   4  -1    9.00   13.60
   0   4  -1    6.20    3.10
   0   4   1    3.20   11.70
   0   4   1   12.80    6.00
   0   4  -1    3.30    4.10
   0   4  -1    8.30    4.50
   0   4   1    2.10    4.00
   0   4  -1    6.00   15.00
   0   4  -1    6.30    4.90
   0   4   1    0.40    4.10
   0   4   1    2.20    3.90
   0   4  -1    8.90    4.80
   0   4   1   -5.50   14.20
   0   4   1    1.10    4.20
   0   4  -1    5.20    4.20
   0   4  -1    9.30    4.20
   0   4   1    4.50    3.70
   0   4  -1   -1.90    5.20
   0   4  -1    6.50   13.50
   0   4   1    7.90    4.10
  -2  -4  -1    4.60    5.30
   2  -4   1    9.80    5.30
  -2  -4  -1   11.30    4.40
  -2  -4  -1    3.10    3.70
   2  -4   1   14.40    5.40
  -2  -4  -1    2.40    3.60
   2  -4   1    5.00    4.00
  -2  -4  -1    7.10    4.50
   2  -4   1    8.60    4.40
  -2  -4  -1    7.50    4.40
  -2  -4  -1    8.00    4.10
   2  -4   1    9.10    3.40
  -2  -4  -1    0.20    4.20
  -2  -4  -1    1.80    4.50
   2  -4   1   10.40    4.40
   2  -4   1   -0.50    4.10
   2  -4   1    4.50    3.80
  -2  -4  -1   10.40    4.70
  -2   4  -1   13.20    4.90
   2   4   1   10.10    4.80
   2   4   1   -2.60    5.40
  -2   4  -1    3.50    4.20
  -2   4  -1   15.80    5.30
   2   4   1    1.40    3.80
  -2   4  -1    8.00    4.40
  -2   4  -1    6.80    3.60
   2   4   1    5.70    4.10
  -2   4  -1    2.20    5.70
  -2   4  -1   11.20   17.20
  -2   4  -1    9.90    4.10
  -2   4  -1    5.50    4.10
   2   4   1    2.60   11.70
  -2   4  -1    2.80    4.20
  -2   4  -1    3.80    4.50
   2   4   1    8.90    4.50
  -4  -4  -1  184.28   12.10
  -4  -4  -1  209.58   13.90
   4  -4   1  193.78   12.90
  -4  -4  -1  220.98   14.90
  -4  -4  -1  199.68   13.60
   4  -4   1  196.88   13.30
  -4  -4  -1  245.88   29.00
  -4  -4  -1  203.08   12.90
  -4  -4  -1  216.98   13.60
   4  -4   1  195.78   13.70
  -4  -4  -1  193.38   14.50
  -4  -4  -1  197.48   13.20
   4  -4   1  202.08   25.90
   4  -4   1  197.88   13.90
   4  -4   1  210.48   13.70
   4  -4   1  194.08   12.40
  -4  -4  -1  192.08   13.20
   4  -4   1  190.88   13.10
  -4   4  -1  223.18   13.50
  -4   4  -1  213.38   31.50
  -4   4  -1  206.48   12.80
   4   4   1  196.28   13.50
  -4   4  -1  208.98   13.70
  -4   4  -1  201.48   13.40
   4   4   1  197.28   13.10
   4   4   1  218.28   13.00
   4   4   1  193.28   13.30
  -4   4  -1  198.98   13.80
   4   4   1  248.08   24.00
   4   4   1  174.68   13.10
  -4   4  -1  201.48   12.90
   4   4   1  234.48   13.70
  -4   4  -1  155.28   13.50
  -4   4  -1  242.18   30.70
  -4   4  -1  210.58   13.10
  -4   4  -1  195.58   12.20
   4   4   1  189.58   15.10
  -4   4  -1  185.68   15.10
  -6  -4  -1  160.48   12.60
   6  -4   1  158.78   10.70
  -6  -4  -1  142.89   13.70
  -6  -4  -1  181.78   11.90
  -6  -4  -1  146.89   24.20
   6  -4   1  154.78   11.50
  -6  -4  -1  162.68   12.10
  -6  -4  -1  170.68   12.10
   6  -4   1  138.29   11.80
   6  -4   1  155.38   11.80
   6  -4   1  152.78   11.50
  -6  -4  -1  168.08   13.10
   6  -4   1  176.58   12.80
   6  -4   1  181.28   12.50
  -6   4  -1  151.08   11.50
  -6   4  -1  181.48   12.60
  -6   4  -1  148.09   11.00
   6   4   1  132.69   11.20
  -6   4  -1  149.79   11.70
  -6   4  -1  134.69   12.40
   6   4   1  156.18   11.00
  -6   4  -1  141.79   14.10
  -6   4  -1  167.58   12.80
   6   4   1  155.18   12.00
   6   4   1  186.68   16.70
  -6   4  -1  121.79   27.10
   6   4   1  161.08   12.20
   6   4   1  167.38   12.20
  -6   4  -1  158.78   11.20
   6   4   1  172.28   21.90
  -6   4  -1  149.69   11.40
  -6   4  -1  144.29   24.50
   8  -4   1   25.50    5.80
  -8  -4  -1   15.90    5.30
   8  -4   1   24.60    6.50
   8  -4   1   29.10    6.70
  -8  -4  -1   18.50    6.00
  -8  -4  -1   36.00    8.90
  -8  -4  -1   20.20    6.70
   8  -4   1   25.90    4.80
   8  -4   1   24.40    5.90
  -8  -4  -1   24.80    5.70
   8  -4   1   17.80    6.40
  -8  -4  -1   26.50   17.20
  -8  -4  -1   16.70    6.00
   8   4   1   18.90    7.50
   8   4   1   22.50    5.70
  -8   4  -1   32.40    7.30
  -8   4  -1   16.30   19.40
  -8   4  -1   27.80    5.50
  -8   4  -1   16.20    6.30
  -8   4  -1   35.50    8.80
  -8   4  -1   22.40    5.40
   8   4   1   32.00   14.80
  -8   4  -1   25.80    6.40
  -8   4  -1    4.70   16.20
   8   4   1   26.30    6.10
  -8   4  -1   27.70    6.50
   8   4   1   23.40    6.00
  -8   4  -1   23.90    6.00
   8   4   1   21.20    6.20
  10  -4   1   22.30    6.10
 -10  -4  -1   62.99   19.40
  10  -4   1   30.30    6.30
 -10  -4  -1   51.19    9.50
 -10  -4  -1   42.10    8.20
 -10  -4  -1   37.50    8.10
 -10  -4  -1   43.00    7.60
  10  -4   1   40.90    8.00
  10  -4   1   36.70    7.10
 -10  -4  -1   49.80    8.10
 -10  -4  -1   45.20   19.40
 -10   4  -1   40.60    7.60
 -10   4  -1   28.40    7.20
  10   4   1   26.20    6.40
 -10   4  -1   30.10   20.60
  10   4   1   28.90    7.00
 -10   4  -1   35.10    7.60
 -10   4  -1   43.20    8.40
 -10   4  -1   32.70    6.10
  10   4   1   19.00   14.40
 -10   4  -1   35.60    7.60
  10   4   1   44.40    7.30
 -10   4  -1   51.09   19.80
  10   4   1   36.50    7.10
  10   4   1   37.90    9.60
 -10   4  -1   31.50    9.50
  12  -4   1   74.69    9.60
 -12  -4  -1   85.39   10.70
 -12  -4  -1   60.29   18.90
  12  -4   1   85.79    9.00
 -12  -4  -1   87.99   10.50
  12  -4   1   63.09    9.30
 -12  -4  -1   72.99   11.80
  12  -4   1   72.49   10.50
 -12  -4  -1   64.59    9.50
  12  -4   1   72.29    9.70
 -12  -4  -1   60.69   10.40
 -12  -4  -1   66.49   22.40
  12   4   1   64.09   11.60
  12   4   1   90.09   10.30
 -12   4  -1   58.99   22.50
 -12   4  -1   65.69   11.40
 -12   4  -1   59.69   10.10
  12   4   1   85.59   19.70
 -12   4  -1   59.79    9.50
 -12   4  -1   70.59    8.10
  12   4   1   64.99    9.10
 -12   4  -1  106.69   26.30
  12   4   1   70.79    9.40
 -12   4  -1   77.79   10.20
  12   4   1   54.09    8.90
 -12   4  -1   67.19   10.00
 -14  -4  -1  132.99   26.70
  14  -4   1  164.08   13.80
 -14  -4  -1  160.98   15.90
  14  -4   1  159.08   13.80
 -14  -4  -1  152.88   16.00
 -14  -4  -1  155.38   15.30
 -14  -4  -1  139.89   14.20
  14  -4   1  150.28   11.90
 -14  -4  -1  122.09   26.70
  14  -4   1  193.48   15.80
  14  -4   1  151.98   14.50
 -14  -4  -1  151.28   14.90
  14   4   1  130.59   14.00
  14   4   1  115.59   24.00
 -14   4  -1  109.19   13.20
 -14   4  -1  152.28   15.10
  14   4   1  162.38   18.10
  14   4   1  138.99   13.90
 -14   4  -1  153.08   14.90
 -14   4  -1  158.28   31.20
 -14   4  -1  185.18   31.50
  14   4   1  136.49   13.90
 -14   4  -1  164.88   16.20
 -14   4  -1  158.38   17.00
 -14   4  -1  165.98   11.90
  16  -4   1   84.39    9.90
 -16  -4  -1   74.59   11.50
  16  -4   1   68.09   11.00
 -16  -4  -1   49.40   24.40
  16  -4   1   65.29   10.70
 -16  -4  -1   56.29   11.00
 -16  -4  -1   73.49   12.40
 -16  -4  -1   55.89   11.60
 -16  -4  -1   74.19   27.80
  16  -4   1   89.19   12.40
  16  -4   1   78.79   11.80
 -16  -4  -1   53.59    9.90
  16   4   1   77.79   14.30
  16   4   1   75.59   11.00
 -16   4  -1   80.19    9.20
 -16   4  -1  119.39   32.00
 -16   4  -1   74.89   11.50
  16   4   1   51.89    9.60
  16   4   1   86.29   12.10
 -16   4  -1   83.99   14.20
 -16   4  -1   62.49   10.90
  16   4   1   78.29   22.50
 -16   4  -1   83.69   11.90
 -16   4  -1   89.49   25.40
  18  -4   1  229.58   18.90
 -18  -4  -1  184.08   37.20
 -18  -4  -1  220.38   18.40
  18  -4   1  188.08   19.10
 -18  -4  -1  219.58   18.10
 -18  -4  -1  238.48   18.60
  18  -4   1  203.18   15.50
 -18  -4  -1  158.28   18.50
 -18  -4  -1  187.18   19.70
  18  -4   1  208.08   19.00
  18  -4   1  216.68   19.70
 -18  -4  -1  173.38   33.10
 -18   4  -1  155.38   34.80
  18   4   1  213.08   19.60
  18   4   1  183.68   32.40
  18   4   1  189.38   21.40
  18   4   1  232.38   19.10
  18   4   1  201.18   17.10
 -18   4  -1  135.19   32.80
 -18   4  -1  216.08   21.60
 -18   4  -1  197.08   19.10
 -18   4  -1  204.58   20.00
 -18   4  -1  209.18   14.90
 -18   4  -1  165.08   17.80
 -20  -4  -1   13.40    8.70
 -20  -4  -1   -2.60   20.80
 -20  -4  -1   -6.00    7.50
 -20  -4  -1   -2.40    6.20
 -20  -4  -1   20.80   10.40
 -20  -4  -1    2.00    7.50
 -20  -4  -1    0.10    9.10
 -20  -4  -1  -36.60   18.80
  20  -4   1    6.20    6.30
  20  -4   1    9.30    7.80
  20  -4   1   11.80    8.70
  20  -4   1   13.20    8.10
 -20   4  -1    9.20    6.00
  20   4   1   -0.80    6.50
 -20   4  -1   12.10    8.70
 -20   4  -1    5.60   24.80
  20   4   1    3.90    8.00
  20   4   1   25.00   22.10
 -20   4  -1    7.50    8.90
 -20   4  -1  -17.80   24.90
  20   4   1    5.60    6.80
 -20   4  -1    5.20   11.10
 -20   4  -1   14.70    8.50
 -22  -4  -1    5.20    9.40
 -22  -4  -1   36.90   28.50
  22  -4   1    5.40    9.00
  22  -4   1    4.70    6.70
 -22  -4  -1   20.40   11.10
 -22  -4  -1   14.90    9.60
 -22  -4  -1  -29.10   23.00
  22  -4   1   11.00    8.80
 -22  -4  -1   17.70    8.30
 -22  -4  -1   31.00   13.90
  22  -4   1    5.70    8.80
 -22   4  -1    7.80    9.20
 -22   4  -1   17.10   10.40
 -22   4  -1  -22.70   26.80
 -22   4  -1   -4.30    9.50
  22   4   1   15.70    9.70
 -22   4  -1   -1.50   29.10
 -22   4  -1    3.30    6.70
  22   4   1  -25.50   20.30
  22   4   1    2.50    7.50
  22   4   1   22.00    9.00
 -22   4  -1   -0.20   11.60
 -24  -4  -1   92.19   16.00
  24  -4   1  114.39   16.70
  24  -4   1   90.29   16.70
 -24  -4  -1   49.40   32.50
 -24  -4  -1  119.19   34.80
 -24  -4  -1  100.99   16.30
  24  -4   1   80.09   12.50
 -24  -4  -1   73.69   15.50
  24  -4   1   99.99   16.40
 -24  -4  -1   52.49   12.20
 -24  -4  -1   80.79   16.70
 -24   4  -1  109.69   18.60
 -24   4  -1  117.79   12.90
  24   4   1   89.29   15.40
 -24   4  -1   56.09   15.20
 -24   4  -1  118.59   40.00
  24   4   1  143.19   35.50
  24   4   1   92.19   15.50
  24   4   1  118.19   16.80
 -24   4  -1   63.49   14.10
 -24   4  -1   91.29   16.70
 -24   4  -1  108.69   36.70
 -26  -4  -1   31.40   11.10
 -26  -4  -1    6.00   28.10
 -26  -4  -1   -1.00   10.90
  26  -4   1   12.00   10.60
 -26  -4  -1   36.70   13.80
  26  -4   1   13.20   10.30
 -26  -4  -1   33.00   13.60
  26  -4   1   32.70    9.40
 -26  -4  -1   -4.00   31.80
  26  -4   1   27.00   11.30
 -26   4  -1   39.90   31.90
 -26   4  -1   17.20   12.90
 -26   4  -1    9.80   10.70
 -26   4  -1   15.80    8.30
  26   4   1   32.30   30.10
 -26   4  -1    0.20   10.30
  26   4   1   21.10   11.10
  26   4   1   25.00   11.00
 -26   4  -1    5.10   11.90
  26   4   1   22.70   11.30
 -26   4  -1   63.99   34.50
 -28  -4  -1  324.27   30.80
 -28  -4  -1  270.47   29.60
  28  -4   1  277.77   27.30
 -28  -4  -1  229.88   49.10
  28  -4   1  273.77   28.90
  28  -4   1  303.47   23.00
 -28  -4  -1  278.57   28.80
 -28  -4  -1  302.47   24.90
 -28  -4  -1  338.47   58.79
  28  -4   1  296.47   29.10
 -28   4  -1  237.38   27.70
  28   4   1  309.47   51.59
 -28   4  -1  329.37   30.90
 -28   4  -1  341.27   31.70
  28   4   1  286.17   28.00
 -28   4  -1  351.16   62.09
 -28   4  -1  246.78   52.29
  28   4   1  276.17   27.80
 -28   4  -1  200.08   38.90
 -30  -4  -1   22.10   12.70
 -30  -4  -1   46.80   17.90
  30  -4   1   40.40   15.10
 -30  -4  -1   21.20   14.20
 -30  -4  -1   42.90   17.00
 -30  -4  -1   81.19   42.20
 -30  -4  -1   63.19   43.00
  30  -4   1   51.79   11.70
  30  -4   1   78.49   17.30
  30  -4   1   40.80   13.90
 -30   4  -1   36.20   16.40
  30   4   1   73.69   16.80
 -30   4  -1   37.00   40.10
  30   4   1   89.89   38.20
  30   4   1   79.39   16.70
 -30   4  -1   58.09   41.10
 -30   4  -1   50.89   18.30
 -30   4  -1   38.60   15.50
 -32  -4  -1  103.99   20.90
 -32  -4  -1  189.98   54.59
  32  -4   1  127.79   21.30
 -32  -4  -1   43.30   39.60
  32  -4   1  133.69   22.00
 -32  -4  -1  128.69   22.60
 -32   4  -1  134.49   23.00
  32   4   1  128.89   20.60
 -32   4  -1  134.49   22.20
  32   4   1  128.29   44.50
  32   4   1  135.39   19.80
 -32   4  -1  101.09   43.10
 -32   4  -1  148.99   46.80
 -32   4  -1   97.79   21.20
 -34  -4  -1   17.20   15.90
  34  -4   1   55.69   17.00
 -34  -4  -1   24.30   42.10
 -34  -4  -1   50.69   19.00
 -34  -4  -1   19.90   41.80
  34  -4   1   22.50   14.20
 -34   4  -1    7.40   17.50
  34   4   1   48.90   15.80
 -34   4  -1   29.90   14.80
 -34   4  -1   11.90   14.80
  34   4   1   56.29   17.10
  34   4   1  -10.50   32.20
 -34   4  -1    4.90   33.90
 -34   4  -1   49.20   44.20
  36  -4   1   61.99   17.00
 -36  -4  -1   49.60   18.30
 -36  -4  -1   45.00   18.30
 -36  -4  -1  131.19   51.69
  36  -4   1   33.20   15.90
 -36  -4  -1   26.20   42.10
  36  -4   1   68.29   39.70
 -36   4  -1   41.70   18.30
 -36   4  -1   42.60   16.90
  36   4   1   45.10   14.90
 -36   4  -1    3.80   18.60
 -36   4  -1  -23.10   31.40
  36   4   1   31.10   14.40
 -36   4  -1   53.19   43.00
  36   4   1    0.20   36.80
  37  -5  -1  168.48   48.00
  37  -5  -1  250.17   30.40
  37  -5  -1  237.48   29.40
 -37  -5   1  265.47   66.49
 -37  -5   1  284.87   33.10
 -37  -5   1  206.98   29.90
 -37  -5   1  203.58   61.79
  37   5  -1  215.08   28.10
 -37   5   1  179.28   27.00
  37   5  -1  393.86   69.39
 -37   5   1  197.08   51.59
  37   5  -1  263.27   31.00
 -37   5   1  173.28   28.60
 -37   5   1  163.88   60.69
 -37   5   1  232.28   30.80
 -37   5   1  243.98   30.40
  35  -5  -1  248.68   28.40
 -35  -5   1  278.67   32.60
  35  -5  -1  195.78   27.10
 -35  -5   1  184.68   27.50
 -35  -5   1  207.58   58.69
 -35  -5   1  244.68   57.09
 -35   5   1  215.58   53.49
  35   5  -1  250.27   29.10
 -35   5   1  238.78   56.69
 -35   5   1  232.48   30.10
 -35   5   1  288.27   30.90
  35   5  -1  238.88   29.80
  35   5  -1  276.27   57.79
 -35   5   1  227.98   28.70
 -35   5   1  256.97   32.70
 -33  -5   1  375.46   37.80
 -33  -5   1  403.76   38.60
  33  -5  -1  406.26   33.60
 -33  -5   1  509.75   72.09
  33  -5  -1  401.76   37.30
 -33  -5   1  354.36   65.69
 -33   5   1  465.95   38.00
 -33   5   1  422.16   37.20
 -33   5   1  361.76   36.90
 -33   5   1  327.47   61.79
  33   5  -1  475.25   35.70
  33   5  -1  424.96   65.99
 -33   5   1  412.56   69.79
 -33   5   1  355.26   35.10
  33   5  -1  511.85   36.20
  31  -5  -1  401.56   34.10
  31  -5  -1  357.16   29.00
 -31  -5   1  317.77   56.79
 -31  -5   1  373.76   36.40
  31  -5  -1  396.26   32.10
  31  -5  -1  443.76   37.70
 -31  -5   1  443.06   35.80
 -31  -5   1  328.47   62.49
 -31   5   1  471.35   69.39
 -31   5   1  414.66   35.20
 -31   5   1  391.46   35.30
 -31   5   1  439.66   34.40
  31   5  -1  486.75   66.59
  31   5  -1  401.16   36.50
  31   5  -1  357.86   34.10
 -31   5   1  392.66   33.00
 -31   5   1  460.75   67.99
  29  -5  -1  403.56   34.50
 -29  -5   1  409.46   67.69
  29  -5  -1  368.56   31.70
 -29  -5   1  431.96   35.10
 -29  -5   1  328.07   57.19
 -29  -5   1  430.26   36.90
  29  -5  -1  386.06   29.20
  29  -5  -1  402.36   32.10
 -29  -5   1  495.55   35.70
 -29  -5   1  472.45   36.90
 -29   5   1  548.45   70.29
 -29   5   1  344.87   34.50
 -29   5   1  425.26   34.30
  29   5  -1  588.34   70.49
 -29   5   1  403.96   35.40
 -29   5   1  446.16   64.89
  29   5  -1  467.35   33.20
  29   5  -1  491.65   34.60
 -29   5   1  506.05   33.90
  27  -5  -1  271.17   23.20
 -27  -5   1  244.08   26.60
 -27  -5   1  306.57   31.20
 -27  -5   1  255.27   21.70
  27  -5  -1  337.87   27.50
 -27  -5   1  258.57   53.09
  27  -5  -1  301.57   29.70
 -27  -5   1  241.58   27.10
  27  -5  -1  329.07   29.40
 -27  -5   1  191.18   44.20
 -27  -5   1  305.77   28.50
 -27   5   1  297.47   27.80
  27   5  -1  313.07   28.80
  27   5  -1  289.27   49.80
 -27   5   1  293.07   27.60
 -27   5   1  269.67   51.59
 -27   5   1  257.07   28.00
  27   5  -1  291.47   27.10
 -27   5   1  341.97   54.79
  27   5  -1  274.67   27.70
 -27   5   1  263.17   28.00
 -25  -5   1 1020.80   55.39
 -25  -5   1  977.90   57.19
  25  -5  -1 1127.09   55.99
  25  -5  -1 1000.80   56.69
 -25  -5   1  967.80   77.99
 -25  -5   1  978.70   57.59
  25  -5  -1  922.71   53.99
 -25  -5   1  990.50   50.89
 -25  -5   1 1007.90   87.09
 -25  -5   1 1023.40   55.59
  25  -5  -1 1014.20   52.79
  25   5  -1  995.40   54.59
 -25   5   1 1071.09   55.89
 -25   5   1  980.10   55.69
 -25   5   1  909.91   53.79
  25   5  -1  976.90   55.39
  25   5  -1 1065.39   55.09
 -25   5   1  866.81   78.39
 -25   5   1  985.50   56.69
 -25   5   1  989.40   56.29
  25   5  -1 1158.38   81.39
 -25   5   1 1045.40   85.29
  25   5  -1  995.10   58.09
 -23  -5   1   15.80    8.10
 -23  -5   1   11.20   10.30
  23  -5  -1   14.90    9.30
 -23  -5   1    7.10   10.20
  23  -5  -1   27.90    8.90
 -23  -5   1   38.40   30.80
  23  -5  -1    5.10    8.80
 -23  -5   1   22.80   25.10
 -23  -5   1   16.10   13.10
 -23  -5   1   20.80   10.10
  23  -5  -1   12.70   10.10
  23   5  -1   26.50    9.80
 -23   5   1    3.00    9.90
  23   5  -1   10.40    8.30
 -23   5   1  -14.40   25.40
  23   5  -1   29.60   13.10
  23   5  -1   39.80   26.10
 -23   5   1    6.70   28.70
 -23   5   1   14.70    9.30
 -23   5   1   38.20   13.60
  23   5  -1   13.60    9.20
 -23   5   1   14.90    5.60
 -23   5   1   12.50    9.80
 -23   5   1   11.10   13.20
 -21  -5   1 1611.74   78.09
  21  -5  -1 1597.34   78.79
 -21  -5   1 1574.84   77.69
  21  -5  -1 1637.84   76.19
  21  -5  -1 1629.74   77.89
  21  -5  -1 1684.83   77.69
  21  -5  -1 1597.74   78.49
 -21  -5   1 1567.54   79.29
 -21  -5   1 1707.93   99.39
 -21  -5   1 1633.84  103.29
 -21  -5   1 1671.03   81.39
 -21   5   1 1586.84   71.29
 -21   5   1 1546.15   77.69
 -21   5   1 1583.94   79.59
  21   5  -1 1599.04   80.69
  21   5  -1 1579.34   77.19
  21   5  -1 1570.04   96.19
 -21   5   1 1588.94  100.09
  21   5  -1 1499.35   77.89
 -21   5   1 1541.05  100.79
 -21   5   1 1600.64   76.99
  21   5  -1 1546.45   77.19
 -21   5   1 1612.14   78.89
 -21   5   1 1574.34   78.59
  19  -5  -1   69.99   11.00
  19  -5  -1   55.69   10.50
 -19  -5   1   30.90    9.90
 -19  -5   1   43.50   22.50
 -19  -5   1   47.10   11.00
  19  -5  -1   83.79   13.40
 -19  -5   1   39.70   25.90
 -19  -5   1   68.29   14.40
 -19  -5   1   68.69   13.20
  19  -5  -1   77.89   12.60
  19  -5  -1   68.49   12.20
  19   5  -1   44.60   12.20
  19   5  -1   64.09   11.80
  19   5  -1   57.19   10.90
 -19   5   1   62.59   11.90
 -19   5   1   25.60   26.60
 -19   5   1   63.49   12.30
  19   5  -1   77.29   12.10
 -19   5   1   71.89   11.50
 -19   5   1   71.89    7.90
 -19   5   1   44.80   12.60
  19   5  -1   79.19   24.30
 -19   5   1   56.99   11.40
 -19   5   1   49.70   28.70
  17  -5  -1 1110.59   54.39
  17  -5  -1 1142.49   53.89
 -17  -5   1 1130.59   54.89
 -17  -5   1 1100.59   55.69
  17  -5  -1 1070.69   54.99
 -17  -5   1 1202.88   76.49
  17  -5  -1 1075.09   53.89
 -17  -5   1 1057.79   56.79
 -17  -5   1 1067.59   54.49
 -17  -5   1 1118.89   71.89
  17  -5  -1 1142.79   55.39
 -17   5   1 1122.79   54.89
  17   5  -1 1152.78   55.69
 -17   5   1 1028.50   53.69
  17   5  -1 1029.90   53.99
 -17   5   1 1061.79   56.59
  17   5  -1 1072.49   54.19
 -17   5   1 1036.30   74.89
 -17   5   1 1061.59   54.19
 -17   5   1 1034.50   73.49
  17   5  -1 1011.30   68.39
  17   5  -1 1038.20   56.89
 -17   5   1 1150.18   55.29
 -17   5   1 1095.79   49.90
  15  -5  -1   79.59   11.00
 -15  -5   1   78.19   13.20
  15  -5  -1   98.29   11.60
 -15  -5   1   68.59   24.30
  15  -5  -1   84.49   12.00
 -15  -5   1   69.19   21.70
  15  -5  -1   96.59   11.90
  15  -5  -1   74.09   10.30
 -15  -5   1   87.49   11.70
 -15  -5   1   84.69   11.50
 -15  -5   1   59.39   10.40
 -15  -5   1  106.49   13.60
 -15   5   1   77.79   13.10
 -15   5   1   88.59   11.50
  15   5  -1   56.19   19.80
  15   5  -1   68.79   10.40
  15   5  -1   96.89   14.40
 -15   5   1   83.09   12.10
 -15   5   1   79.59    8.20
 -15   5   1   78.99   25.90
 -15   5   1   96.49   11.90
 -15   5   1   22.40   21.00
  15   5  -1   69.59   10.70
  15   5  -1   86.09   11.80
 -15   5   1   69.39   11.10
  13  -5  -1 1165.78   57.29
 -13  -5   1 1191.78   58.09
 -13  -5   1 1188.28   57.29
 -13  -5   1 1109.89   56.99
  13  -5  -1 1207.58   56.99
  13  -5  -1 1139.49   56.39
  13  -5  -1 1233.48   56.79
 -13  -5   1 1151.48   59.39
 -13  -5   1 1082.19   73.29
 -13  -5   1 1182.88   57.09
 -13  -5   1 1279.87   69.79
  13   5  -1 1148.49   59.49
  13   5  -1 1200.18   57.09
  13   5  -1 1044.80   68.19
  13   5  -1 1250.77   58.09
 -13   5   1 1156.88   56.39
  13   5  -1 1184.78   56.99
 -13   5   1 1159.38   56.99
 -13   5   1 1224.68   76.09
 -13   5   1 1237.58   56.99
 -13   5   1 1208.88   56.89
  13   5  -1 1174.98   57.29
 -13   5   1 1249.88   53.89
 -13   5   1 1180.38   59.29
 -13   5   1 1081.79   74.49
 -11  -5   1   97.39   19.30
 -11  -5   1   98.79   12.50
  11  -5  -1  101.09   11.70
 -11  -5   1  104.19   11.60
 -11  -5   1   98.09   13.20
 -11  -5   1   89.39   10.90
 -11  -5   1  104.29   25.50
  11  -5  -1  112.59   11.80
  11  -5  -1  114.59   12.30
  11  -5  -1  101.49   11.50
  11  -5  -1  144.09   13.00
  11  -5  -1  109.79    8.40
 -11   5   1   73.59   10.20
 -11   5   1  119.49   14.90
 -11   5   1  105.39   11.10
  11   5  -1  104.89   11.80
 -11   5   1  151.88   30.60
  11   5  -1  106.09   12.30
 -11   5   1   98.59    9.50
  11   5  -1  109.99   11.90
  11   5  -1   95.69   11.10
  11   5  -1   91.79   21.20
 -11   5   1   86.19   11.00
 -11   5   1  119.19   27.50
 -11   5   1   98.19   11.20
  11   5  -1  105.59   14.80
   9  -5  -1  470.65   26.00
  -9  -5   1  492.05   26.90
   9  -5  -1  488.25   26.30
   9  -5  -1  471.65   26.70
  -9  -5   1  473.75   46.10
   9  -5  -1  457.85   26.20
   9  -5  -1  498.05   26.70
   9  -5  -1  485.55   23.90
  -9  -5   1  497.85   28.90
  -9  -5   1  480.95   26.40
  -9  -5   1  456.65   26.30
  -9  -5   1  456.25   27.20
   9   5  -1  442.66   28.20
   9   5  -1  472.05   26.10
   9   5  -1  464.35   37.90
  -9   5   1  522.15   25.10
  -9   5   1  466.55   26.00
   9   5  -1  481.35   26.30
  -9   5   1  461.15   43.00
   9   5  -1  467.75   26.50
  -9   5   1  513.15   42.90
  -9   5   1  448.66   25.60
   9   5  -1  520.35   27.60
  -9   5   1  452.15   28.30
   9   5  -1  410.36   38.70
  -9   5   1  443.76   25.60
  -9   5   1  498.55   26.70
   7  -5  -1   30.70    6.60
  -7  -5   1   37.30   18.80
   7  -5  -1   45.80    7.60
   7  -5  -1   38.00    6.90
  -7  -5   1   42.90    5.70
  -7  -5   1   34.20    7.60
  -7  -5   1   29.40    8.60
   7  -5  -1   33.90    5.50
   7  -5  -1   15.20    6.80
  -7  -5   1   31.30    7.20
   7  -5  -1   32.10    6.70
   7  -5  -1   25.20    6.70
  -7  -5   1   31.80    7.80
   7  -5  -1   43.00    7.90
  -7  -5   1   42.40    7.30
  -7   5   1   28.00    6.70
  -7   5   1   36.30    6.90
   7   5  -1   29.40    6.70
  -7   5   1   30.20   21.90
   7   5  -1   27.90    6.50
   7   5  -1   28.00    7.10
   7   5  -1   25.40    6.60
   7   5  -1   23.30   14.70
  -7   5   1   43.00    7.20
   7   5  -1   31.30    9.30
  -7   5   1   24.40    6.40
  -7   5   1   30.40    6.80
  -7   5   1   41.30    9.90
  -7   5   1   49.40   20.60
  -7   5   1   37.50    6.70
   7   5  -1   38.80   16.50
   5  -5  -1  994.80   48.00
   5  -5  -1  974.00   46.80
   5  -5  -1  965.50   47.50
  -5  -5   1  966.40   47.30
   5  -5  -1  958.20   47.60
  -5  -5   1  994.20   49.10
   5  -5  -1  999.80   46.10
  -5  -5   1 1031.20   48.40
   5  -5  -1  936.21   46.90
  -5  -5   1  959.20   47.30
  -5  -5   1  940.51   61.09
  -5  -5   1 1036.20   45.10
   5  -5  -1  988.70   47.10
  -5  -5   1 1044.80   48.10
   5   5  -1  952.50   47.50
   5   5  -1  971.60   47.30
   5   5  -1  936.91   47.10
  -5   5   1 1051.39   48.00
  -5   5   1  988.90   61.49
   5   5  -1 1011.10   48.00
  -5   5   1  987.70   47.10
   5   5  -1  997.40   58.59
   5   5  -1 1029.20   58.79
  -5   5   1  987.80   49.40
  -5   5   1 1019.30   47.10
   5   5  -1 1030.60   49.50
  -5   5   1 1044.50   47.70
  -5   5   1 1005.30   46.40
  -5   5   1  958.10   47.10
  -3  -5   1   99.59    8.00
   3  -5  -1   94.29   10.30
   3  -5  -1  109.69   11.10
  -3  -5   1   90.49   10.00
   3  -5  -1  124.69   11.10
   3  -5  -1  110.49   10.70
  -3  -5   1  136.29   11.80
   3  -5  -1  130.49   12.60
   3  -5  -1  113.39    9.70
   3  -5  -1  109.59   10.60
  -3  -5   1   88.69   10.30
  -3  -5   1  129.99   10.80
  -3  -5   1   95.59   11.80
   3   5  -1  126.29   13.40
   3   5  -1  136.19   24.60
   3   5  -1  128.59   12.00
  -3   5   1  106.59   10.80
  -3   5   1  119.79   13.50
   3   5  -1   97.99   10.20
  -3   5   1  114.49   11.00
  -3   5   1  102.79   10.90
  -3   5   1  128.79   24.10
  -3   5   1   99.79    9.50
   3   5  -1  109.09   11.90
   3   5  -1  124.99   11.70
   3   5  -1  106.89   10.70
   3   5  -1   82.29   20.10
   3   5  -1  164.18   26.10
  -3   5   1  113.29   11.00
  -3   5   1  102.09   11.10
   1  -5  -1 1746.03   79.89
   1  -5  -1 1769.12   79.69
  -1  -5   1 1795.42   77.09
   1  -5  -1 1656.23   80.09
   1  -5  -1 1780.42   79.29
   1  -5  -1 1774.32   79.49
   1  -5  -1 1771.12   79.39
  -1  -5   1 1763.62   80.39
  -1  -5   1 1791.72   80.09
   1  -5  -1 1774.52   79.09
  -1  -5   1 1663.93   79.09
  -1  -5   1 1695.53   79.69
  -1  -5   1 1804.52   79.59
   1   5  -1 1823.32   81.29
  -1   5   1 1769.22   80.29
  -1   5   1 1747.73   77.99
   1   5  -1 1834.32   90.29
  -1   5   1 1907.81   93.99
   1   5  -1 1795.82   79.79
  -1   5   1 1827.02   79.79
  -1   5   1 1767.52   79.19
   1   5  -1 1721.93   79.29
   1   5  -1 1741.93   79.29
  -1   5   1 1791.12   88.49
  -1   5   1 1741.33   79.59
   1   5  -1 1704.23   76.99
  -1   5   1 1754.52   79.09
   1   5  -1 1708.13   79.69
   1   5  -1 1700.53   92.69
   1   5  -1 1840.12   80.79
   1  -5   1   11.00    5.70
   1  -5   1   24.60    5.90
   1  -5   1   15.80    4.00
  -1  -5  -1   12.90    5.00
  -1  -5  -1   28.20    6.40
  -1  -5  -1   10.90    5.30
   1  -5   1   28.20    5.90
  -1  -5  -1    6.50    5.00
   1  -5   1   26.20    7.10
   1  -5   1   24.70    6.90
  -1  -5  -1    5.80    6.30
  -1  -5  -1   20.00    6.60
   1  -5   1   21.70    5.90
  -1   5  -1   19.80    6.60
  -1   5  -1   24.80   14.80
  -1   5  -1   18.60    6.20
  -1   5  -1   18.00    5.80
   1   5   1   15.60   14.30
   1   5   1   26.70    7.80
   1   5   1   30.80    6.50
   1   5   1   17.80    5.80
  -1   5  -1   22.10    4.50
  -1   5  -1   22.30    6.00
  -1   5  -1   17.20   16.90
   1   5   1   18.70    5.60
   1   5   1   13.40   16.30
   1   5   1   24.10    5.70
  -1   5  -1   22.80    7.90
  -1   5  -1   13.60    5.70
   3  -5   1 1690.63   74.19
  -3  -5  -1 1530.15   73.29
  -3  -5  -1 1606.74   73.49
   3  -5   1 1612.34   74.19
   3  -5   1 1575.54   73.69
  -3  -5  -1 1688.73   74.19
  -3  -5  -1 1661.63   73.39
   3  -5   1 1699.73   71.79
  -3  -5  -1 1551.44   74.89
   3  -5   1 1627.74   73.79
   3  -5   1 1560.94   73.49
  -3  -5  -1 1570.84   73.89
   3  -5   1 1660.43   73.09
  -3   5  -1 1687.93   74.29
  -3   5  -1 1559.94   91.19
  -3   5  -1 1638.04   71.69
   3   5   1 1652.13   74.09
  -3   5  -1 1632.44   73.79
   3   5   1 1628.34   82.69
  -3   5  -1 1605.74   73.69
   3   5   1 1634.64   73.39
  -3   5  -1 1643.64   73.99
  -3   5  -1 1541.45   73.29
   3   5   1 1702.43   75.99
  -3   5  -1 1616.04   75.59
   3   5   1 1536.35   73.19
   3   5   1 1553.14   73.59
  -3   5  -1 1688.23   76.09
  -3   5  -1 1557.84   87.99
   5  -5   1  302.97   18.50
   5  -5   1  295.47   18.40
  -5  -5  -1  280.67   33.40
  -5  -5  -1  300.97   18.60
   5  -5   1  325.37   19.40
  -5  -5  -1  276.57   20.20
   5  -5   1  313.57   17.60
   5  -5   1  284.57   18.00
  -5  -5  -1  302.67   18.50
  -5  -5  -1  325.17   20.60
  -5  -5  -1  281.17   18.20
  -5  -5  -1  286.87   19.20
   5  -5   1  279.37   18.80
  -5   5  -1  315.87   18.20
  -5   5  -1  288.87   16.60
   5   5   1  274.37   18.30
  -5   5  -1  315.17   18.40
  -5   5  -1  293.67   18.70
  -5   5  -1  269.87   18.20
   5   5   1  302.57   18.60
  -5   5  -1  291.27   19.20
   5   5   1  297.37   19.10
  -5   5  -1  328.07   21.40
   5   5   1  296.27   18.40
   5   5   1  308.17   30.70
  -5   5  -1  370.66   39.10
  -5   5  -1  315.67   39.80
   5   5   1  304.27   20.90
  -5   5  -1  304.07   18.80
  -7  -5  -1 2706.83  124.69
  -7  -5  -1 2560.94  114.29
   7  -5   1 2475.45  113.99
  -7  -5  -1 2590.44  114.49
  -7  -5  -1 2350.96  127.59
  -7  -5  -1 2649.03  114.69
   7  -5   1 2660.63  115.19
  -7  -5  -1 2604.34  114.79
   7  -5   1 2645.64  112.99
  -7  -5  -1 2582.84  115.19
  -7  -5  -1 2598.44  116.09
   7  -5   1 2604.34  113.99
   7  -5   1 2628.14  115.09
   7  -5   1 2520.55  114.19
  -7   5  -1 2525.35  130.19
   7   5   1 2607.14  114.89
  -7   5  -1 2513.25  114.09
  -7   5  -1 2507.95  114.29
   7   5   1 2481.35  114.09
  -7   5  -1 2675.53  113.49
  -7   5  -1 2571.04  114.89
  -7   5  -1 2610.74  113.99
  -7   5  -1 2543.85  116.69
  -7   5  -1 2619.34  133.49
   7   5   1 2542.55  114.09
   7   5   1 2518.95  116.89
   7   5   1 2547.55  114.79
  -7   5  -1 2577.14  114.89
  -7   5  -1 2579.04  112.89
   7   5   1 2625.34  124.29
   9  -5   1   29.60    7.50
   9  -5   1   17.50    6.80
   9  -5   1   21.80    4.80
   9  -5   1   13.30    5.70
  -9  -5  -1   16.30    7.00
  -9  -5  -1   12.70    6.20
  -9  -5  -1   12.50   14.70
  -9  -5  -1    7.30    5.70
  -9  -5  -1    6.30    7.40
  -9  -5  -1   17.60   16.80
   9  -5   1   11.90    5.50
  -9  -5  -1   23.40    6.60
   9  -5   1   25.90    7.20
  -9   5  -1    7.80    7.70
  -9   5  -1    7.50    5.60
  -9   5  -1   14.20    6.20
  -9   5  -1   32.30   21.70
  -9   5  -1   24.00    7.30
   9   5   1   27.80    6.80
  -9   5  -1    7.20    5.50
   9   5   1   17.80   14.30
   9   5   1   22.80    6.30
  -9   5  -1   -7.50   17.30
  -9   5  -1   11.20    5.10
   9   5   1   19.40    6.20
  -9   5  -1   16.00    6.10
   9   5   1   10.10    8.20
  -9   5  -1   19.20    6.40
 -11  -5  -1  637.54   45.40
 -11  -5  -1  636.84   34.50
 -11  -5  -1  671.53   36.70
  11  -5   1  657.83   33.90
 -11  -5  -1  584.94   50.79
  11  -5   1  651.03   33.90
 -11  -5  -1  659.93   34.30
  11  -5   1  624.74   34.40
  11  -5   1  612.44   32.70
 -11  -5  -1  666.33   35.30
  11   5   1  647.94   34.90
 -11   5  -1  699.03   37.80
  11   5   1  594.74   33.80
  11   5   1  653.43   45.40
 -11   5  -1  652.43   53.69
  11   5   1  640.54   33.80
 -11   5  -1  658.53   35.00
 -11   5  -1  579.94   49.90
 -11   5  -1  634.44   33.40
  11   5   1  679.53   38.30
 -11   5  -1  640.04   34.90
 -11   5  -1  658.33   32.40
 -11   5  -1  636.64   33.90
 -11   5  -1  610.84   33.80
 -13  -5  -1  499.95   29.00
 -13  -5  -1  485.85   29.70
  13  -5   1  459.15   28.30
 -13  -5  -1  481.85   27.90
 -13  -5  -1  485.75   28.00
 -13  -5  -1  552.04   49.30
 -13  -5  -1  498.55   45.40
  13  -5   1  473.25   26.10
  13  -5   1  408.46   26.70
 -13  -5  -1  484.75   28.40
  13  -5   1  467.65   28.20
  13  -5   1  482.25   27.70
 -13   5  -1  463.75   48.50
 -13   5  -1  476.85   52.59
 -13   5  -1  420.76   27.30
  13   5   1  476.25   28.10
 -13   5  -1  482.15   27.80
  13   5   1  493.35   40.10
 -13   5  -1  446.06   27.60
  13   5   1  520.25   27.90
 -13   5  -1  436.16   27.80
  13   5   1  514.15   31.50
 -13   5  -1  500.55   30.90
 -13   5  -1  482.05   25.50
  13   5   1  491.55   28.00
  15  -5   1  823.72   45.40
 -15  -5  -1  884.41   47.10
 -15  -5  -1  833.02   45.90
 -15  -5  -1  860.91   63.49
  15  -5   1  916.11   46.20
 -15  -5  -1 1032.20   63.29
 -15  -5  -1  875.21   45.50
 -15  -5  -1  835.62   44.90
  15  -5   1  817.72   44.40
  15  -5   1  869.51   43.20
 -15  -5  -1  883.01   45.20
  15  -5   1  908.11   45.10
 -15   5  -1  866.71   64.49
 -15   5  -1  932.91   67.69
 -15   5  -1  928.81   42.30
  15   5   1  822.72   44.50
 -15   5  -1  879.91   45.80
  15   5   1  836.22   57.79
  15   5   1  899.51   46.00
 -15   5  -1  846.62   47.70
 -15   5  -1  834.92   44.90
  15   5   1  864.81   48.40
 -15   5  -1  845.52   45.10
 -15   5  -1  839.62   45.10
  15   5   1  876.51   44.90
  17  -5   1 1072.99   54.19
 -17  -5  -1 1065.29   72.19
  17  -5   1 1020.50   54.89
 -17  -5  -1 1120.99   55.39
  17  -5   1 1123.79   54.89
 -17  -5  -1  997.90   54.49
 -17  -5  -1 1064.29   54.59
 -17  -5  -1 1069.09   56.39
  17  -5   1 1140.29   58.99
 -17  -5  -1 1061.39   55.99
 -17  -5  -1 1049.59   74.59
  17  -5   1 1014.00   51.89
 -17   5  -1 1118.79   78.49
  17   5   1 1073.59   58.59
  17   5   1  953.60   67.59
 -17   5  -1 1103.69   54.89
 -17   5  -1 1089.39   74.89
  17   5   1 1092.39   54.59
 -17   5  -1 1088.09   55.89
 -17   5  -1 1095.49   55.09
 -17   5  -1 1040.40   57.19
 -17   5  -1 1068.49   50.89
  17   5   1 1143.09   55.99
  17   5   1 1060.79   54.49
 -17   5  -1 1168.98   55.09
  19  -5   1  612.44   36.90
 -19  -5  -1  569.04   37.70
  19  -5   1  647.14   36.30
 -19  -5  -1  712.23   57.99
 -19  -5  -1  489.05   57.69
  19  -5   1  561.64   32.90
  19  -5   1  649.74   36.30
 -19  -5  -1  644.64   39.30
 -19  -5  -1  672.73   37.10
 -19  -5  -1  687.33   37.20
 -19  -5  -1  604.34   36.80
 -19   5  -1  597.74   36.00
 -19   5  -1  524.95   58.89
 -19   5  -1  610.84   39.10
 -19   5  -1  609.44   32.10
  19   5   1  629.74   58.79
 -19   5  -1  588.04   64.59
  19   5   1  688.33   37.90
  19   5   1  569.24   39.20
 -19   5  -1  588.84   36.60
 -19   5  -1  652.83   38.30
 -19   5  -1  592.14   36.20
  19   5   1  616.84   36.20
  19   5   1  630.24   36.40
  21  -5   1 1091.09   52.79
 -21  -5  -1 1054.69   55.79
  21  -5   1 1011.80   55.39
 -21  -5  -1 1059.69   56.09
 -21  -5  -1 1030.70   77.89
 -21  -5  -1 1110.29   58.29
 -21  -5  -1 1109.09   58.09
  21  -5   1 1086.39   57.49
 -21  -5  -1 1175.78   84.29
  21  -5   1 1062.69   55.49
 -21   5  -1 1052.59   58.99
  21   5   1  997.50   58.79
 -21   5  -1 1023.50   50.69
  21   5   1 1123.69   75.99
 -21   5  -1  935.11   77.19
  21   5   1 1079.09   55.49
 -21   5  -1 1023.50   56.09
  21   5   1 1006.60   55.99
 -21   5  -1  956.50   56.09
 -21   5  -1  916.21   78.69
 -21   5  -1 1128.29   56.69
  21   5   1 1144.29   56.09
  23  -5   1  457.35   33.50
 -23  -5  -1  459.45   32.40
 -23  -5  -1  417.46   60.29
 -23  -5  -1  471.45   33.80
  23  -5   1  494.85   28.70
  23  -5   1  451.05   31.50
 -23  -5  -1  427.46   29.20
 -23  -5  -1  488.25   33.40
 -23  -5  -1  503.05   35.80
 -23  -5  -1  360.56   56.49
  23  -5   1  475.85   31.90
  23   5   1  488.45   33.40
 -23   5  -1  422.96   32.40
 -23   5  -1  434.96   33.50
 -23   5  -1  566.04   65.79
  23   5   1  481.05   31.60
  23   5   1  461.65   31.80
 -23   5  -1  472.75   36.10
 -23   5  -1  437.16   32.40
 -23   5  -1  479.25   27.00
  23   5   1  538.05   58.49
 -23   5  -1  380.36   57.59
  25  -5   1  273.77   21.50
 -25  -5  -1  339.67   30.20
  25  -5   1  339.07   29.80
  25  -5   1  273.57   26.90
 -25  -5  -1  324.87   31.60
  25  -5   1  296.17   29.20
 -25  -5  -1  269.67   27.10
 -25  -5  -1  225.78   47.00
 -25  -5  -1  252.97   52.99
 -25  -5  -1  225.38   26.70
 -25  -5  -1  281.87   23.20
 -25   5  -1  294.97   30.30
  25   5   1  378.06   53.09
  25   5   1  276.77   27.10
 -25   5  -1  303.67   54.49
  25   5   1  334.77   33.20
 -25   5  -1  379.16   32.00
  25   5   1  319.97   25.70
 -25   5  -1  309.37   20.70
 -25   5  -1  312.37   28.90
 -25   5  -1  248.58   27.90
 -25   5  -1  274.87   50.89
 -27  -5  -1  596.84   35.90
 -27  -5  -1  543.05   70.19
  27  -5   1  546.05   39.30
  27  -5   1  548.45   33.70
 -27  -5  -1  582.24   40.80
 -27  -5  -1  590.34   40.90
  27  -5   1  565.24   37.90
 -27  -5  -1  581.94   41.00
 -27  -5  -1  535.75   40.80
  27  -5   1  592.84   39.40
 -27  -5  -1  589.24   74.69
  27   5   1  578.84   38.30
 -27   5  -1  551.84   40.30
 -27   5  -1  580.54   38.80
  27   5   1  510.35   64.69
 -27   5  -1  498.75   68.79
  27   5   1  590.84   39.20
 -27   5  -1  497.35   72.19
 -27   5  -1  506.75   38.40
  29  -5   1  509.95   38.40
 -29  -5  -1  529.05   40.50
  29  -5   1  526.55   56.99
 -29  -5  -1  503.15   72.29
  29  -5   1  510.55   38.00
 -29  -5  -1  617.74   43.00
 -29  -5  -1  578.24   36.70
 -29  -5  -1  544.45   42.40
 -29  -5  -1  577.94   77.29
  29   5   1  511.15   37.60
 -29   5  -1  519.25   73.89
 -29   5  -1  567.24   41.20
 -29   5  -1  547.25   42.40
  29   5   1  631.94   74.49
 -29   5  -1  466.35   68.99
  29   5   1  604.24   40.70
 -29   5  -1  517.65   39.20
 -31  -5  -1   70.99   19.60
 -31  -5  -1  122.99   23.20
 -31  -5  -1  148.89   46.30
  31  -5   1  135.39   22.00
  31  -5   1  101.29   19.80
 -31  -5  -1  132.89   47.10
  31   5   1  125.39   46.80
 -31   5  -1  135.49   46.50
 -31   5  -1  218.78   56.09
 -31   5  -1  135.49   24.10
 -31   5  -1   93.49   20.40
  31   5   1  149.88   22.60
 -31   5  -1   66.39   18.30
  31   5   1  114.69   20.10
 -33  -5  -1  534.65   44.10
 -33  -5  -1  523.65   76.29
  33  -5   1  570.04   40.80
  33  -5   1  600.94   41.90
 -33  -5  -1  545.25   44.50
  33   5   1  533.85   40.90
  33   5   1  437.66   71.09
 -33   5  -1  535.55   77.29
 -33   5  -1  478.15   40.40
 -33   5  -1  609.34   82.19
 -33   5  -1  533.25   42.90
 -33   5  -1  438.36   41.50
  33   5   1  531.05   39.10
 -35  -5  -1   22.00   45.20
  35  -5   1    9.40   14.70
 -35  -5  -1   21.90   46.30
 -35  -5  -1   23.20   17.60
  35  -5   1   -3.50   12.40
 -35  -5  -1   -2.00   15.60
 -35   5  -1   -6.30   18.50
 -35   5  -1   38.90   44.30
  35   5   1   10.40   12.60
 -35   5  -1   44.60   45.50
 -35   5  -1   -1.40   15.20
 -35   5  -1    8.30   14.50
  35   5   1   16.30   14.00
  35   5   1   25.40   39.70
 -36  -6   1  -60.09   31.30
 -36  -6   1   -5.60   44.40
  36  -6  -1  -11.20   12.90
  36  -6  -1  -12.20   13.00
 -36  -6   1    3.20   16.90
 -36  -6   1   26.50   16.70
 -36   6   1   31.40   19.50
  36   6  -1   94.99   44.20
 -36   6   1  -13.80   19.90
 -36   6   1    9.60   43.60
 -36   6   1   63.49   45.10
  36   6  -1   -5.40   14.30
  36   6  -1   18.30   14.00
 -36   6   1    4.90   15.30
 -36   6   1  -10.40   13.30
  34  -6  -1  457.55   37.20
 -34  -6   1  554.14   82.79
 -34  -6   1  396.56   66.39
 -34  -6   1  527.35   43.00
 -34  -6   1  560.64   43.20
  34  -6  -1  481.65   39.30
 -34   6   1  470.85   74.29
 -34   6   1  416.26   40.50
  34   6  -1  448.06   38.10
  34   6  -1  487.75   38.10
 -34   6   1  442.86   43.00
 -34   6   1  421.56   70.59
 -34   6   1  487.15   37.80
  34   6  -1  518.55   75.09
 -34   6   1  527.85   43.30
 -32  -6   1   25.10   16.40
 -32  -6   1   38.90   39.10
 -32  -6   1    0.50   15.80
  32  -6  -1   -8.90   11.50
 -32  -6   1   -8.80   35.30
  32  -6  -1   -9.60   10.70
 -32   6   1   16.00   15.20
 -32   6   1   -2.80   15.40
  32   6  -1   -1.40   11.30
  32   6  -1   50.89   35.80
 -32   6   1   20.10   41.80
 -32   6   1  -10.10   12.90
 -32   6   1   27.50   40.80
 -32   6   1  -26.70   16.20
  32   6  -1    3.20   11.40
  30  -6  -1  547.95   39.80
 -30  -6   1  543.95   40.90
 -30  -6   1  431.76   68.59
 -30  -6   1  565.14   41.40
  30  -6  -1  505.55   35.60
 -30  -6   1  583.24   77.09
  30  -6  -1  595.94   40.80
  30  -6  -1  626.94   43.60
 -30   6   1  603.84   41.30
 -30   6   1  479.35   70.39
 -30   6   1  589.54   43.10
  30   6  -1  602.84   73.79
 -30   6   1  519.15   39.10
 -30   6   1  530.65   73.89
  30   6  -1  558.04   39.30
  30   6  -1  643.94   41.60
 -30   6   1  544.95   43.30
  28  -6  -1  150.18   22.20
 -28  -6   1  172.58   48.10
 -28  -6   1  176.58   23.50
 -28  -6   1  166.38   25.40
  28  -6  -1  148.99   21.00
  28  -6  -1  141.49   18.80
  28  -6  -1  161.98   21.60
 -28  -6   1  139.89   22.10
 -28  -6   1  185.18   45.20
 -28   6   1  225.08   51.89
 -28   6   1  151.38   22.60
 -28   6   1  100.39   44.00
  28   6  -1  195.98   23.20
 -28   6   1  166.18   23.00
 -28   6   1  183.38   22.80
  28   6  -1  171.38   21.70
  28   6  -1  238.28   49.00
 -28   6   1  169.38   25.70
  26  -6  -1  741.33   45.80
 -26  -6   1  658.93   73.29
 -26  -6   1  757.82   49.20
 -26  -6   1  764.72   48.60
 -26  -6   1  774.02   47.10
 -26  -6   1  757.12   41.70
 -26  -6   1  807.12   46.90
 -26  -6   1  746.03   82.79
  26  -6  -1  748.73   42.70
  26  -6  -1  850.81   46.10
  26  -6  -1  715.63   46.10
 -26   6   1  693.73   45.70
  26   6  -1  807.92   77.79
 -26   6   1  757.12   45.50
  26   6  -1  766.42   49.00
 -26   6   1  741.93   71.59
 -26   6   1  734.33   80.79
  26   6  -1  716.93   44.50
 -26   6   1  678.13   48.30
 -26   6   1  761.72   47.40
  26   6  -1  675.13   46.90
  26   6  -1  736.03   44.80
 -24  -6   1  321.67   27.50
  24  -6  -1  324.27   29.60
  24  -6  -1  314.77   28.40
 -24  -6   1  336.27   32.70
  24  -6  -1  358.16   26.90
 -24  -6   1  325.87   28.70
  24  -6  -1  374.66   25.80
 -24  -6   1  334.87   55.69
 -24  -6   1  363.06   28.20
 -24  -6   1  333.07   51.79
  24   6  -1  336.67   27.50
  24   6  -1  367.86   32.50
 -24   6   1  333.77   28.30
  24   6  -1  353.36   27.20
  24   6  -1  383.96   51.59
 -24   6   1  359.36   31.50
 -24   6   1  355.16   55.29
 -24   6   1  383.36   34.30
 -24   6   1  462.05   61.99
 -24   6   1  340.77   27.60
  24   6  -1  391.26   28.40
 -22  -6   1 1178.78   83.29
  22  -6  -1 1158.88   59.99
  22  -6  -1 1212.68   60.29
 -22  -6   1 1023.50   62.09
  22  -6  -1 1092.99   57.89
  22  -6  -1 1134.49   61.29
 -22  -6   1 1176.28   60.99
 -22  -6   1 1080.59   85.79
 -22  -6   1 1190.58   62.59
 -22  -6   1 1223.28   60.99
  22   6  -1 1122.59   59.49
 -22   6   1 1213.88   88.49
 -22   6   1 1102.99   62.59
  22   6  -1 1210.28   64.19
 -22   6   1 1109.39   58.89
 -22   6   1 1226.78   60.59
  22   6  -1 1196.58   60.29
  22   6  -1 1082.99   78.89
 -22   6   1 1114.99   85.19
 -22   6   1 1163.08   61.09
 -22   6   1 1176.78   61.19
 -22   6   1 1132.69   53.39
  22   6  -1 1080.69   60.59
 -20  -6   1  200.68   21.30
  20  -6  -1  169.98   19.40
 -20  -6   1  174.28   33.70
  20  -6  -1  224.58   21.40
 -20  -6   1  188.38   22.40
 -20  -6   1  197.58   20.40
 -20  -6   1  141.79   36.80
 -20  -6   1  203.88   20.60
  20  -6  -1  199.08   17.50
  20  -6  -1  195.58   21.00
 -20   6   1  180.48   19.00
  20   6  -1  215.78   21.80
 -20   6   1  164.38   38.90
  20   6  -1  183.28   22.50
  20   6  -1  176.98   19.40
 -20   6   1  192.38   19.20
 -20   6   1  216.28   24.30
  20   6  -1  167.08   18.40
 -20   6   1  189.38   20.40
 -20   6   1  199.08   14.00
 -20   6   1  230.08   44.50
 -20   6   1  211.08   20.70
  20   6  -1  231.58   35.40
  18  -6  -1  549.54   32.90
  18  -6  -1  535.45   32.20
 -18  -6   1  496.15   32.20
 -18  -6   1  537.25   34.60
  18  -6  -1  490.55   31.00
 -18  -6   1  488.05   56.59
  18  -6  -1  501.75   32.70
 -18  -6   1  594.04   55.89
 -18  -6   1  529.15   32.70
 -18  -6   1  522.75   35.40
  18  -6  -1  484.55   32.90
 -18   6   1  555.44   32.50
  18   6  -1  580.94   37.70
 -18   6   1  629.14   65.49
 -18   6   1  579.74   37.40
 -18   6   1  571.14   61.09
  18   6  -1  634.94   51.79
 -18   6   1  537.65   27.80
 -18   6   1  552.04   32.60
  18   6  -1  601.44   33.60
  18   6  -1  545.45   33.70
 -18   6   1  539.55   32.30
  18   6  -1  548.05   32.40
 -18   6   1  555.54   33.00
 -16  -6   1  552.74   33.70
  16  -6  -1  564.74   32.80
  16  -6  -1  579.64   33.60
 -16  -6   1  589.84   36.50
  16  -6  -1  613.24   33.30
 -16  -6   1  609.44   33.90
  16  -6  -1  558.04   32.40
  16  -6  -1  554.54   33.40
 -16  -6   1  556.54   59.69
 -16  -6   1  591.34   48.30
 -16  -6   1  543.95   34.10
 -16   6   1  547.95   32.60
 -16   6   1  550.24   36.20
  16   6  -1  544.35   32.80
  16   6  -1  671.43   38.00
 -16   6   1  556.44   32.80
 -16   6   1  460.55   54.19
 -16   6   1  575.34   33.30
 -16   6   1  584.04   62.29
 -16   6   1  547.55   33.40
  16   6  -1  554.74   47.80
 -16   6   1  595.64   29.40
  16   6  -1  567.14   32.90
  16   6  -1  637.04   34.70
  14  -6  -1  665.03   37.50
 -14  -6   1  749.82   50.59
  14  -6  -1  700.83   37.10
 -14  -6   1  718.03   38.30
  14  -6  -1  646.14   36.60
 -14  -6   1  688.43   38.00
  14  -6  -1  674.53   36.90
 -14  -6   1  655.93   58.39
 -14  -6   1  669.03   37.40
 -14  -6   1  703.43   40.30
 -14  -6   1  749.13   39.60
 -14   6   1  817.02   62.89
 -14   6   1  672.73   56.39
  14   6  -1  573.14   54.09
  14   6  -1  705.03   37.70
 -14   6   1  695.43   37.50
 -14   6   1  626.84   36.50
  14   6  -1  751.82   39.00
 -14   6   1  715.03   41.40
  14   6  -1  687.53   37.50
  14   6  -1  675.23   40.40
 -14   6   1  681.43   37.00
 -14   6   1  641.44   36.60
  14   6  -1  610.14   50.19
 -14   6   1  705.73   34.30
 -12  -6   1  448.36   26.20
 -12  -6   1  378.46   45.00
  12  -6  -1  422.26   25.40
  12  -6  -1  443.16   25.60
  12  -6  -1  422.36   25.70
  12  -6  -1  444.96   26.20
 -12  -6   1  405.06   25.80
 -12  -6   1  408.16   28.00
 -12  -6   1  391.16   25.60
  12  -6  -1  438.76   26.40
 -12  -6   1  404.26   27.10
  12  -6  -1  447.56   22.50
 -12  -6   1  422.36   36.10
  12   6  -1  454.15   27.20
  12   6  -1  424.86   26.00
  12   6  -1  435.96   43.40
 -12   6   1  456.95   23.90
  12   6  -1  405.66   28.50
 -12   6   1  393.66   25.80
 -12   6   1  384.76   25.20
 -12   6   1  443.06   25.50
  12   6  -1  392.66   45.50
 -12   6   1  406.36   45.80
 -12   6   1  404.76   48.30
 -12   6   1  433.16   29.50
  12   6  -1  438.46   26.10
 -12   6   1  432.36   25.60
  10  -6  -1 1610.94   74.69
 -10  -6   1 1486.95   73.69
  10  -6  -1 1651.83   74.09
 -10  -6   1 1613.74   72.89
 -10  -6   1 1576.94   74.49
 -10  -6   1 1537.05   74.39
 -10  -6   1 1613.44   92.69
  10  -6  -1 1600.14   74.29
 -10  -6   1 1526.15   82.69
  10  -6  -1 1570.94   73.79
 -10  -6   1 1560.54   76.29
 -10  -6   1 1616.84   75.19
  10  -6  -1 1638.44   71.39
  10  -6  -1 1562.24   74.49
 -10   6   1 1583.94   72.89
  10   6  -1 1584.04   76.99
  10   6  -1 1567.44   73.99
 -10   6   1 1625.44   92.59
  10   6  -1 1569.14   89.99
 -10   6   1 1657.23   72.49
  10   6  -1 1675.23   75.19
  10   6  -1 1534.15   73.79
 -10   6   1 1581.64   73.89
 -10   6   1 1544.25   94.29
 -10   6   1 1602.74   74.39
 -10   6   1 1524.15   76.59
 -10   6   1 1570.24   73.59
  10   6  -1 1577.34   87.39
  -8  -6   1  762.42   39.40
  -8  -6   1  718.43   38.90
  -8  -6   1  732.93   57.69
   8  -6  -1  734.23   47.10
   8  -6  -1  733.53   38.60
   8  -6  -1  759.12   37.00
  -8  -6   1  732.73   38.90
   8  -6  -1  779.42   39.00
   8  -6  -1  784.72   39.70
   8  -6  -1  765.02   39.90
  -8  -6   1  756.72   39.90
   8  -6  -1  774.42   39.50
  -8  -6   1  747.93   41.10
   8   6  -1  781.02   40.10
   8   6  -1  744.53   39.00
  -8   6   1  748.83   38.80
  -8   6   1  843.52   57.89
  -8   6   1  759.32   41.70
   8   6  -1  738.33   41.40
  -8   6   1  778.42   38.40
  -8   6   1  773.32   38.10
   8   6  -1  768.92   52.09
  -8   6   1  833.72   59.79
  -8   6   1  793.52   39.00
   8   6  -1  733.63   42.60
   8   6  -1  751.82   52.99
  -8   6   1  753.62   39.20
   8   6  -1  770.92   39.10
   6  -6  -1 1017.40   49.60
  -6  -6   1 1022.30   50.09
   6  -6  -1  911.41   49.60
   6  -6  -1 1030.10   49.99
   6  -6  -1 1086.69   50.69
  -6  -6   1 1054.09   50.69
  -6  -6   1 1037.30   50.19
  -6  -6   1  917.71   50.79
   6  -6  -1 1027.80   49.70
  -6  -6   1 1017.90   49.60
   6  -6  -1 1015.10   48.20
   6  -6  -1  984.60   49.90
  -6   6   1 1047.80   48.40
  -6   6   1 1048.60   49.40
  -6   6   1 1062.09   49.80
  -6   6   1 1020.60   52.19
  -6   6   1 1078.69   49.60
   6   6  -1  974.00   51.49
   6   6  -1 1018.90   49.50
   6   6  -1 1085.49   50.89
  -6   6   1 1066.49   66.69
   6   6  -1  947.51   61.39
   6   6  -1  977.90   49.40
  -6   6   1 1035.70   49.99
  -6   6   1  963.10   68.39
   6   6  -1 1064.69   50.39
   6   6  -1  987.20   62.19
  -4  -6   1  953.70   46.90
   4  -6  -1  952.80   46.70
  -4  -6   1  913.81   47.20
  -4  -6   1  988.40   47.50
   4  -6  -1 1029.30   47.40
  -4  -6   1  962.10   48.40
   4  -6  -1  991.40   45.10
   4  -6  -1  887.01   47.10
  -4  -6   1  915.21   46.40
   4  -6  -1  913.61   47.20
   4  -6  -1  954.10   46.50
  -4  -6   1  984.40   44.00
   4   6  -1  999.80   47.10
  -4   6   1  986.50   47.20
   4   6  -1  824.42   57.39
   4   6  -1  973.10   47.20
  -4   6   1  915.31   46.70
  -4   6   1  964.00   45.10
  -4   6   1  988.60   63.19
   4   6  -1  956.30   48.90
  -4   6   1  942.11   46.40
   4   6  -1  897.81   61.99
   4   6  -1  940.91   46.60
   4   6  -1  958.80   47.50
   4   6  -1  964.80   57.89
  -4   6   1  953.30   46.50
  -4   6   1  977.20   49.30
   2  -6  -1  551.34   29.60
  -2  -6   1  544.55   29.10
  -2  -6   1  555.14   29.30
   2  -6  -1  520.05   29.10
   2  -6  -1  554.04   29.10
   2  -6  -1  529.45   28.80
  -2  -6   1  527.65   30.00
  -2  -6   1  564.74   30.10
  -2  -6   1  528.75   25.90
   2  -6  -1  520.85   30.20
  -2  -6   1  528.55   28.90
   2   6  -1  528.95   31.00
  -2   6   1  521.85   28.60
   2   6  -1  519.25   30.10
  -2   6   1  523.25   29.80
  -2   6   1  482.15   28.20
   2   6  -1  500.05   28.50
   2   6  -1  522.55   40.80
   2   6  -1  535.85   29.10
   2   6  -1  544.85   44.90
   2   6  -1  532.65   38.30
  -2   6   1  533.35   27.30
   2   6  -1  508.45   29.40
  -2   6   1  541.75   44.80
  -2   6   1  547.85   29.10
   0  -6  -1 1163.68   52.89
   0  -6  -1 1013.90   51.89
   0  -6   1 1067.59   53.09
   0  -6  -1 1044.60   51.79
   0  -6   1 1139.59   53.09
   0  -6  -1 1038.70   53.39
   0  -6   1 1124.79   49.60
   0  -6   1 1044.80   52.09
   0  -6  -1 1057.79   52.59
   0  -6   1 1025.90   52.89
   0  -6   1 1156.08   52.89
   0   6  -1 1059.19   53.39
   0   6   1  989.00   51.69
   0   6  -1 1168.58   61.49
   0   6  -1 1090.39   52.39
   0   6   1 1091.29   51.89
   0   6   1 1122.69   54.09
   0   6  -1 1124.09   52.69
   0   6   1 1087.69   69.19
   0   6   1 1143.69   52.99
   0   6   1 1052.89   63.39
   0   6  -1 1095.39   49.60
   0   6  -1 1073.19   54.19
   0   6   1 1095.89   50.49
   0   6  -1 1111.59   64.99
   0   6  -1 1183.68   70.79
   0   6  -1 1127.09   52.99
   2  -6   1  375.56   23.70
  -2  -6  -1  363.26   24.00
   2  -6   1  387.46   23.60
  -2  -6  -1  400.96   24.00
   2  -6   1  404.66   23.60
  -2  -6  -1  388.86   22.90
  -2  -6  -1  439.06   23.70
   2  -6   1  378.96   23.10
   2  -6   1  387.16   23.30
  -2  -6  -1  363.46   22.40
   2   6   1  396.06   22.70
  -2   6  -1  396.66   23.80
  -2   6  -1  368.16   23.30
   2   6   1  380.96   25.40
  -2   6  -1  394.16   25.20
  -2   6  -1  377.36   23.10
  -2   6  -1  404.46   23.60
  -2   6  -1  382.36   23.10
   2   6   1  368.16   35.40
  -2   6  -1  380.46   20.50
  -2   6  -1  443.36   43.70
   2   6   1  373.26   41.30
   2   6   1  396.06   22.60
   2   6   1  388.86   23.40
   2   6   1  329.47   30.20
   4  -6   1 1283.47   60.49
   4  -6   1 1258.27   60.09
   4  -6   1 1184.48   59.49
  -4  -6  -1 1242.58   59.89
  -4  -6  -1 1345.47   60.69
  -4  -6  -1 1350.16   70.39
   4  -6   1 1348.77   61.29
  -4  -6  -1 1241.08   59.99
  -4  -6  -1 1380.46   58.59
   4  -6   1 1256.17   60.39
  -4  -6  -1 1160.28   61.09
  -4  -6  -1 1259.17   60.69
   4   6   1 1314.57   60.69
   4   6   1 1246.58   59.69
  -4   6  -1 1209.48   80.09
  -4   6  -1 1280.47   61.09
  -4   6  -1 1246.58   59.99
   4   6   1 1214.28   70.89
  -4   6  -1 1295.97   57.79
  -4   6  -1 1263.27   59.99
  -4   6  -1 1201.78   75.79
  -4   6  -1 1199.18   60.39
   4   6   1 1291.57   62.79
  -4   6  -1 1276.87   59.99
  -4   6  -1 1217.38   62.39
   4   6   1 1305.27   70.89
   4   6   1 1287.07   59.69
   6  -6   1   21.30    7.20
  -6  -6  -1   64.09   17.20
   6  -6   1   22.90    6.90
  -6  -6  -1   15.50    6.80
  -6  -6  -1   32.50    8.20
   6  -6   1   18.20    6.70
   6  -6   1   30.40    7.70
  -6  -6  -1   20.90    8.80
  -6  -6  -1   21.30    6.50
   6  -6   1   27.10    7.90
  -6  -6  -1   20.00    7.20
  -6  -6  -1   32.10    6.30
   6   6   1   32.90    7.40
  -6   6  -1   25.80   10.10
  -6   6  -1   13.30    6.30
   6   6   1   17.20    6.50
  -6   6  -1   70.79   22.40
   6   6   1   27.80   15.80
   6   6   1   23.90   15.90
  -6   6  -1   22.60    7.40
   6   6   1   29.60    9.30
   6   6   1   11.80    5.90
  -6   6  -1   30.20    7.80
  -6   6  -1   11.10   21.10
  -6   6  -1   21.70    6.00
  -6   6  -1   24.30    7.00
  -8  -6  -1 1638.24   95.89
   8  -6   1 1704.93   77.79
  -8  -6  -1 1665.73   78.89
  -8  -6  -1 1620.94   77.89
  -8  -6  -1 1757.52   78.79
  -8  -6  -1 1691.93   88.99
   8  -6   1 1676.13   78.59
  -8  -6  -1 1630.34   79.89
   8  -6   1 1714.73   78.99
  -8  -6  -1 1625.14   77.99
   8  -6   1 1718.33   78.19
   8  -6   1 1640.94   77.79
   8   6   1 1751.02   78.99
  -8   6  -1 1708.83   77.19
  -8   6  -1 1809.82  101.69
   8   6   1 1676.23   89.49
   8   6   1 1675.83   81.49
   8   6   1 1647.04   77.79
  -8   6  -1 1670.63   77.89
  -8   6  -1 1750.02   79.09
  -8   6  -1 1660.43   76.19
   8   6   1 1645.54   77.79
  -8   6  -1 1683.23   78.09
  -8   6  -1 1672.43   80.99
  -8   6  -1 1699.83   96.29
  10  -6   1  411.46   25.60
  10  -6   1  473.75   26.60
 -10  -6  -1  471.35   42.70
 -10  -6  -1  427.16   25.50
 -10  -6  -1  359.66   26.60
  10  -6   1  447.56   24.50
 -10  -6  -1  379.66   24.80
  10  -6   1  447.16   25.80
 -10  -6  -1  397.56   25.90
  10  -6   1  385.76   24.20
  10  -6   1  407.96   25.20
 -10  -6  -1  417.56   25.20
 -10  -6  -1  391.06   45.10
 -10   6  -1  427.96   24.00
 -10   6  -1  414.16   46.80
 -10   6  -1  407.86   23.90
 -10   6  -1  415.96   25.50
 -10   6  -1  340.57   46.40
  10   6   1  394.06   28.20
  10   6   1  411.36   24.70
 -10   6  -1  373.86   24.40
 -10   6  -1  418.86   28.30
  10   6   1  460.25   42.40
  10   6   1  390.96   25.10
 -10   6  -1  424.16   25.70
  10   6   1  432.26   25.80
 -12  -6  -1 2862.81  123.79
 -12  -6  -1 2723.33  143.39
 -12  -6  -1 2758.32  137.09
  12  -6   1 2730.53  122.19
 -12  -6  -1 2678.23  123.69
  12  -6   1 2798.82  123.39
  12  -6   1 2723.03  123.19
  12  -6   1 2750.62  124.09
 -12  -6  -1 2710.63  124.49
 -12  -6  -1 2543.05  124.99
 -12   6  -1 2917.61  127.49
 -12   6  -1 2715.93  124.09
  12   6   1 2813.22  123.59
 -12   6  -1 2764.92  122.29
 -12   6  -1 2580.84  122.89
  12   6   1 2734.23  136.29
  12   6   1 2647.83  126.89
 -12   6  -1 2802.52  121.19
 -12   6  -1 2730.33  147.79
  12   6   1 2736.03  124.09
 -12   6  -1 2719.83  123.09
  12   6   1 2747.82  123.19
 -12   6  -1 2804.92  144.09
 -14  -6  -1  300.77   21.90
  14  -6   1  283.37   20.00
 -14  -6  -1  320.97   24.60
  14  -6   1  280.47   21.50
 -14  -6  -1  324.87   22.50
  14  -6   1  293.17   22.60
  14  -6   1  322.77   21.80
 -14  -6  -1  302.57   41.90
 -14  -6  -1  341.67   23.80
 -14  -6  -1  291.57   37.40
 -14  -6  -1  270.97   22.20
  14  -6   1  325.97   22.20
 -14   6  -1  278.87   21.10
 -14   6  -1  244.98   20.70
 -14   6  -1  357.06   26.40
  14   6   1  350.76   22.20
 -14   6  -1  312.27   21.60
  14   6   1  292.27   25.20
  14   6   1  319.67   38.10
 -14   6  -1  257.77   40.70
 -14   6  -1  336.17   48.60
  14   6   1  305.77   22.00
 -14   6  -1  365.46   33.80
 -14   6  -1  321.37   19.90
  14   6   1  304.37   22.70
 -14   6  -1  281.67   21.80
 -16  -6  -1 1775.72   82.49
  16  -6   1 1753.62   79.69
 -16  -6  -1 1731.33   98.59
 -16  -6  -1 1718.43   84.29
  16  -6   1 1566.64   81.49
 -16  -6  -1 1799.32  105.29
  16  -6   1 1649.83   80.99
 -16  -6  -1 1683.33   81.79
 -16  -6  -1 1801.52   82.39
 -16  -6  -1 1830.82   83.79
  16  -6   1 1688.13   80.89
 -16   6  -1 1683.73   81.29
 -16   6  -1 1697.53   77.99
  16   6   1 1731.83   82.29
  16   6   1 1674.73   81.19
 -16   6  -1 1694.93   82.39
  16   6   1 1680.03   96.39
 -16   6  -1 1649.93   84.69
  16   6   1 1828.02   86.89
 -16   6  -1 1418.56  102.69
 -16   6  -1 1800.92   81.89
 -16   6  -1 1616.24  104.89
  16   6   1 1709.33   81.29
 -16   6  -1 1691.63   80.99
 -18  -6  -1    4.90   23.60
 -18  -6  -1   17.30   11.80
 -18  -6  -1   14.20   10.20
  18  -6   1   19.50    8.00
  18  -6   1   10.10    8.50
 -18  -6  -1   26.20   21.70
  18  -6   1   10.30    8.70
  18  -6   1   19.70    9.90
 -18  -6  -1    0.10    8.60
 -18  -6  -1    4.80    8.70
 -18   6  -1    5.10    8.60
 -18   6  -1    5.90    6.40
 -18   6  -1   -2.30   24.80
 -18   6  -1   10.10   13.10
 -18   6  -1   20.60   26.80
  18   6   1    4.70    7.10
 -18   6  -1    8.00    9.70
  18   6   1   12.50    8.40
  18   6   1   38.10   22.60
 -18   6  -1   -3.00    7.60
 -18   6  -1   -2.00    8.00
  18   6   1    5.20   10.10
  18   6   1    9.80    7.90
 -20  -6  -1  455.45   58.69
  20  -6   1  571.84   33.80
 -20  -6  -1  587.04   62.09
  20  -6   1  469.75   33.70
  20  -6   1  493.65   30.30
 -20  -6  -1  510.45   35.50
  20  -6   1  440.36   32.30
 -20  -6  -1  467.75   36.30
 -20  -6  -1  486.55   33.20
 -20  -6  -1  557.04   34.20
 -20   6  -1  469.05   32.60
  20   6   1  557.74   56.49
 -20   6  -1  572.24   29.30
  20   6   1  540.85   33.00
  20   6   1  559.44   34.80
  20   6   1  538.85   38.60
 -20   6  -1  477.75   35.90
 -20   6  -1  529.85   33.20
 -20   6  -1  521.45   34.20
 -20   6  -1  527.55   66.29
  20   6   1  561.64   33.90
 -20   6  -1  452.15   59.09
 -20   6  -1  531.95   34.40
 -22  -6  -1   -4.50   10.80
  22  -6   1   -2.40    9.20
 -22  -6  -1   -3.90    9.30
  22  -6   1  -16.90    7.10
 -22  -6  -1  -20.50   22.50
  22  -6   1   -1.10    7.00
 -22  -6  -1   -9.50    8.60
 -22  -6  -1    3.30   29.10
 -22  -6  -1    9.20   13.20
  22  -6   1   -6.90    8.00
 -22   6  -1   16.30   11.30
 -22   6  -1   -1.00   31.00
 -22   6  -1   -4.70   10.70
 -22   6  -1   -5.60   13.90
 -22   6  -1   -0.90    6.30
 -22   6  -1    0.20   10.00
  22   6   1    1.60    8.50
  22   6   1   11.10    9.40
 -22   6  -1  -16.50    8.00
  22   6   1    1.60    8.50
  22   6   1   17.50   25.10
 -22   6  -1  -42.70   27.40
  22   6   1    7.50   13.10
 -24  -6  -1 1063.49   58.69
  24  -6   1 1027.90   57.59
  24  -6   1 1009.00   55.69
 -24  -6  -1  986.80   58.29
  24  -6   1 1050.29   56.29
 -24  -6  -1 1022.20   56.59
 -24  -6  -1  988.30   53.49
 -24  -6  -1 1029.60   82.29
  24  -6   1  966.30   51.49
 -24  -6  -1  911.81   82.69
 -24  -6  -1 1074.19   57.49
 -24   6  -1  880.41   57.49
  24   6   1  935.21   76.99
  24   6   1 1061.19   56.49
 -24   6  -1  941.71   56.29
 -24   6  -1  974.90   55.99
 -24   6  -1  893.91   90.09
 -24   6  -1  970.50   88.39
 -24   6  -1 1035.00   56.49
  24   6   1 1044.30   56.09
 -26  -6  -1    3.90   12.20
  26  -6   1    2.20    8.20
  26  -6   1    7.10   11.40
 -26  -6  -1   13.00   16.60
 -26  -6  -1    6.60   13.00
 -26  -6  -1   37.10   34.80
 -26  -6  -1   52.39   37.50
  26  -6   1   13.90   11.50
  26  -6   1    6.70   10.70
 -26  -6  -1   12.40   10.50
 -26  -6  -1   -1.60   12.50
  26   6   1   45.20   30.30
 -26   6  -1   17.40   14.70
 -26   6  -1    7.50   11.70
 -26   6  -1   21.20   37.50
  26   6   1   12.30   12.40
 -26   6  -1    5.60   17.00
 -26   6  -1  -33.30   35.50
 -26   6  -1   13.00   13.00
  26   6   1    7.50   11.10
 -28  -6  -1  947.31   52.29
 -28  -6  -1 1003.40   58.39
 -28  -6  -1 1011.50   60.39
 -28  -6  -1  872.81   57.89
 -28  -6  -1 1101.09   95.79
  28  -6   1  895.11   54.39
  28  -6   1 1039.30   56.49
 -28  -6  -1  981.80   58.09
 -28   6  -1  948.31   56.69
 -28   6  -1  905.91   59.09
  28   6   1  889.71   55.19
 -28   6  -1  839.22   93.89
 -28   6  -1  815.52   53.69
  28   6   1  913.21   55.39
  28   6   1 1148.99   87.29
 -28   6  -1  863.61   91.79
 -28   6  -1  965.70   56.79
 -30  -6  -1  182.18   25.50
 -30  -6  -1  209.78   53.19
 -30  -6  -1  186.78   26.00
  30  -6   1  119.89   21.20
  30  -6   1  142.09   22.70
 -30  -6  -1  251.17   54.39
 -30   6  -1  109.99   21.10
 -30   6  -1  139.39   49.99
 -30   6  -1  144.39   24.00
  30   6   1  152.08   47.30
 -30   6  -1  150.38   25.60
 -30   6  -1  157.38   24.80
  30   6   1  161.68   23.30
  30   6   1  173.38   24.40
 -30   6  -1   67.09   46.40
  32  -6   1  691.73   46.50
 -32  -6  -1  663.73   87.59
  32  -6   1  682.03   45.90
 -32  -6  -1  608.44   48.10
 -32  -6  -1  629.94   47.80
 -32   6  -1  621.64   83.59
  32   6   1  654.03   45.10
 -32   6  -1  645.74   45.00
 -32   6  -1  713.83   50.69
 -32   6  -1  603.54   47.30
 -32   6  -1  544.25   83.29
  32   6   1  649.93   46.60
 -32   6  -1  630.44   46.50
  32   6   1  646.54   79.49
  34  -6   1  104.59   20.90
  34  -6   1   88.29   20.50
 -34  -6  -1   60.09   47.30
 -34  -6  -1   94.29   24.10
 -34  -6  -1  137.59   52.19
 -34  -6  -1   84.69   22.40
  34   6   1   47.00   42.40
  34   6   1  136.99   22.90
  34   6   1   75.29   18.40
 -34   6  -1   92.29   20.20
 -34   6  -1  119.09   52.49
 -34   6  -1   66.19   20.20
 -34   6  -1   94.89   24.80
 -34   6  -1   90.79   54.09
 -34   6  -1   68.69   22.60
 -35  -7   1   26.30   19.20
 -35  -7   1  -41.70   38.70
 -35  -7   1   31.40   19.90
  35  -7  -1   11.20   15.30
  35  -7  -1   -3.10   12.30
 -35  -7   1   -0.30   41.40
  35   7  -1   78.69   45.00
  35   7  -1   19.00   15.40
  35   7  -1   10.00   13.20
 -35   7   1    7.90   15.60
 -35   7   1  -42.10   39.60
 -35   7   1  -38.50   37.80
 -35   7   1   -0.70   17.50
 -35   7   1    6.30   15.80
 -35   7   1   -5.70   18.10
  33  -7  -1   67.69   18.30
 -33  -7   1  112.19   48.10
  33  -7  -1  104.49   20.30
 -33  -7   1   76.89   20.40
 -33  -7   1  121.29   48.90
 -33  -7   1  118.29   23.10
 -33   7   1   43.60   39.40
 -33   7   1   97.09   22.50
 -33   7   1   46.40   22.80
 -33   7   1   57.99   47.60
  33   7  -1   99.89   43.30
 -33   7   1   92.29   20.70
  33   7  -1   84.59   18.10
  33   7  -1   93.39   20.20
 -33   7   1   80.99   20.20
 -31  -7   1   22.00   17.30
 -31  -7   1   15.00   15.80
  31  -7  -1   -1.60   12.90
 -31  -7   1   19.60   18.10
 -31  -7   1   22.80   38.10
  31  -7  -1   15.20   13.60
 -31  -7   1   32.60   43.90
 -31   7   1    8.50   41.30
  31   7  -1   18.60   12.70
 -31   7   1    4.60   19.00
 -31   7   1    3.80   13.90
 -31   7   1   38.50   46.00
  31   7  -1  143.59   43.00
 -31   7   1   46.80   17.60
 -31   7   1    0.40   13.10
  31   7  -1   32.60   15.00
 -29  -7   1   75.29   42.70
 -29  -7   1  144.19   23.60
  29  -7  -1  114.69   19.50
 -29  -7   1  193.08   48.80
  29  -7  -1  119.49   21.30
  29  -7  -1   75.89   15.40
  29  -7  -1   81.19   17.50
 -29  -7   1   47.50   19.70
 -29  -7   1   82.49   19.40
 -29   7   1  104.49   20.00
 -29   7   1   62.69   20.30
  29   7  -1  107.99   19.60
 -29   7   1   69.89   19.30
 -29   7   1   84.79   17.70
  29   7  -1  101.49   18.50
  29   7  -1   82.99   37.50
 -29   7   1  107.69   47.00
 -29   7   1   58.49   46.00
 -27  -7   1   25.60   33.30
  27  -7  -1    1.60   10.30
  27  -7  -1    8.20    9.80
  27  -7  -1   21.30   13.10
  27  -7  -1    6.30   11.10
 -27  -7   1  -13.50   32.70
 -27  -7   1    5.30   17.10
 -27  -7   1  -13.90   11.30
 -27  -7   1   -6.60   11.30
 -27   7   1  -10.40   11.00
  27   7  -1  -27.30   11.60
  27   7  -1   -5.10   27.50
 -27   7   1   20.80   37.90
 -27   7   1    6.80   11.30
 -27   7   1  -22.80   14.20
  27   7  -1    4.30    9.90
 -27   7   1   12.40   14.80
  27   7  -1   13.00   11.30
 -27   7   1   54.69   39.20
  25  -7  -1  117.49   18.10
 -25  -7   1  105.29   18.80
 -25  -7   1   57.79   30.20
 -25  -7   1   94.19   18.60
  25  -7  -1  145.99   21.10
  25  -7  -1  110.19   18.10
 -25  -7   1  102.49   23.30
 -25  -7   1  112.49   19.40
  25  -7  -1   92.99   15.70
 -25  -7   1   67.39   38.30
  25   7  -1   98.79   16.50
 -25   7   1   67.99   19.50
 -25   7   1   76.99   15.40
  25   7  -1  133.09   37.60
  25   7  -1  100.29   20.10
 -25   7   1  154.78   45.50
 -25   7   1  173.98   47.30
 -25   7   1  117.09   19.50
 -25   7   1  115.39   18.10
  25   7  -1   81.39   16.60
  23  -7  -1   13.90    9.60
 -23  -7   1   17.10   13.00
  23  -7  -1    4.10    8.90
 -23  -7   1    5.10   34.80
 -23  -7   1   18.90   12.00
 -23  -7   1    8.60   14.70
 -23  -7   1   12.00   11.50
  23  -7  -1   19.20   10.40
  23  -7  -1    9.90    9.50
 -23  -7   1   41.50   29.70
  23   7  -1   -1.40   25.70
 -23   7   1   21.10   30.20
 -23   7   1   24.30   12.00
  23   7  -1    9.80   13.60
 -23   7   1   18.20   16.40
  23   7  -1   13.70   10.80
 -23   7   1   24.40   32.10
  23   7  -1    4.40   10.00
  23   7  -1   -2.40    8.10
 -23   7   1   -1.70   11.90
 -23   7   1    9.50   11.00
 -21  -7   1   61.99   17.30
  21  -7  -1   73.19   13.50
  21  -7  -1   69.99   14.60
 -21  -7   1   56.29   14.70
  21  -7  -1   74.69   13.70
 -21  -7   1   95.29   35.00
 -21  -7   1   40.30   26.70
 -21  -7   1   67.99   14.30
 -21  -7   1   34.50   13.30
  21  -7  -1   71.09   14.20
 -21   7   1   43.60   12.30
  21   7  -1   53.89   12.70
  21   7  -1   59.99   13.40
 -21   7   1   43.70   33.90
 -21   7   1   89.49   36.90
 -21   7   1   62.69   17.30
  21   7  -1   60.69   16.00
  21   7  -1   68.69   13.20
 -21   7   1   70.29   14.20
 -21   7   1   63.39   14.10
  21   7  -1   78.29   29.40
 -19  -7   1   56.79   15.50
 -19  -7   1    8.10   21.80
  19  -7  -1   18.60    9.60
  19  -7  -1   35.80   11.30
  19  -7  -1   24.20   11.10
  19  -7  -1   31.80   10.40
 -19  -7   1   20.40   10.10
 -19  -7   1   40.20   12.10
 -19  -7   1   22.10   27.80
 -19  -7   1   28.00   11.40
  19   7  -1   33.40   10.80
 -19   7   1   41.70   10.50
  19   7  -1   28.40   14.90
 -19   7   1   20.10   10.70
 -19   7   1   26.10   14.10
  19   7  -1   16.60   27.40
 -19   7   1   32.00    7.80
 -19   7   1   23.00   11.30
 -19   7   1   28.60   30.50
 -19   7   1   22.50   10.20
  19   7  -1   34.20   10.40
  19   7  -1   40.80   10.90
 -19   7   1   45.70   29.30
  19   7  -1   37.10   24.50
 -17  -7   1  102.29   18.70
  17  -7  -1  113.29   14.50
 -17  -7   1  141.49   16.80
  17  -7  -1  150.98   16.80
 -17  -7   1  150.98   18.00
 -17  -7   1  134.79   28.40
 -17  -7   1  174.88   40.40
 -17  -7   1  117.19   17.00
  17  -7  -1  128.59   16.00
  17  -7  -1  125.19   15.60
 -17   7   1  128.49   15.80
 -17   7   1  112.89   12.30
 -17   7   1  173.48   41.20
 -17   7   1  140.09   16.80
 -17   7   1  162.58   39.00
  17   7  -1  132.79   16.20
 -17   7   1  129.39   16.20
 -17   7   1  122.19   19.20
  17   7  -1  125.69   15.80
  17   7  -1  145.69   39.20
 -17   7   1  119.89   15.00
  17   7  -1  101.39   28.70
  17   7  -1  121.79   19.40
  17   7  -1  153.08   17.60
  15  -7  -1   -8.40    6.00
  15  -7  -1   10.90    7.90
 -15  -7   1   -1.50    9.10
  15  -7  -1    6.80    8.60
 -15  -7   1    4.20   22.40
 -15  -7   1   21.30   12.90
  15  -7  -1    3.20    8.10
 -15  -7   1   -9.60    8.10
 -15  -7   1   -6.60    7.20
 -15  -7   1   11.20   17.70
 -15   7   1    3.20    6.60
  15   7  -1   -2.40    6.80
 -15   7   1    0.20    6.90
 -15   7   1  -26.90   21.30
 -15   7   1   -4.70   25.90
 -15   7   1   -1.50    6.80
  15   7  -1  -17.10   20.40
 -15   7   1    6.10   11.70
  15   7  -1    0.00   18.10
 -15   7   1   13.60    8.30
  15   7  -1  -14.90    9.80
  15   7  -1   -1.60    6.90
  15   7  -1    4.60    7.80
 -15   7   1    3.20    8.10
  13  -7  -1  224.28   18.70
  13  -7  -1  188.38   18.00
 -13  -7   1  184.78   19.80
 -13  -7   1  197.08   21.90
  13  -7  -1  203.68   18.00
 -13  -7   1  256.67   32.10
  13  -7  -1  209.18   18.20
  13  -7  -1  222.58   15.30
  13  -7  -1  223.18   20.00
 -13  -7   1  217.38   38.30
 -13  -7   1  247.48   20.90
  13   7  -1  215.58   36.00
  13   7  -1  213.68   19.30
 -13   7   1  257.47   40.70
 -13   7   1  208.58   18.90
  13   7  -1  203.08   19.60
 -13   7   1  159.78   20.30
 -13   7   1  211.88   18.70
  13   7  -1  262.87   35.50
  13   7  -1  228.68   23.40
 -13   7   1  191.58   38.80
 -13   7   1  205.28   16.80
  13   7  -1  214.88   20.00
 -13   7   1  199.28   19.50
 -13   7   1  196.68   18.50
 -11  -7   1   71.49   13.80
  11  -7  -1   74.09   11.00
  11  -7  -1   60.69   11.00
  11  -7  -1   67.49   11.70
  11  -7  -1   35.40    8.90
 -11  -7   1   46.10   10.30
 -11  -7   1   71.79   28.90
 -11  -7   1   57.89   18.80
  11  -7  -1   55.79   11.10
 -11  -7   1   44.80   10.40
 -11  -7   1   81.59   12.50
 -11   7   1   39.20    9.50
 -11   7   1   44.60   24.50
  11   7  -1   57.09   11.10
 -11   7   1   49.99    9.70
 -11   7   1   35.80    9.60
  11   7  -1   55.99   22.20
  11   7  -1  105.89   24.60
  11   7  -1   53.49   10.80
 -11   7   1   68.89   10.50
  11   7  -1   60.69   10.70
 -11   7   1   57.69   27.50
 -11   7   1   50.49    9.50
 -11   7   1   51.59   13.20
  11   7  -1   48.00   13.00
  -9  -7   1  510.05   38.40
  -9  -7   1  537.25   26.80
  -9  -7   1  478.55   29.40
  -9  -7   1  496.95   30.50
   9  -7  -1  498.85   29.20
   9  -7  -1  514.45   30.10
   9  -7  -1  469.05   29.80
  -9  -7   1  533.85   30.00
  -9  -7   1  523.85   33.30
  -9  -7   1  528.85   55.29
   9  -7  -1  502.85   29.20
  -9  -7   1  546.35   30.70
   9  -7  -1  490.65   30.40
   9  -7  -1  557.04   39.90
   9   7  -1  483.75   29.20
  -9   7   1  564.14   59.39
  -9   7   1  518.75   29.10
  -9   7   1  471.15   27.80
  -9   7   1  503.65   29.00
  -9   7   1  468.45   29.30
   9   7  -1  480.75   29.00
  -9   7   1  485.05   29.90
  -9   7   1  533.75   33.20
  -9   7   1  416.36   49.30
   9   7  -1  517.45   33.80
   9   7  -1  519.05   44.40
   9   7  -1  503.05   30.50
   9   7  -1  535.45   44.90
   7  -7  -1   40.90    9.00
   7  -7  -1   37.80    8.90
   7  -7  -1   38.60    8.70
  -7  -7   1   40.70   11.00
  -7  -7   1   40.90    9.20
  -7  -7   1   28.20    8.40
  -7  -7   1   29.40    8.30
   7  -7  -1   29.00    7.50
   7  -7  -1   48.70    9.20
   7  -7  -1   13.00   13.60
  -7  -7   1   35.70    9.90
  -7  -7   1   60.69   17.40
  -7   7   1   22.10    7.00
   7   7  -1   39.60    9.20
  -7   7   1   34.20   11.10
   7   7  -1   44.10   19.60
   7   7  -1   34.20   10.70
  -7   7   1   32.30   24.40
   7   7  -1   32.20   20.70
  -7   7   1   36.70    8.60
  -7   7   1   29.20    8.90
   7   7  -1   30.70   18.40
  -7   7   1   34.60    8.20
   7   7  -1   37.40    8.50
  -7   7   1   34.60    8.60
   7   7  -1   57.59   10.50
  -7   7   1   75.09   27.20
  -5  -7   1   90.39   12.30
  -5  -7   1  106.59   12.90
   5  -7  -1   96.79   12.10
  -5  -7   1   87.29   11.70
   5  -7  -1  134.49   14.60
  -5  -7   1  116.89   14.80
   5  -7  -1  102.59   12.20
   5  -7  -1  168.98   23.30
   5  -7  -1   81.59   12.00
  -5  -7   1   99.29   13.00
   5  -7  -1   93.59   12.50
   5   7  -1   96.99   14.30
  -5   7   1   91.29   14.30
   5   7  -1  113.09   13.00
  -5   7   1   92.59   27.30
  -5   7   1   97.49   11.90
   5   7  -1   85.89   22.00
  -5   7   1  105.79   12.90
   5   7  -1   89.79   11.90
  -5   7   1   91.69   10.80
  -5   7   1   96.59   12.10
   5   7  -1   76.59   25.10
  -5   7   1   88.49   12.70
   5   7  -1  114.79   24.20
   5   7  -1  129.39   13.80
   3  -7  -1  137.69   14.20
  -3  -7   1  164.98   15.60
   3  -7  -1  119.39   14.50
  -3  -7   1  130.69   14.50
   3  -7  -1  137.99   13.90
   3  -7  -1  123.19   14.10
   3  -7  -1  133.59   13.90
  -3  -7   1  126.09   13.60
  -3  -7   1  141.29   14.20
  -3  -7   1  112.39   14.50
   3  -7  -1  165.08   22.70
   3   7  -1  131.09   15.50
  -3   7   1  124.09   13.50
  -3   7   1  144.49   12.80
  -3   7   1  129.09   31.70
  -3   7   1  124.59   15.10
   3   7  -1  110.59   13.30
  -3   7   1  108.69   12.70
  -3   7   1  154.68   14.80
   3   7  -1  102.69   27.10
   3   7  -1  131.09   13.60
   3   7  -1  129.19   13.60
   3   7  -1  152.38   25.70
   3   7  -1  160.18   27.20
  -1  -7   1   35.60    9.10
  -1  -7   1   30.10    8.30
  -1  -7   1   43.30    9.30
   1  -7  -1   39.30    9.30
   1  -7  -1   42.10    8.60
   1  -7  -1   42.30   14.40
  -1  -7   1   45.40    9.20
  -1  -7   1   19.20    9.40
   1  -7  -1   26.00    9.50
   1  -7  -1   14.30    7.30
   1  -7  -1   33.40    9.00
   1   7  -1   31.10   10.50
  -1   7   1    9.70   15.20
   1   7  -1   38.20    9.10
   1   7  -1   50.19   19.50
  -1   7   1   26.50    8.70
   1   7  -1   28.00    7.80
   1   7  -1   21.60    9.30
  -1   7   1   29.50    7.80
  -1   7   1   41.80    8.70
  -1   7   1   41.70    7.20
   1   7  -1   26.70    7.50
   1   7  -1   12.60   21.60
  -1   7   1   20.80    7.00
  -1   7   1   10.60   12.20
  -1   7   1   52.49   23.60
   1   7  -1   23.90   15.40
   1  -7   1    5.30    5.60
  -1  -7  -1   11.00   13.30
   1  -7   1   11.00    6.90
   1  -7   1   17.10    6.80
  -1  -7  -1   13.20    6.80
   1  -7   1   28.00    7.70
  -1  -7  -1   14.10    6.80
   1  -7   1    3.80    6.80
  -1  -7  -1    7.10    7.70
  -1  -7  -1   16.90    6.50
  -1  -7  -1    4.70    6.40
   1   7   1   13.60   21.80
   1   7   1    9.10   15.20
   1   7   1    5.30    9.30
  -1   7  -1   58.39   22.70
  -1   7  -1    3.70    8.00
  -1   7  -1   25.00   14.40
   1   7   1   21.50    6.80
  -1   7  -1   20.50    7.60
  -1   7  -1   12.50    6.80
  -1   7  -1    3.60    4.50
  -1   7  -1   25.70    9.50
  -1   7  -1   14.60    6.90
   1   7   1   -1.00   11.90
   1   7   1    7.60    6.40
   1   7   1   20.90    6.90
   3  -7   1   99.59   13.10
  -3  -7  -1  112.59   13.10
  -3  -7  -1  125.89   14.60
   3  -7   1  110.89   13.00
  -3  -7  -1   96.79   14.00
  -3  -7  -1  128.49   14.10
   3  -7   1  111.79   14.50
  -3  -7  -1  183.58   24.90
   3  -7   1  145.39   14.70
   3  -7   1  113.69   12.80
  -3  -7  -1  122.89   13.60
   3   7   1  126.59   23.70
   3   7   1  151.78   14.80
  -3   7  -1  134.89   29.00
  -3   7  -1  108.49   13.50
   3   7   1  127.79   13.70
   3   7   1  118.19   15.60
   3   7   1  144.39   32.30
  -3   7  -1  141.19   33.80
  -3   7  -1  131.29   10.70
  -3   7  -1  116.59   13.30
   3   7   1  101.19   22.20
  -3   7  -1   99.69   12.70
  -3   7  -1  158.78   17.30
  -3   7  -1  178.58   23.40
  -3   7  -1  126.99   15.10
   3   7   1  123.79   13.40
   5  -7   1    6.70    6.10
   5  -7   1    0.10    5.80
   5  -7   1    7.30    6.90
  -5  -7  -1  -10.40   11.50
  -5  -7  -1   -3.40    6.40
   5  -7   1   -3.20    6.10
  -5  -7  -1    4.90    6.40
  -5  -7  -1   -2.40    6.90
   5  -7   1    2.60    6.30
  -5  -7  -1    9.30    6.00
  -5  -7  -1    8.50    8.50
   5   7   1    8.40    7.00
  -5   7  -1    5.50    6.90
   5   7   1   -2.40    8.80
  -5   7  -1   -0.50    7.20
  -5   7  -1   -7.90    4.30
   5   7   1    3.40    5.90
  -5   7  -1    4.80   19.80
  -5   7  -1   -6.50    5.50
  -5   7  -1    8.60    8.80
   5   7   1    0.40   13.80
   5   7   1   27.60   16.60
  -5   7  -1   -7.00    6.00
   5   7   1    5.00    6.00
  -5   7  -1   -5.00   19.90
   7  -7   1  143.79   15.70
  -7  -7  -1  107.69   13.10
  -7  -7  -1  137.59   14.40
  -7  -7  -1  157.08   15.90
  -7  -7  -1  124.69   14.60
  -7  -7  -1   97.19   22.60
   7  -7   1  145.19   15.50
   7  -7   1  112.39   13.40
   7  -7   1  113.49   13.60
   7  -7   1  133.69   14.50
  -7  -7  -1  110.19   15.70
   7   7   1  104.99   12.60
  -7   7  -1  127.59   14.10
   7   7   1  150.98   27.80
   7   7   1  101.99   13.50
  -7   7  -1  136.19   14.40
  -7   7  -1  104.39   16.10
   7   7   1   76.59   22.20
  -7   7  -1  138.19   35.80
   7   7   1  130.09   13.70
  -7   7  -1  117.19   11.70
  -7   7  -1  113.69   13.70
   7   7   1  126.19   18.30
  -7   7  -1   98.79   13.00
  -7   7  -1   77.09   27.20
  -9  -7  -1    6.00    9.30
  -9  -7  -1   -8.80    6.40
  -9  -7  -1    5.20    7.80
   9  -7   1    7.90    6.00
   9  -7   1  -11.00    6.70
  -9  -7  -1   13.20   22.10
  -9  -7  -1   -9.90   14.60
   9  -7   1    2.20    6.60
  -9  -7  -1   10.80    6.90
  -9  -7  -1   11.40    7.80
   9  -7   1    3.60    6.80
   9  -7   1   15.70    7.60
  -9   7  -1    2.50    9.40
   9   7   1    4.00   16.00
  -9   7  -1    3.00    6.60
  -9   7  -1    7.90    7.40
  -9   7  -1    4.50    6.00
   9   7   1    7.70    7.20
  -9   7  -1  -12.00   21.50
   9   7   1    7.80   16.80
  -9   7  -1    1.80    7.00
  -9   7  -1  -11.60   19.30
   9   7   1    0.60    8.90
   9   7   1    3.50    6.60
   9   7   1   -6.60    5.50
  -9   7  -1   -2.70    5.80
 -11  -7  -1  337.97   24.30
 -11  -7  -1  319.37   26.90
 -11  -7  -1  337.57   25.40
  11  -7   1  301.97   23.20
  11  -7   1  337.77   22.80
 -11  -7  -1  344.37   24.10
 -11  -7  -1  296.57   42.30
  11  -7   1  322.37   22.90
 -11  -7  -1  362.56   23.70
  11  -7   1  324.47   25.30
  11  -7   1  337.27   23.10
 -11  -7  -1  369.36   40.40
 -11   7  -1  395.46   28.30
  11   7   1  346.57   27.60
  11   7   1  387.06   24.30
 -11   7  -1  355.76   23.40
 -11   7  -1  346.67   22.50
 -11   7  -1  348.57   47.30
 -11   7  -1  329.57   23.70
  11   7   1  367.86   24.70
  11   7   1  351.66   40.00
 -11   7  -1  338.97   24.00
 -11   7  -1  378.96   53.49
  11   7   1  354.26   23.30
 -11   7  -1  306.47   21.70
  13  -7   1   80.39   12.40
 -13  -7  -1   76.99   12.80
 -13  -7  -1   86.69   13.00
 -13  -7  -1   97.39   24.90
  13  -7   1  109.89   13.60
  13  -7   1  101.09   15.10
  13  -7   1   92.09   12.60
 -13  -7  -1   90.29   16.30
 -13  -7  -1   86.39   13.80
 -13  -7  -1  122.79   32.80
 -13   7  -1  100.89   13.90
 -13   7  -1   99.19   12.90
 -13   7  -1  133.49   37.20
 -13   7  -1   29.40   26.80
  13   7   1  110.19   13.60
  13   7   1  121.79   19.80
 -13   7  -1  111.39   14.10
 -13   7  -1  109.19   13.90
  13   7   1  129.69   27.20
 -13   7  -1  106.79   12.60
 -13   7  -1   62.79   16.20
  13   7   1   89.59   13.40
  13   7   1   88.89   13.20
  15  -7   1   73.89   13.30
 -15  -7  -1   88.39   25.60
 -15  -7  -1   96.99   15.60
 -15  -7  -1   78.59   13.60
  15  -7   1   68.59   11.50
 -15  -7  -1   77.89   13.20
  15  -7   1   94.09   13.80
 -15  -7  -1  102.79   31.20
 -15  -7  -1   61.29   15.70
  15  -7   1   96.59   13.20
 -15   7  -1  103.49   14.10
 -15   7  -1   83.39   17.00
 -15   7  -1   71.59   12.50
  15   7   1   86.19   12.90
 -15   7  -1   79.09   12.90
  15   7   1   76.79   16.20
 -15   7  -1   70.99   12.40
 -15   7  -1  109.39   36.50
 -15   7  -1   87.89   11.50
  15   7   1  125.79   27.00
  15   7   1   76.79   12.20
  15   7   1   79.59   12.70
 -15   7  -1   49.20   31.90
 -17  -7  -1   98.89   35.30
  17  -7   1   72.69   12.30
  17  -7   1   85.39   14.20
 -17  -7  -1   75.19   14.90
 -17  -7  -1   50.09   13.40
 -17  -7  -1   93.09   28.70
  17  -7   1   76.59   14.10
  17  -7   1   99.79   14.30
 -17  -7  -1   73.59   16.50
 -17  -7  -1   92.09   14.60
 -17   7  -1   61.19   12.60
 -17   7  -1   93.29   14.60
 -17   7  -1   51.79   32.90
  17   7   1   68.99   12.70
  17   7   1  100.49   27.40
 -17   7  -1   75.39   11.10
  17   7   1   49.40   15.20
  17   7   1   82.29   13.50
 -17   7  -1  113.29   15.70
 -17   7  -1   90.49   18.10
 -17   7  -1   86.39   13.90
 -17   7  -1   50.09   32.10
  17   7   1   56.89   11.90
 -19  -7  -1  107.89   16.80
  19  -7   1   70.29   12.50
 -19  -7  -1  141.39   19.20
 -19  -7  -1  124.79   32.30
  19  -7   1   85.29   15.00
 -19  -7  -1  104.79   34.80
 -19  -7  -1  159.38   19.60
  19  -7   1  122.09   17.00
  19  -7   1  146.29   17.40
 -19  -7  -1   96.79   18.70
  19   7   1  115.09   16.90
  19   7   1  120.89   16.40
  19   7   1  143.89   21.60
 -19   7  -1  120.29   21.90
 -19   7  -1  126.29   17.30
 -19   7  -1  117.39   39.00
 -19   7  -1   98.39   16.00
 -19   7  -1  117.99   16.70
 -19   7  -1  127.49   13.60
  19   7   1   48.80   25.40
 -19   7  -1   82.79   15.20
 -19   7  -1   63.69   34.50
  19   7   1  108.29   16.10
 -21  -7  -1   35.20   15.60
  21  -7   1   25.50   11.30
 -21  -7  -1   15.70   32.60
 -21  -7  -1   39.70   14.70
  21  -7   1   38.40   10.30
 -21  -7  -1   18.00   11.60
  21  -7   1   38.80   12.00
 -21  -7  -1   37.40   13.40
  21  -7   1   42.10   13.30
 -21  -7  -1    9.50   26.80
 -21   7  -1   -8.10   29.20
 -21   7  -1   29.10   16.20
  21   7   1   40.30   12.30
 -21   7  -1   28.10   12.90
 -21   7  -1   32.60   33.70
  21   7   1   27.60   16.00
 -21   7  -1   40.10   12.70
  21   7   1   10.90   25.10
  21   7   1   29.90   10.90
 -21   7  -1   37.00   12.70
  23  -7   1  273.47   21.80
 -23  -7  -1  268.37   52.19
  23  -7   1  319.17   28.40
 -23  -7  -1  260.27   27.40
 -23  -7  -1  318.67   49.00
 -23  -7  -1  177.38   24.10
  23  -7   1  260.47   26.80
  23  -7   1  258.47   25.20
 -23  -7  -1  339.37   33.50
 -23  -7  -1  284.27   28.20
 -23   7  -1  321.97   33.70
 -23   7  -1  265.17   25.80
  23   7   1  243.58   25.80
 -23   7  -1  244.58   25.70
 -23   7  -1  262.27   26.10
 -23   7  -1  221.68   50.99
  23   7   1  220.38   42.80
 -23   7  -1  299.27   55.19
  23   7   1  191.28   28.10
  23   7   1  254.77   25.50
 -25  -7  -1   48.70   19.90
  25  -7   1   80.99   13.90
  25  -7   1   95.49   17.40
 -25  -7  -1   73.09   17.20
  25  -7   1  119.09   19.30
 -25  -7  -1   86.49   36.00
 -25  -7  -1  111.69   45.20
 -25  -7  -1   74.79   19.00
 -25  -7  -1   67.59   16.60
  25  -7   1   75.69   17.30
 -25   7  -1   74.09   16.90
 -25   7  -1  102.79   18.50
  25   7   1   92.59   17.50
 -25   7  -1   82.49   40.60
 -25   7  -1   81.09   22.80
 -25   7  -1   62.49   15.70
  25   7   1   67.89   15.40
 -25   7  -1  107.69   42.50
  25   7   1   99.49   36.00
 -27  -7  -1  -13.50   30.50
 -27  -7  -1   19.40   14.70
 -27  -7  -1  113.19   46.30
  27  -7   1   75.69   17.50
 -27  -7  -1   18.50   14.00
 -27  -7  -1   61.29   17.90
 -27  -7  -1   52.09   21.30
  27  -7   1   44.00   15.30
 -27   7  -1  -10.10   40.90
  27   7   1   56.99   15.70
 -27   7  -1   25.00   13.90
  27   7   1   32.90   13.70
 -27   7  -1   49.99   39.70
 -27   7  -1   45.30   17.80
 -27   7  -1   30.30   14.10
 -27   7  -1   48.40   21.70
  27   7   1   64.49   38.10
  29  -7   1   78.59   18.50
  29  -7   1   67.19   17.10
 -29  -7  -1  160.08   49.70
 -29  -7  -1   43.70   37.40
 -29  -7  -1  113.39   21.70
 -29  -7  -1   44.60   17.90
 -29  -7  -1   94.49   23.80
 -29   7  -1  114.99   51.89
 -29   7  -1   47.60   22.50
  29   7   1   95.69   19.00
  29   7   1   85.59   38.80
 -29   7  -1   62.19   18.40
  29   7   1   56.89   17.20
 -29   7  -1  146.89   52.29
 -29   7  -1   84.39   18.60
 -29   7  -1   99.49   20.90
 -31  -7  -1   34.50   17.10
 -31  -7  -1   14.50   20.00
  31  -7   1   33.50   16.40
 -31  -7  -1  -12.30   37.90
 -31  -7  -1  -14.30   42.00
  31  -7   1   21.10   15.60
 -31  -7  -1   27.10   17.50
  31   7   1   -9.30   32.60
 -31   7  -1   13.40   45.80
 -31   7  -1  -14.80   17.10
  31   7   1   35.10   14.00
 -31   7  -1   29.80   42.30
 -31   7  -1   31.80   15.20
 -31   7  -1   27.60   16.70
 -31   7  -1    6.90   15.40
  31   7   1   31.00   15.60
 -33  -7  -1    4.10   39.70
  33  -7   1   73.19   19.40
  33  -7   1  107.79   22.00
 -33  -7  -1  129.09   55.09
 -33  -7  -1  147.49   27.40
 -33  -7  -1  122.59   24.80
 -33   7  -1  114.59   56.39
  33   7   1  123.09   47.50
 -33   7  -1   91.29   26.80
 -33   7  -1  104.39   22.80
 -33   7  -1   99.79   22.90
 -33   7  -1   63.59   19.60
 -33   7  -1   84.09   54.29
  33   7   1  138.49   23.30
  33   7   1  121.69   22.50
 -32  -8   1   15.00   21.00
 -32  -8   1   10.70   16.40
  32  -8  -1   -7.00   12.10
 -32  -8   1   13.60   39.60
 -32  -8   1   -5.50   15.60
  32  -8  -1  -19.00   12.10
 -32  -8   1  -40.70   41.40
  32   8  -1   11.90   13.20
 -32   8   1   21.00   40.60
 -32   8   1    1.30   20.40
  32   8  -1   18.30   13.50
  32   8  -1   18.20   37.40
 -32   8   1   34.00   20.30
  32   8  -1   23.40   48.30
 -32   8   1  -16.10   14.20
 -32   8   1   -5.70   15.20
 -32   8   1  -19.50   42.40
  30  -8  -1   96.79   20.00
  30  -8  -1   73.49   17.80
 -30  -8   1  121.09   22.10
 -30  -8   1  103.29   23.90
 -30  -8   1  108.09   49.50
 -30  -8   1  150.98   47.50
 -30  -8   1   62.09   21.00
 -30   8   1  129.19   22.50
  30   8  -1   -3.70   45.10
  30   8  -1  127.79   43.20
 -30   8   1   86.59   22.00
  30   8  -1   81.99   18.70
  30   8  -1   60.79   16.20
 -30   8   1  111.89   20.00
 -30   8   1   70.69   47.90
 -30   8   1  108.89   26.60
 -30   8   1   17.70   42.00
 -28  -8   1   36.30   41.10
  28  -8  -1   -4.50   12.10
  28  -8  -1   11.10   11.70
 -28  -8   1   27.90   16.50
 -28  -8   1   84.89   37.30
 -28  -8   1    7.40   17.40
 -28  -8   1   11.80   14.20
 -28   8   1   10.00   13.60
  28   8  -1   27.50   13.70
 -28   8   1   10.80   14.20
 -28   8   1  -18.30   18.10
 -28   8   1    1.40   41.00
  28   8  -1    8.10   11.60
  28   8  -1   24.50   43.20
  28   8  -1   19.90   15.10
  28   8  -1   20.40   31.40
 -28   8   1   -0.70   40.40
 -28   8   1   19.00   13.50
 -26  -8   1   90.39   37.00
 -26  -8   1  135.89   45.00
  26  -8  -1   67.19   15.60
 -26  -8   1  100.09   19.00
 -26  -8   1   84.69   18.60
  26  -8  -1   72.59   16.70
  26  -8  -1   97.49   18.40
 -26  -8   1  107.39   24.20
  26  -8  -1   69.19   15.10
 -26   8   1   69.39   22.70
 -26   8   1   71.19   17.30
  26   8  -1   66.79   42.70
 -26   8   1   87.39   46.10
  26   8  -1  101.29   17.40
  26   8  -1   65.79   16.00
 -26   8   1   74.99   17.80
 -26   8   1   88.69   18.00
  26   8  -1   80.29   35.20
 -26   8   1   63.39   39.20
  26   8  -1   77.79   21.10
  24  -8  -1  -10.10   11.00
 -24  -8   1  -25.90   33.40
  24  -8  -1    6.70   10.30
 -24  -8   1    4.60   13.20
 -24  -8   1   -6.00   13.20
 -24  -8   1   17.50   18.40
  24  -8  -1   -1.10    9.60
  24  -8  -1    3.80   10.40
 -24  -8   1  -25.10   24.40
 -24   8   1   16.30   16.60
  24   8  -1  -18.00   23.90
  24   8  -1   13.60   11.30
  24   8  -1   31.90   16.40
 -24   8   1    2.60   12.10
 -24   8   1   44.50   39.80
  24   8  -1   13.30   11.90
 -24   8   1   33.70   41.00
 -24   8   1    4.10   12.90
 -24   8   1  -13.90    9.00
  24   8  -1   13.10   34.30
  22  -8  -1   99.99   15.70
 -22  -8   1   96.19   18.60
  22  -8  -1  118.39   18.00
  22  -8  -1   94.29   17.20
 -22  -8   1  140.29   41.80
 -22  -8   1   77.29   31.50
 -22  -8   1   91.29   17.10
 -22  -8   1  111.99   21.60
 -22  -8   1  131.29   19.60
  22  -8  -1  104.19   16.00
 -22   8   1   90.09   40.30
 -22   8   1   84.39   38.50
  22   8  -1   89.39   31.80
  22   8  -1   87.49   19.80
  22   8  -1   90.29   15.90
 -22   8   1  119.29   23.90
 -22   8   1  129.29   18.70
 -22   8   1   96.99   16.90
  22   8  -1  147.39   43.10
  22   8  -1  113.19   17.60
 -22   8   1   93.49   16.60
  20  -8  -1    4.70    8.40
  20  -8  -1   11.20    9.40
 -20  -8   1  -13.00   12.20
  20  -8  -1   -9.90    7.70
 -20  -8   1  -15.90    9.70
 -20  -8   1   -0.80   11.60
 -20  -8   1  -13.30   28.70
 -20  -8   1  -15.00    9.20
  20  -8  -1    3.20    9.10
 -20  -8   1   26.50   24.20
 -20   8   1  -20.00   28.10
 -20   8   1   22.10   15.00
  20   8  -1    1.00   12.70
  20   8  -1    1.30    9.20
 -20   8   1   -3.00    9.60
 -20   8   1  -10.90    9.30
  20   8  -1    1.60    9.60
 -20   8   1  -29.10   25.20
  20   8  -1   14.10   27.40
  20   8  -1   17.00   24.40
 -20   8   1   -9.50    9.20
 -18  -8   1  330.47   27.50
 -18  -8   1  270.97   29.00
  18  -8  -1  300.57   23.70
 -18  -8   1  276.47   26.90
 -18  -8   1  249.38   45.80
  18  -8  -1  299.27   24.70
  18  -8  -1  270.87   22.90
 -18  -8   1  213.48   37.00
  18  -8  -1  286.17   23.70
 -18  -8   1  305.57   25.00
  18   8  -1  310.47   32.10
  18   8  -1  319.27   51.39
 -18   8   1  283.47   25.50
 -18   8   1  264.47   50.99
 -18   8   1  312.97   51.89
  18   8  -1  295.87   25.20
  18   8  -1  341.27   47.00
  18   8  -1  309.37   24.20
 -18   8   1  338.37   31.90
  18   8  -1  302.37   24.70
 -18   8   1  273.77   25.20
 -18   8   1  324.87   24.50
 -18   8   1  280.97   24.90
 -16  -8   1   73.99   24.50
  16  -8  -1   96.49   15.00
 -16  -8   1  100.69   16.30
  16  -8  -1   96.09   15.10
 -16  -8   1   79.79   14.80
 -16  -8   1   84.89   17.70
  16  -8  -1  108.59   14.50
 -16  -8   1   73.99   32.40
  16  -8  -1   99.59   16.00
 -16  -8   1   75.69   14.20
  16   8  -1  125.89   35.80
  16   8  -1   71.49   17.10
  16   8  -1   59.59   25.70
  16   8  -1  110.89   15.30
 -16   8   1   92.89   36.60
 -16   8   1   96.69   12.70
 -16   8   1   86.69   13.80
  16   8  -1   78.09   13.50
 -16   8   1  101.49   15.00
  16   8  -1   99.49   15.50
 -16   8   1   85.39   13.80
 -16   8   1  132.99   20.40
 -16   8   1   92.89   35.10
 -14  -8   1  598.44   49.00
 -14  -8   1  534.75   61.99
  14  -8  -1  573.94   36.80
 -14  -8   1  611.34   38.30
  14  -8  -1  591.24   35.70
 -14  -8   1  626.44   40.30
  14  -8  -1  609.84   35.90
 -14  -8   1  624.54   37.20
  14  -8  -1  630.64   36.70
  14   8  -1  564.34   36.30
 -14   8   1  630.84   35.50
  14   8  -1  697.73   62.79
 -14   8   1  731.93   72.09
 -14   8   1  599.74   34.10
  14   8  -1  671.23   37.10
 -14   8   1  600.24   35.30
  14   8  -1  568.04   41.00
 -14   8   1  636.04   40.80
 -14   8   1  619.34   36.30
 -14   8   1  699.13   73.89
  14   8  -1  586.34   36.10
  14   8  -1  548.45   61.29
 -14   8   1  579.84   36.40
  12  -8  -1   49.30   11.90
 -12  -8   1   63.49   12.90
  12  -8  -1   61.19   11.60
  12  -8  -1   47.60   10.50
 -12  -8   1   43.50   27.70
 -12  -8   1   52.79   19.80
 -12  -8   1   32.20   12.80
 -12  -8   1   40.00   10.60
 -12  -8   1   30.00   10.40
  12  -8  -1   48.80   11.40
 -12   8   1   29.80   26.00
 -12   8   1   53.99   16.10
 -12   8   1   69.79   12.60
 -12   8   1   10.20   30.20
  12   8  -1   49.70   24.30
  12   8  -1   59.09   11.90
  12   8  -1   92.19   25.90
 -12   8   1   31.90   10.60
 -12   8   1   41.80   10.70
 -12   8   1   76.29   11.50
  12   8  -1   60.49   11.70
 -12   8   1   70.79   11.60
  12   8  -1   89.59   17.50
  12   8  -1   57.09   11.70
  10  -8  -1  252.27   25.50
 -10  -8   1  246.28   24.60
 -10  -8   1  213.68   20.70
 -10  -8   1  214.28   30.40
  10  -8  -1  232.48   20.70
 -10  -8   1  274.77   22.60
  10  -8  -1  196.38   20.30
  10  -8  -1  268.97   20.60
  10  -8  -1  234.78   21.10
 -10  -8   1  252.17   21.60
 -10   8   1  207.18   23.70
 -10   8   1  214.08   43.20
 -10   8   1  232.68   19.40
  10   8  -1  185.08   35.60
  10   8  -1  235.58   19.40
 -10   8   1  243.88   19.10
 -10   8   1  229.78   19.20
 -10   8   1  226.28   19.70
  10   8  -1  281.27   20.40
 -10   8   1  199.98   39.00
 -10   8   1  264.97   19.10
  10   8  -1  235.58   24.90
  10   8  -1  237.08   36.30
  10   8  -1  244.68   22.70
  -8  -8   1  201.98   27.90
  -8  -8   1  188.58   21.20
   8  -8  -1  207.48   19.60
  -8  -8   1  136.19   16.40
  -8  -8   1  235.58   21.00
   8  -8  -1  206.68   19.90
   8  -8  -1  154.68   25.20
   8  -8  -1  197.58   20.30
   8  -8  -1  185.08   18.20
   8  -8  -1  183.78   18.60
  -8  -8   1  164.98   18.30
   8   8  -1  278.27   38.80
  -8   8   1  214.78   19.10
   8   8  -1  206.28   23.70
  -8   8   1  206.88   19.20
  -8   8   1  215.18   43.80
   8   8  -1  220.28   34.20
  -8   8   1  212.58   23.50
   8   8  -1  187.98   36.40
  -8   8   1  186.78   37.20
  -8   8   1  208.98   17.90
   8   8  -1  181.68   18.60
   8   8  -1  190.98   18.60
   8   8  -1  196.88   18.90
  -8   8   1  179.78   17.80
  -8   8   1  214.58   16.10
   6  -8  -1  277.97   21.80
   6  -8  -1  304.87   22.60
   6  -8  -1  266.67   21.90
   6  -8  -1  309.67   23.70
  -6  -8   1  277.07   22.40
   6  -8  -1  272.27   21.50
  -6  -8   1  276.77   22.50
   6  -8  -1  318.97   33.40
  -6  -8   1  363.66   30.80
  -6  -8   1  287.17   18.60
  -6  -8   1  326.57   24.80
  -6  -8   1  328.17   22.80
   6   8  -1  268.67   37.50
  -6   8   1  335.07   26.10
   6   8  -1  340.27   40.40
   6   8  -1  289.37   22.00
   6   8  -1  269.17   22.40
  -6   8   1  295.27   21.20
  -6   8   1  427.46   51.59
   6   8  -1  295.57   24.80
  -6   8   1  307.27   23.70
   6   8  -1  309.57   21.60
  -6   8   1  257.97   19.40
   6   8  -1  368.06   46.70
  -6   8   1  319.17   49.20
  -6   8   1  336.07   22.50
  -6   8   1  298.77   21.60
  -4  -8   1  575.34   36.00
   4  -8  -1  635.44   34.60
  -4  -8   1  611.64   34.60
   4  -8  -1  598.34   35.90
   4  -8  -1  545.65   33.30
   4  -8  -1  578.84   35.30
   4  -8  -1  561.54   42.20
  -4  -8   1  620.94   30.20
  -4  -8   1  616.14   35.80
   4  -8  -1  612.84   34.70
  -4  -8   1  597.94   34.40
   4   8  -1  679.53   50.79
   4   8  -1  588.54   33.90
   4   8  -1  592.54   37.40
   4   8  -1  580.94   34.00
  -4   8   1  564.54   34.00
  -4   8   1  509.95   33.60
   4   8  -1  696.93   65.19
  -4   8   1  630.44   32.10
   4   8  -1  565.44   46.10
  -4   8   1  585.84   36.00
  -4   8   1  597.04   33.90
  -4   8   1  706.73   66.09
   4   8  -1  602.14   35.20
  -2  -8   1  307.97   23.40
  -2  -8   1  286.27   23.00
   2  -8  -1  306.97   22.10
   2  -8  -1  300.37   24.00
   2  -8  -1  283.97   31.80
  -2  -8   1  313.67   21.80
  -2  -8   1  300.97   23.00
  -2  -8   1  310.27   22.10
   2  -8  -1  295.07   22.30
   2  -8  -1  251.77   21.50
  -2  -8   1  285.37   17.80
   2  -8  -1  310.87   21.70
   2   8  -1  283.57   37.60
   2   8  -1  295.27   21.90
   2   8  -1  297.87   22.10
   2   8  -1  350.26   38.00
  -2   8   1  380.16   48.10
  -2   8   1  343.17   22.50
  -2   8   1  275.27   23.80
   2   8  -1  307.17   21.70
  -2   8   1  275.37   30.70
   2   8  -1  309.57   44.50
  -2   8   1  298.67   21.30
   2   8  -1  296.07   24.90
  -2   8   1  258.57   20.90
  -2   8   1  320.07   19.40
   0  -8  -1 1053.59   61.89
   0  -8  -1 1098.99   54.29
   0  -8  -1 1077.49   53.69
   0  -8   1 1132.09   56.09
   0  -8   1 1060.69   53.19
   0  -8  -1 1024.40   54.79
   0  -8   1 1011.90   53.79
   0  -8  -1 1006.70   52.59
   0  -8  -1 1053.89   53.59
   0  -8   1 1019.30   49.00
   0  -8   1 1038.20   54.39
   0  -8   1 1063.09   53.39
   0   8  -1 1104.59   55.09
   0   8   1  973.80   65.99
   0   8  -1  995.10   62.89
   0   8  -1  983.40   52.89
   0   8  -1  984.10   73.59
   0   8  -1 1126.89   54.69
   0   8  -1 1059.79   68.89
   0   8   1 1051.99   74.19
   0   8   1 1051.19   55.69
   0   8   1 1012.40   53.49
   0   8   1 1013.20   52.59
   0   8   1 1111.09   62.79
   0   8   1 1116.99   53.29
   0   8  -1 1058.09   52.99
   2  -8   1   77.99   13.40
   2  -8   1   51.59   10.80
   2  -8   1   37.90   11.00
   2  -8   1   58.29   12.80
   2  -8   1   58.59   11.60
  -2  -8  -1   63.29   11.80
  -2  -8  -1   44.40   11.60
  -2  -8  -1   34.20   16.90
  -2  -8  -1   54.09   10.90
  -2  -8  -1   61.19   10.70
  -2  -8  -1   55.69   11.10
   2  -8   1   56.29   11.60
  -2   8  -1    7.60   27.00
  -2   8  -1   59.79   12.90
   2   8   1   40.80   24.10
  -2   8  -1   63.29    8.70
   2   8   1   66.79   23.20
   2   8   1   58.49   11.40
  -2   8  -1   67.69   18.30
  -2   8  -1   50.19   10.90
   2   8   1   57.29   19.90
   2   8   1   64.39   11.00
  -2   8  -1   75.89   11.80
  -2   8  -1   48.40   12.40
   2   8   1   58.99   10.40
  -2   8  -1   25.70   26.50
   2   8   1   75.59   14.50
  -2   8  -1   56.99   10.90
   4  -8   1  403.26   26.70
  -4  -8  -1  447.46   37.20
   4  -8   1  432.86   26.80
  -4  -8  -1  448.96   29.60
  -4  -8  -1  408.46   27.30
   4  -8   1  422.76   27.60
  -4  -8  -1  412.96   26.50
  -4  -8  -1  415.16   26.70
   4  -8   1  405.96   27.90
  -4  -8  -1  412.16   28.20
  -4   8  -1  469.55   55.39
  -4   8  -1  394.16   26.90
  -4   8  -1  460.15   28.50
  -4   8  -1  394.16   27.80
   4   8   1  399.86   26.40
  -4   8  -1  427.46   27.00
   4   8   1  365.86   30.10
  -4   8  -1  408.16   56.59
  -4   8  -1  390.36   33.90
   4   8   1  460.75   45.10
   4   8   1  379.66   26.40
   4   8   1  362.36   47.50
  -4   8  -1  404.36   30.80
   4   8   1  482.05   28.40
  -4   8  -1  429.06   23.50
   4   8   1  439.76   43.00
   6  -8   1   -3.80    6.90
  -6  -8  -1   -5.10    7.00
   6  -8   1   -4.20    6.80
  -6  -8  -1    0.20    6.30
  -6  -8  -1    5.70    8.20
  -6  -8  -1    0.20    8.10
  -6  -8  -1    4.00   10.60
   6  -8   1   -5.20    7.60
  -6  -8  -1    3.60   14.20
   6  -8   1    5.50    7.50
  -6   8  -1  -35.20   22.20
  -6   8  -1   -2.40    7.50
   6   8   1   -0.50   18.00
  -6   8  -1    6.50    7.90
  -6   8  -1    2.80   10.30
   6   8   1    3.50    7.40
  -6   8  -1    0.80    7.50
  -6   8  -1    3.90    5.90
   6   8   1    2.60    6.80
   6   8   1    3.20   11.40
  -6   8  -1   11.10   12.20
  -6   8  -1   -2.10    8.70
   6   8   1    1.60   18.20
   6   8   1   25.10   23.90
   6   8   1    6.20    6.80
  -6   8  -1    6.60   25.60
   8  -8   1   37.70    9.80
  -8  -8  -1   48.90   13.40
   8  -8   1   16.00    8.50
  -8  -8  -1   35.30   10.20
  -8  -8  -1   41.60   10.00
  -8  -8  -1   48.50   19.60
  -8  -8  -1   30.80    9.90
   8  -8   1   29.30    9.40
  -8  -8  -1   43.80   11.20
   8  -8   1   36.80    9.80
  -8   8  -1   23.00    9.90
  -8   8  -1   47.20    8.90
   8   8   1   42.20    9.80
  -8   8  -1   29.20   25.60
  -8   8  -1   22.80   10.20
   8   8   1   54.79   15.20
  -8   8  -1   38.60   10.40
  -8   8  -1   83.69   33.30
   8   8   1   17.80   18.10
  -8   8  -1   39.10   10.20
   8   8   1   39.50   10.30
   8   8   1   17.20    8.50
   8   8   1   31.60   20.60
  -8   8  -1   52.89   13.90
  10  -8   1   61.99   12.00
 -10  -8  -1   38.10   19.70
 -10  -8  -1   42.60   11.30
 -10  -8  -1   43.90   13.80
  10  -8   1   51.29   11.60
 -10  -8  -1   41.50   10.50
 -10  -8  -1   37.00   10.50
  10  -8   1   41.20   10.20
  10  -8   1   59.99   12.60
 -10   8  -1   79.09   33.60
 -10   8  -1   28.80    9.50
  10   8   1   34.80    9.70
  10   8   1   57.69   22.10
 -10   8  -1   26.80   13.00
  10   8   1   59.89   11.60
 -10   8  -1   49.10   11.30
 -10   8  -1   85.89   30.30
  10   8   1   46.10   10.50
 -10   8  -1   36.70    8.90
 -10   8  -1   64.49   11.70
 -10   8  -1   52.39   10.80
  10   8   1   31.90   20.90
  10   8   1   46.50   15.70
  12  -8   1  190.88   19.60
  12  -8   1  185.78   19.10
 -12  -8  -1  160.88   18.60
  12  -8   1  148.39   18.00
 -12  -8  -1  187.38   31.70
 -12  -8  -1  180.78   21.90
 -12  -8  -1  217.38   42.10
 -12  -8  -1  184.18   20.20
 -12  -8  -1  165.08   18.40
  12  -8   1  175.18   17.90
 -12   8  -1  148.99   17.30
  12   8   1  174.08   18.30
  12   8   1  167.98   18.80
  12   8   1  233.48   34.40
 -12   8  -1  165.78   17.30
 -12   8  -1  165.78   45.90
  12   8   1  177.68   24.10
  12   8   1  146.89   35.80
 -12   8  -1  180.08   22.70
 -12   8  -1  171.28   18.30
 -12   8  -1  111.09   35.80
 -12   8  -1  157.98   16.60
  12   8   1  195.88   19.50
 -12   8  -1  155.18   18.60
 -14  -8  -1  -10.90   18.40
  14  -8   1   21.50    9.60
  14  -8   1   10.10    9.40
 -14  -8  -1    2.80   10.40
 -14  -8  -1   24.50   29.00
 -14  -8  -1   20.80   13.20
  14  -8   1   16.00    9.70
  14  -8   1   13.90    9.60
 -14  -8  -1   20.30   11.00
 -14   8  -1   24.80   10.20
  14   8   1   31.90   15.10
  14   8   1   22.00   28.20
 -14   8  -1   35.20    9.80
 -14   8  -1   46.50   32.00
 -14   8  -1    5.60   12.70
 -14   8  -1   -8.20   30.20
 -14   8  -1   -2.60    8.70
  14   8   1    6.00    9.00
  14   8   1   22.60    9.30
  14   8   1   12.10    9.70
  14   8   1   49.80   22.40
 -14   8  -1   24.00    9.80
 -14   8  -1   17.30    9.30
 -16  -8  -1  384.96   29.00
 -16  -8  -1  366.86   28.60
  16  -8   1  368.46   26.00
  16  -8   1  324.17   27.90
 -16  -8  -1  460.85   51.59
 -16  -8  -1  360.86   29.90
  16  -8   1  325.07   25.90
 -16  -8  -1  365.26   52.19
  16  -8   1  390.36   27.40
 -16  -8  -1  370.46   32.60
 -16   8  -1  374.26   27.80
 -16   8  -1  420.16   28.90
 -16   8  -1  371.56   28.30
 -16   8  -1  369.36   32.40
 -16   8  -1  408.56   27.50
  16   8   1  367.86   27.00
  16   8   1  444.86   34.00
  16   8   1  367.06   45.30
 -16   8  -1  343.37   24.70
 -16   8  -1  345.07   52.89
  16   8   1  435.86   28.70
  16   8   1  382.76   54.39
 -16   8  -1  404.36   60.09
  18  -8   1   38.00   11.10
  18  -8   1   43.60   11.50
 -18  -8  -1    9.50   12.40
  18  -8   1   47.60   13.30
 -18  -8  -1   46.60   17.30
 -18  -8  -1   45.10   26.00
 -18  -8  -1    8.50   29.10
  18  -8   1   25.30   10.90
 -18  -8  -1   15.30   12.10
 -18  -8  -1   16.30   11.60
 -18   8  -1  -19.30   31.80
  18   8   1   19.00    9.90
 -18   8  -1   26.70   16.20
 -18   8  -1   25.40    9.50
  18   8   1   22.00   14.00
  18   8   1   21.40   10.40
 -18   8  -1   11.60   30.80
 -18   8  -1   36.00   12.40
 -18   8  -1   17.90   10.90
 -18   8  -1   20.40   11.00
  18   8   1  -22.10   21.80
 -20  -8  -1  143.89   21.10
 -20  -8  -1   83.89   17.30
 -20  -8  -1   47.70   27.30
  20  -8   1   87.99   15.80
  20  -8   1   74.59   13.80
  20  -8   1  101.89   17.40
 -20  -8  -1   93.19   21.20
  20  -8   1  102.39   16.30
 -20  -8  -1   81.69   38.70
 -20  -8  -1   62.49   15.20
 -20   8  -1  127.09   17.60
 -20   8  -1   79.69   15.70
  20   8   1   78.59   19.40
 -20   8  -1  124.39   42.90
 -20   8  -1   87.39   20.80
  20   8   1   75.29   29.10
  20   8   1  108.29   17.00
 -20   8  -1  103.59   17.80
 -20   8  -1  104.79   42.00
  20   8   1  116.39   18.20
  22  -8   1   -2.10    9.40
 -22  -8  -1    0.20   16.30
 -22  -8  -1    5.70   12.00
  22  -8   1   -7.70    9.60
 -22  -8  -1   -1.30   27.50
  22  -8   1   -2.80   11.50
 -22  -8  -1    0.60   30.20
  22  -8   1   -2.10    8.50
 -22  -8  -1  -25.40   11.50
 -22  -8  -1    2.80   13.10
  22   8   1  -17.80   23.90
  22   8   1  -18.50   11.90
 -22   8  -1  -15.50   13.80
  22   8   1   -7.80    8.70
 -22   8  -1  -11.10   32.90
 -22   8  -1  -11.60   11.50
 -22   8  -1   -8.80   10.30
 -22   8  -1   14.50   37.10
 -22   8  -1   -2.20   11.70
  22   8   1    4.20    9.70
  24  -8   1  285.67   27.60
 -24  -8  -1  301.87   33.60
 -24  -8  -1  269.27   55.69
 -24  -8  -1  207.78   25.80
 -24  -8  -1  275.47   31.00
  24  -8   1  209.88   25.60
  24  -8   1  253.17   32.80
 -24  -8  -1  292.17   52.79
 -24  -8  -1  251.57   26.90
 -24   8  -1  255.47   27.60
 -24   8  -1  241.18   26.50
 -24   8  -1  299.37   61.29
  24   8   1  299.67   33.70
 -24   8  -1  257.27   27.80
  24   8   1  239.28   25.80
 -24   8  -1  261.17   33.40
  24   8   1  275.17   28.00
 -24   8  -1  139.39   45.90
  24   8   1  218.78   45.00
 -26  -8  -1    6.70   19.10
  26  -8   1    6.50   12.20
 -26  -8  -1    7.00   14.30
 -26  -8  -1  -21.50   35.30
 -26  -8  -1   19.30   34.00
 -26  -8  -1   14.20   14.20
  26  -8   1   17.50   13.00
  26   8   1   12.20   12.40
 -26   8  -1  -10.10   37.10
 -26   8  -1  -21.30   33.70
 -26   8  -1   39.70   16.90
  26   8   1   17.20   12.90
  26   8   1   63.09   33.90
 -26   8  -1   26.70   14.80
 -26   8  -1    6.60   12.60
 -26   8  -1   -0.50   19.60
 -28  -8  -1  131.79   21.70
 -28  -8  -1  129.99   49.20
  28  -8   1   54.49   17.50
 -28  -8  -1   74.89   38.10
 -28  -8  -1   83.39   24.60
 -28  -8  -1   99.99   20.80
  28  -8   1   98.09   20.90
 -28   8  -1  118.29   52.19
 -28   8  -1   84.89   25.50
 -28   8  -1   86.69   19.60
  28   8   1   10.30   34.40
 -28   8  -1   98.59   22.30
 -28   8  -1   95.49   20.50
  28   8   1   84.59   18.60
 -28   8  -1   19.90   42.70
  28   8   1   72.69   17.90
 -30  -8  -1    0.00   15.20
 -30  -8  -1   -2.80   42.10
 -30  -8  -1   23.30   20.90
  30  -8   1   17.30   15.60
 -30  -8  -1    2.90   36.00
  30  -8   1   -1.90   14.00
 -30  -8  -1   26.60   16.70
 -30   8  -1   32.30   16.40
  30   8   1   35.80   16.00
  30   8   1    1.30   12.30
 -30   8  -1   14.10   43.40
 -30   8  -1    4.20   22.50
 -30   8  -1   10.10   15.20
 -30   8  -1   19.80   45.10
 -30   8  -1   15.00   16.10
  30   8   1   69.49   41.00
 -29  -9   1  400.86   70.59
 -29  -9   1  389.46   41.00
  29  -9  -1  399.26   36.80
  29  -9  -1  334.67   34.10
 -29  -9   1  476.85   37.50
 -29  -9   1  442.36   68.19
 -29  -9   1  358.76   35.50
 -29   9   1  341.37   33.90
 -29   9   1  428.56   38.70
  29   9  -1  308.87   57.49
  29   9  -1  391.26   75.29
 -29   9   1  407.16   70.29
 -29   9   1  401.56   72.69
  29   9  -1  335.07   34.30
  29   9  -1  370.46   35.70
 -29   9   1  462.05   35.70
  29   9  -1  286.07   37.50
 -29   9   1  372.36   40.20
 -27  -9   1  147.99   24.20
 -27  -9   1  184.08   51.29
 -27  -9   1  173.88   25.20
  27  -9  -1  178.48   23.80
 -27  -9   1  140.59   42.30
  27  -9  -1  190.28   24.70
 -27  -9   1  179.98   31.40
 -27   9   1  168.48   23.70
  27   9  -1  171.48   29.10
 -27   9   1  174.08   24.60
  27   9  -1  224.58   47.20
 -27   9   1  144.29   53.29
  27   9  -1   36.00   42.80
 -27   9   1  120.39   26.10
  27   9  -1  190.08   24.50
  27   9  -1  146.29   21.90
 -27   9   1  157.98   22.20
 -27   9   1  199.28   53.09
  25  -9  -1  632.04   43.10
  25  -9  -1  636.24   41.90
 -25  -9   1  573.94   46.70
  25  -9  -1  619.24   40.40
 -25  -9   1  554.34   65.79
 -25  -9   1  625.54   44.40
 -25  -9   1  608.14   79.99
  25  -9  -1  540.65   44.70
 -25  -9   1  607.94   44.40
 -25   9   1  586.04   47.30
 -25   9   1  577.74   41.40
  25   9  -1  561.04   81.99
  25   9  -1  657.43   49.30
  25   9  -1  634.84   72.99
  25   9  -1  697.73   42.80
  25   9  -1  676.63   43.30
 -25   9   1  554.54   81.99
 -25   9   1  603.04   80.89
 -25   9   1  676.53   43.20
 -25   9   1  681.03   43.60
 -23  -9   1  273.77   46.60
 -23  -9   1  219.08   54.19
 -23  -9   1  248.58   27.40
 -23  -9   1  264.47   31.30
  23  -9  -1  284.87   27.10
  23  -9  -1  280.87   28.00
  23  -9  -1  168.98   24.30
 -23  -9   1  254.67   27.20
  23  -9  -1  258.17   26.00
 -23   9   1  196.58   24.30
 -23   9   1  277.67   26.80
  23   9  -1  277.47   50.89
  23   9  -1  250.27   32.10
 -23   9   1  249.38   58.49
  23   9  -1  214.38   51.49
 -23   9   1  261.57   26.70
 -23   9   1  184.18   50.09
 -23   9   1  217.18   32.00
  23   9  -1  246.38   26.70
  23   9  -1  278.27   28.50
 -21  -9   1  743.63   64.89
 -21  -9   1  698.63   45.30
 -21  -9   1  649.43   44.60
  21  -9  -1  649.93   44.60
  21  -9  -1  757.02   44.60
 -21  -9   1  680.93   50.79
 -21  -9   1  635.84   76.99
  21  -9  -1  803.02   46.40
  21  -9  -1  725.23   44.10
 -21   9   1  776.92   51.39
  21   9  -1  833.62   46.10
 -21   9   1  793.62   44.80
  21   9  -1  699.13   82.09
 -21   9   1  779.12   88.89
 -21   9   1  709.83   83.89
 -21   9   1  768.92   45.20
  21   9  -1  753.42   75.89
  21   9  -1  746.83   50.89
 -21   9   1  736.83   45.30
  21   9  -1  715.43   44.90
 -19  -9   1   44.30   26.30
  19  -9  -1   57.89   13.50
 -19  -9   1   51.39   15.70
  19  -9  -1   36.80   11.70
 -19  -9   1   28.70   14.20
  19  -9  -1   45.40   13.20
 -19  -9   1   36.10   33.20
 -19  -9   1   39.70   17.30
 -19  -9   1   34.00   13.00
  19  -9  -1   28.30   11.20
  19   9  -1   26.60   25.60
 -19   9   1   62.39   15.00
 -19   9   1   38.50   38.10
 -19   9   1   34.90   37.60
  19   9  -1   25.10   16.10
 -19   9   1   43.20   12.90
 -19   9   1   63.19   18.80
 -19   9   1   55.69   13.50
  19   9  -1   42.80   13.30
  19   9  -1   55.09   13.70
  19   9  -1   96.89   36.00
 -17  -9   1 1321.37   72.79
 -17  -9   1 1415.76   72.19
 -17  -9   1 1466.95   76.39
  17  -9  -1 1374.46   71.99
 -17  -9   1 1343.67   71.39
  17  -9  -1 1366.86   70.69
 -17  -9   1 1400.66   99.89
  17  -9  -1 1339.17   70.19
  17  -9  -1 1467.95   71.69
 -17  -9   1 1409.16   86.99
 -17   9   1 1310.37   98.99
 -17   9   1 1387.36   70.49
 -17   9   1 1395.06   69.49
  17   9  -1 1416.66   91.69
  17   9  -1 1369.86   70.59
 -17   9   1 1420.06   70.19
  17   9  -1 1395.46   71.19
 -17   9   1 1336.47  105.09
  17   9  -1 1484.45   77.49
  17   9  -1 1084.49   93.79
 -17   9   1 1465.15   77.09
  15  -9  -1   11.20    9.30
  15  -9  -1   -2.80    8.60
 -15  -9   1   -2.80   10.70
 -15  -9   1   14.50   15.80
 -15  -9   1   10.40   31.80
  15  -9  -1   14.10   10.50
  15  -9  -1   -3.00    8.70
 -15  -9   1    2.40   10.30
 -15  -9   1    3.10   18.80
 -15   9   1   -1.70    9.50
  15   9  -1   -8.20   26.00
  15   9  -1    5.20    9.80
  15   9  -1   17.00   22.50
 -15   9   1   -1.10    8.90
 -15   9   1  -38.30   24.50
  15   9  -1   -3.50   13.70
  15   9  -1    3.90    8.50
 -15   9   1   11.50   33.80
 -15   9   1   -2.90   13.00
 -15   9   1   14.80   10.10
 -15   9   1   10.30    9.20
 -13  -9   1  937.71   57.49
 -13  -9   1 1100.69   57.19
  13  -9  -1 1041.40   56.39
 -13  -9   1 1022.80   67.39
 -13  -9   1 1034.50   60.09
  13  -9  -1 1098.79   56.09
 -13  -9   1 1135.99   58.09
  13  -9  -1 1096.19   57.89
  13  -9  -1 1122.39   57.59
 -13   9   1 1167.98   88.99
 -13   9   1 1087.69   61.79
  13   9  -1 1125.49   79.19
 -13   9   1  989.80   84.69
  13   9  -1 1101.19   56.69
  13   9  -1 1000.80   69.29
 -13   9   1 1050.09   54.99
  13   9  -1 1131.79   62.79
 -13   9   1 1036.50   55.69
 -13   9   1 1038.80   56.19
 -13   9   1 1052.99   54.09
  13   9  -1 1005.50   74.59
  13   9  -1 1116.29   56.99
  11  -9  -1    0.30    9.50
 -11  -9   1   -8.00    9.60
  11  -9  -1    1.60    7.80
 -11  -9   1   -9.20    8.90
  11  -9  -1   -5.10    8.50
  11  -9  -1   15.40   10.10
 -11  -9   1    7.80    9.60
 -11  -9   1   -9.90   15.10
 -11  -9   1   11.10   12.40
  11   9  -1   -6.10    7.30
  11   9  -1  -14.90   12.60
  11   9  -1   -4.40    8.50
 -11   9   1  -19.90   26.20
  11   9  -1    6.90   24.80
 -11   9   1    3.70    8.90
 -11   9   1   -0.70    8.80
 -11   9   1    2.50    9.80
 -11   9   1    8.40   30.30
 -11   9   1   -5.30   13.60
  11   9  -1   18.40   22.10
  11   9  -1    0.10    8.60
 -11   9   1   -2.20    7.80
  11   9  -1  -13.50   22.20
  -9  -9   1 1097.69   56.09
  -9  -9   1 1083.69   55.89
  -9  -9   1 1054.59   56.99
  -9  -9   1  940.21   57.29
   9  -9  -1 1018.60   55.79
   9  -9  -1 1054.29   55.09
   9  -9  -1 1047.70   54.89
  -9  -9   1 1066.69   66.29
   9  -9  -1 1020.50   55.69
  -9   9   1 1040.30   59.39
   9   9  -1 1051.89   79.29
  -9   9   1 1098.89   55.19
  -9   9   1 1120.79   54.89
  -9   9   1 1015.40   55.09
   9   9  -1 1011.60   55.89
   9   9  -1 1019.50   72.69
   9   9  -1 1073.79   60.29
  -9   9   1 1083.39   52.69
  -9   9   1 1089.09   81.19
   9   9  -1 1069.99   73.79
   9   9  -1  994.10   54.49
  -9   9   1 1037.20   84.69
   9   9  -1 1134.29   55.79
  -7  -9   1    0.90    8.90
   7  -9  -1   14.60   10.00
   7  -9  -1   -0.60    9.70
  -7  -9   1    9.00    9.10
  -7  -9   1   -3.00    9.50
  -7  -9   1    3.20   11.70
   7  -9  -1   -1.40    7.80
   7  -9  -1   29.10   17.00
   7  -9  -1    8.70    9.80
   7   9  -1    0.40   22.90
  -7   9   1    5.80    8.50
  -7   9   1   15.80   27.80
   7   9  -1   13.80    9.00
  -7   9   1  -14.10   27.60
   7   9  -1   14.40    9.60
   7   9  -1    1.90   11.30
   7   9  -1    3.70    8.60
  -7   9   1    7.40    6.90
   7   9  -1   -4.10   17.40
  -7   9   1   10.30   10.60
  -7   9   1  -12.70    8.00
  -7   9   1   -6.90    9.60
   7   9  -1    3.70   20.10
  -5  -9   1 1065.99   60.49
   5  -9  -1 1173.78   59.79
   5  -9  -1 1167.08   58.59
  -5  -9   1 1080.59   58.89
   5  -9  -1 1105.19   57.49
  -5  -9   1 1118.89   57.89
   5  -9  -1 1045.50   58.69
   5  -9  -1 1071.19   66.69
  -5  -9   1 1208.58   58.89
  -5   9   1 1101.29   54.69
   5   9  -1 1164.88   59.09
   5   9  -1 1199.08   58.39
   5   9  -1 1112.59   61.09
  -5   9   1 1162.48   89.79
   5   9  -1 1071.49   83.29
  -5   9   1 1106.49   59.39
   5   9  -1 1115.49   75.19
   5   9  -1 1167.98   73.39
  -5   9   1 1157.08   58.19
  -5   9   1 1183.28   59.09
  -5   9   1 1127.99   57.49
   5   9  -1 1149.78   57.79
  -5   9   1 1071.99   81.39
   3  -9  -1   11.90    9.90
   3  -9  -1   21.60    9.20
   3  -9  -1   -4.70   13.60
   3  -9  -1   17.50   10.40
   3  -9  -1    9.70    9.20
  -3  -9   1   11.30    9.20
  -3  -9   1   -3.40    8.10
  -3  -9   1   13.80   11.00
  -3  -9   1   12.00   10.60
  -3   9   1    7.10    8.80
   3   9  -1    7.20   10.70
  -3   9   1   14.40   26.30
  -3   9   1    1.60    8.40
   3   9  -1   12.70    8.70
   3   9  -1   11.10    8.10
   3   9  -1   14.90    8.70
  -3   9   1  -14.70   10.30
   3   9  -1    4.40   17.10
  -3   9   1   16.00    7.40
  -3   9   1    4.20    8.60
   3   9  -1   10.30   20.80
   3   9  -1  -15.50   25.70
   1  -9  -1  874.51   50.19
   1  -9  -1  899.61   57.69
  -1  -9   1 1010.80   49.70
   1  -9  -1  896.41   49.40
  -1  -9   1  829.82   47.70
   1  -9  -1  880.41   47.60
  -1  -9   1  806.52   48.80
  -1  -9   1  855.01   49.40
   1  -9  -1  912.71   48.70
  -1   9   1  909.91   47.70
  -1   9   1 1022.70   77.09
   1   9  -1  898.21   48.00
   1   9  -1  859.91   73.89
   1   9  -1  826.22   64.19
   1   9  -1  901.61   50.39
  -1   9   1  885.21   50.79
   1   9  -1  925.71   47.90
  -1   9   1  879.91   56.19
  -1   9   1  894.51   48.70
   1   9  -1  952.50   49.60
   1   9  -1  968.70   60.99
  -1   9   1  850.61   47.60
  -1  -9  -1   41.80   13.50
  -1  -9  -1   44.30   11.10
  -1  -9  -1   41.20   17.30
   1  -9   1   49.60   13.10
  -1  -9  -1   18.90    9.40
   1  -9   1   31.80   10.90
   1  -9   1   34.20   11.30
  -1  -9  -1   30.90   10.30
   1  -9   1   48.10   11.60
   1   9   1   13.10   27.60
  -1   9  -1   11.80   26.90
   1   9   1   20.00   11.80
   1   9   1   45.10   17.20
  -1   9  -1   20.00   17.20
   1   9   1   27.00   10.00
  -1   9  -1   37.20   11.10
  -1   9  -1    9.00    8.60
  -1   9  -1   37.30   10.30
  -1   9  -1   21.30   11.10
   1   9   1   41.60   10.30
   1   9   1   21.90    9.50
   1   9   1   36.10   20.90
  -3  -9  -1 1074.09   54.69
   3  -9   1 1004.70   54.19
   3  -9   1 1005.40   55.09
  -3  -9  -1  953.70   55.89
  -3  -9  -1 1110.29   64.79
   3  -9   1 1080.29   55.09
   3  -9   1 1007.20   55.09
  -3  -9  -1 1011.60   55.59
  -3  -9  -1 1096.39   54.79
  -3   9  -1  941.41   82.09
   3   9   1 1076.39   66.89
   3   9   1 1056.79   53.89
  -3   9  -1 1093.79   55.69
   3   9   1 1031.10   53.79
   3   9   1 1086.79   55.09
  -3   9  -1 1013.70   55.59
  -3   9  -1 1029.40   57.59
  -3   9  -1  981.90   77.59
   3   9   1  946.81   76.39
  -3   9  -1 1088.79   54.19
   3   9   1 1163.48   73.49
  -3   9  -1 1082.29   50.09
  -3   9  -1  872.81   67.39
   3   9   1 1058.59   58.39
  -3   9  -1 1038.10   54.19
  -5  -9  -1  324.17   24.00
   5  -9   1  303.97   24.90
  -5  -9  -1  310.47   26.40
   5  -9   1  294.77   24.30
   5  -9   1  285.67   23.60
  -5  -9  -1  304.77   25.60
   5  -9   1  282.37   24.80
  -5  -9  -1  286.27   23.00
  -5  -9  -1  345.17   37.50
  -5   9  -1  309.97   23.40
  -5   9  -1  390.96   55.99
   5   9   1  271.47   22.00
   5   9   1  304.97   30.10
  -5   9  -1  326.57   24.10
   5   9   1  278.57   23.20
  -5   9  -1  319.17   30.00
   5   9   1  406.06   54.89
  -5   9  -1  281.97   19.60
   5   9   1  310.17   24.30
  -5   9  -1  303.47   22.90
  -5   9  -1  319.07   56.19
   5   9   1  305.97   40.10
   5   9   1  302.37   38.90
  -5   9  -1  283.37   24.70
   7  -9   1 1583.54   73.99
  -7  -9  -1 1493.95   86.49
   7  -9   1 1564.84   74.29
  -7  -9  -1 1564.54   73.99
   7  -9   1 1549.74   75.29
  -7  -9  -1 1447.16   76.59
  -7  -9  -1 1415.16   73.59
   7  -9   1 1512.05   74.39
  -7  -9  -1 1397.96   74.39
   7   9   1 1424.96   88.79
   7   9   1 1452.05   73.29
  -7   9  -1 1537.65   69.99
   7   9   1 1498.15   87.29
  -7   9  -1 1462.25   77.69
   7   9   1 1444.76   97.89
   7   9   1 1483.95   78.49
  -7   9  -1 1248.38  101.29
  -7   9  -1 1420.26   73.09
  -7   9  -1 1523.65   74.79
  -7   9  -1 1566.74  100.19
   7   9   1 1439.16   89.39
   7   9   1 1508.25   73.19
  -7   9  -1 1654.03   74.99
  -7   9  -1 1539.45   74.19
  -9  -9  -1  110.79   17.00
  -9  -9  -1  139.29   17.40
   9  -9   1  102.99   16.30
   9  -9   1  125.29   17.90
   9  -9   1  115.49   16.20
  -9  -9  -1  139.59   20.30
   9  -9   1  156.58   18.90
  -9  -9  -1  118.79   26.80
  -9  -9  -1  146.29   18.80
   9   9   1  135.89   16.40
  -9   9  -1  118.19   40.50
  -9   9  -1  134.19   13.80
  -9   9  -1  148.69   37.80
   9   9   1  104.49   14.90
  -9   9  -1  104.79   20.10
  -9   9  -1  114.79   15.80
  -9   9  -1  105.09   15.60
   9   9   1  170.88   31.30
  -9   9  -1  105.89   16.40
  -9   9  -1  114.59   16.40
   9   9   1  141.59   22.00
   9   9   1  105.59   30.20
  11  -9   1  813.72   43.70
  11  -9   1  704.33   42.00
 -11  -9  -1  703.93   45.60
  11  -9   1  703.83   42.80
  11  -9   1  723.43   42.20
 -11  -9  -1  715.03   56.99
 -11  -9  -1  714.73   44.40
 -11  -9  -1  663.73   42.10
 -11  -9  -1  768.42   43.20
 -11   9  -1  706.93   42.00
 -11   9  -1  815.72   80.39
 -11   9  -1  658.93   78.99
  11   9   1  719.23   41.50
  11   9   1  791.82   42.60
 -11   9  -1  707.83   41.90
  11   9   1  737.83   47.60
 -11   9  -1  717.43   42.00
 -11   9  -1  750.62   39.30
  11   9   1  800.02   60.19
  11   9   1  825.22   64.29
 -11   9  -1  718.13   46.90
  13  -9   1  421.66   30.30
 -13  -9  -1  352.56   44.70
  13  -9   1  457.75   32.10
 -13  -9  -1  457.15   31.30
 -13  -9  -1  484.85   32.40
 -13  -9  -1  411.96   32.60
 -13  -9  -1  470.05   35.10
  13  -9   1  500.45   32.00
  13  -9   1  441.16   30.30
 -13   9  -1  456.45   30.50
  13   9   1  419.96   29.50
 -13   9  -1  431.26   35.80
 -13   9  -1  378.76   29.70
 -13   9  -1  443.66   28.00
 -13   9  -1  404.76   29.30
 -13   9  -1  512.95   65.19
  13   9   1  511.35   55.59
  13   9   1  439.96   30.00
  13   9   1  427.26   35.60
  13   9   1  410.26   54.89
 -13   9  -1  413.16   66.79
 -15  -9  -1  693.93   42.70
  15  -9   1  683.23   41.40
 -15  -9  -1  692.63   73.89
 -15  -9  -1  691.83   46.00
  15  -9   1  674.63   42.80
  15  -9   1  726.23   41.70
 -15  -9  -1  690.03   43.10
  15  -9   1  710.33   41.20
 -15  -9  -1  666.53   58.29
 -15  -9  -1  778.62   45.70
 -15   9  -1  643.24   41.40
 -15   9  -1  690.43   39.10
 -15   9  -1  653.63   46.80
 -15   9  -1  612.84   78.99
  15   9   1  721.33   66.59
  15   9   1  717.33   47.80
 -15   9  -1  833.42   82.09
  15   9   1  704.43   41.60
  15   9   1  779.32   69.99
 -15   9  -1  674.53   41.00
  15   9   1  721.53   42.10
 -15   9  -1  670.83   40.00
 -17  -9  -1  273.47   51.49
 -17  -9  -1  387.66   30.60
  17  -9   1  330.87   26.80
 -17  -9  -1  328.27   47.80
  17  -9   1  311.17   27.00
 -17  -9  -1  367.46   28.90
  17  -9   1  353.26   29.70
 -17  -9  -1  344.17   34.60
 -17  -9  -1  379.66   32.00
  17  -9   1  399.86   27.70
  17   9   1  325.77   48.40
 -17   9  -1  319.97   27.10
  17   9   1  333.27   54.69
 -17   9  -1  318.97   27.80
 -17   9  -1  410.26   27.00
 -17   9  -1  558.34   70.19
 -17   9  -1  340.17   34.90
  17   9   1  346.27   28.40
  17   9   1  370.96   27.70
  17   9   1  359.26   35.60
 -17   9  -1  258.87   55.79
  19  -9   1  470.35   33.30
  19  -9   1  434.36   34.60
 -19  -9  -1  438.96   34.40
 -19  -9  -1  470.65   34.30
 -19  -9  -1  369.36   58.39
 -19  -9  -1  518.85   40.70
[truncated: 4,168,584 more chars]
