# Supplementary material for: [(1,2,5,6-η)-Cyclo­octa-1,5-diene](4-isopropyl-1-methyl-1,2,4-triazol-5-yl­idene)(tri­cyclo­hexyl­phosphane-κP)iridium(I) tetra­fluorido­borate di­chloro­methane monosolvate
Source: IUCrdata. 2022 Jul 8;7(Pt 7):x220685. doi: 10.1107/S241431462200685X (PMC9635413; doi:10.1107/S241431462200685X)
Supplement: Supplementary file 2 [file x-07-x220685-Isup2.hkl]

data_I                                                                          
_shelx_title ' mo_jr15_0m_a.res in C2/c'                                        
_shelx_refln_list_code          4                                               
_shelx_F_calc_maximum      864.37                                               
_exptl_crystal_F_000      3552.00                                               
_reflns_d_resolution_high  0.7774                                               
                                                                                
loop_                                                                           
 _space_group_symop_operation_xyz                                               
 'x, y, z'                                                                      
 '-x, y, -z+1/2'                                                                
 'x+1/2, y+1/2, z'                                                              
 '-x+1/2, y+1/2, -z+1/2'                                                        
 '-x, -y, -z'                                                                   
 'x, -y, z-1/2'                                                                 
 '-x+1/2, -y+1/2, -z'                                                           
 'x+1/2, -y+1/2, z-1/2'                                                         
                                                                                
_cell_length_a    35.8322                                                       
_cell_length_b    10.2608                                                       
_cell_length_c    22.0343                                                       
_cell_angle_alpha  90.000                                                       
_cell_angle_beta  118.095                                                       
_cell_angle_gamma  90.000                                                       
                                                                                
_shelx_F_squared_multiplier     1.000                                           
                                                                                
loop_                                                                           
 _refln_index_h                                                                 
 _refln_index_k                                                                 
 _refln_index_l                                                                 
 _refln_F_squared_calc                                                          
 _refln_F_squared_meas                                                          
 _refln_F_squared_sigma                                                         
 _refln_observed_status                                                         
   2   0   0        563.96       -139.34       139.34 o                         
   4   0   0     747137.19     700206.19     10532.90 o                         
   6   0   0      61058.35      58109.11       835.08 o                         
   8   0   0     118696.24     112517.48      1252.96 o                         
  10   0   0       5052.17       3419.41       160.07 o                         
  12   0   0     153650.12     155928.19      1748.94 o                         
  14   0   0      77648.30      78358.52      1010.89 o                         
  16   0   0      32449.92      30320.98       582.46 o                         
  18   0   0      70094.21      73516.70      1070.30 o                         
  20   0   0     103646.41     107364.91      1661.30 o                         
  22   0   0      72892.50      76592.09      1316.89 o                         
  24   0   0      81737.52      88102.17      1580.07 o                         
  26   0   0      19193.57      20770.46       894.40 o                         
  28   0   0      17271.69      19081.46       912.07 o                         
  30   0   0      50345.36      52097.43      1173.73 o                         
  32   0   0      33624.06      39120.15      1068.58 o                         
  34   0   0      52034.76      53072.29      2172.06 o                         
  36   0   0      16743.56      18441.18       980.97 o                         
  38   0   0      37964.99      38245.03      1724.00 o                         
  40   0   0       4701.91       4361.94       649.57 o                         
   1   1   0     165653.52     172653.02      1264.65 o                         
   3   1   0      81397.46      82570.62       615.72 o                         
   5   1   0      73848.26      75923.36       610.19 o                         
   7   1   0       3362.85       4129.83        93.68 o                         
   9   1   0     270722.34     284542.16      2130.41 o                         
  11   1   0     155032.47     162568.84      1307.28 o                         
  13   1   0      67142.50      62386.14       583.00 o                         
  15   1   0      48810.80      45841.83       515.82 o                         
  17   1   0     103834.34      97817.95      1063.99 o                         
  19   1   0       5793.63       6108.71       220.53 o                         
  21   1   0     144206.56     144644.55      1538.18 o                         
  23   1   0      11791.38      11205.49       348.96 o                         
  25   1   0      46509.41      48580.38       747.26 o                         
  27   1   0       5697.03       5384.31       286.18 o                         
  29   1   0      35661.16      36434.24       662.64 o                         
  31   1   0        485.68        368.03       222.52 o                         
  33   1   0      24161.96      25280.49       665.21 o                         
  35   1   0        384.44        354.64       296.65 o                         
  37   1   0       9850.78       9548.19       653.92 o                         
  39   1   0       2003.49       1994.96       391.66 o                         
   0   2   0      40428.67      41448.12       427.75 o                         
   2   2   0      36173.70      38096.83       294.98 o                         
   4   2   0        262.36        103.76        47.29 o                         
   6   2   0       4631.29       4734.87        98.90 o                         
   8   2   0      35742.93      38011.91       348.82 o                         
  10   2   0       5409.80       5140.19       132.11 o                         
  12   2   0       2590.29       2688.86       105.03 o                         
  14   2   0         78.11        -25.50        85.87 o                         
  16   2   0        165.84        210.49       112.81 o                         
  18   2   0      27038.86      26744.39       417.67 o                         
  20   2   0        389.93        174.45       147.69 o                         
  22   2   0         14.05         90.42       146.89 o                         
  24   2   0       3371.88       3228.58       238.61 o                         
  26   2   0        189.55        403.51       268.54 o                         
  28   2   0       6602.20       6494.24       316.90 o                         
  30   2   0       4545.83       4031.69       303.76 o                         
  32   2   0       1617.70       1424.19       285.68 o                         
  34   2   0       1712.72       1120.97       347.59 o                         
  36   2   0         57.01       1020.09       418.13 o                         
  38   2   0       3219.69       3602.09       444.79 o                         
  40   2   0       2883.27       3483.82       453.86 o                         
   1   3   0       4973.33       4375.95        80.52 o                         
   3   3   0     111712.38     114868.80       819.49 o                         
   5   3   0       4990.82       4427.58       110.43 o                         
   7   3   0     129817.93     129695.99      1021.82 o                         
   9   3   0      54973.23      53848.58       486.81 o                         
  11   3   0      63198.60      64821.54       618.08 o                         
  13   3   0     129541.13     128815.12      1194.05 o                         
  15   3   0      27719.19      27382.76       373.80 o                         
  17   3   0     233671.02     236325.50      2215.23 o                         
  19   3   0      17018.87      17066.47       365.31 o                         
  21   3   0     148116.27     142363.48      1598.30 o                         
  23   3   0       4500.23       5087.69       270.63 o                         
  25   3   0      50743.81      48013.99       973.08 o                         
  27   3   0         69.12       -204.10       204.10 o                         
  29   3   0      58906.81      58023.09      1217.40 o                         
  31   3   0       1131.39        905.19       331.87 o                         
  33   3   0      36820.41      37652.29       890.07 o                         
  35   3   0       6857.36       6215.14       547.08 o                         
  37   3   0      27148.35      26860.01      1170.49 o                         
  39   3   0       3344.75       3479.08       448.24 o                         
   0   4   0     506930.91     526095.31      5167.18 o                         
   2   4   0      22701.70      23355.69       234.31 o                         
   4   4   0     177553.73     176692.19      1280.80 o                         
   6   4   0      87289.68      90212.52       716.23 o                         
   8   4   0     138400.75     135375.39      1136.94 o                         
  10   4   0      40563.56      37996.71       443.32 o                         
  12   4   0     154266.83     153921.55      1379.72 o                         
  14   4   0      46610.81      46416.00       517.80 o                         
  16   4   0      74409.06      75709.97       822.74 o                         
  18   4   0      17548.93      17560.10       324.91 o                         
  20   4   0      82851.45      85315.21       940.91 o                         
  22   4   0       1735.88       1038.72       162.60 o                         
  24   4   0      55532.50      55372.40       760.32 o                         
  26   4   0      28107.77      26991.61       539.48 o                         
  28   4   0      38290.81      35493.45       680.03 o                         
  30   4   0      36010.57      33177.91       700.51 o                         
  32   4   0      41780.25      39543.43       878.86 o                         
  34   4   0      51190.24      53495.52      1136.60 o                         
  36   4   0      12707.31      12891.97       760.47 o                         
  38   4   0      42625.64      46126.69      1328.30 o                         
   1   5   0      67491.73      69616.27       599.02 o                         
   3   5   0      10752.23       9921.88       172.48 o                         
   5   5   0      38059.65      37741.04       401.68 o                         
   7   5   0        240.67        103.90        83.95 o                         
   9   5   0      46059.93      45446.13       483.79 o                         
  11   5   0      27515.56      27945.60       367.33 o                         
  13   5   0      12068.04      11597.42       251.10 o                         
  15   5   0       6155.69       5560.79       189.65 o                         
  17   5   0       8077.58       7562.88       234.87 o                         
  19   5   0        462.92        439.39       160.50 o                         
  21   5   0      25925.07      25875.44       450.88 o                         
  23   5   0        292.91         82.33       156.82 o                         
  25   5   0      41955.16      43048.70       647.62 o                         
  27   5   0        425.57        416.24       221.70 o                         
  29   5   0      21934.73      20868.64       635.28 o                         
  31   5   0          3.11       -302.18       302.18 o                         
  33   5   0      12244.41       9700.18       838.66 o                         
  35   5   0        509.15         79.26       340.51 o                         
  37   5   0      10211.29       9422.46       627.52 o                         
   0   6   0      21965.20      22034.85       432.12 o                         
   2   6   0      36157.05      36299.05       445.82 o                         
   4   6   0      25125.95      24732.71       364.31 o                         
   6   6   0      23631.08      22254.41       323.83 o                         
   8   6   0       9690.56       8731.76       202.16 o                         
  10   6   0       1128.91        756.93       112.55 o                         
  12   6   0       5871.35       5641.28       189.24 o                         
  14   6   0       2004.92       2151.74       153.16 o                         
  16   6   0       7472.79       6833.44       226.81 o                         
  18   6   0       1386.99       1194.31       160.58 o                         
  20   6   0       6342.71       6026.43       247.90 o                         
  22   6   0        399.92        -82.45       182.72 o                         
  24   6   0       9576.86      10465.30       368.38 o                         
  26   6   0       1602.07       1592.27       279.09 o                         
  28   6   0      11008.84      10085.70       405.40 o                         
  30   6   0       2123.81       1952.36       357.70 o                         
  32   6   0       5112.23       3745.26       436.33 o                         
  34   6   0       5365.35       3824.46       536.20 o                         
  36   6   0       1024.09        498.84       372.60 o                         
   1   7   0      48781.75      48469.05       531.36 o                         
   3   7   0      60304.78      59498.82       638.76 o                         
   5   7   0      23535.46      23662.50       347.01 o                         
   7   7   0      67450.72      67000.95       722.87 o                         
   9   7   0      12282.90      12019.22       273.78 o                         
  11   7   0      34251.88      33157.23       459.09 o                         
  13   7   0      70476.84      70042.08       797.50 o                         
  15   7   0      42139.66      42326.92       587.98 o                         
  17   7   0     132455.06     136979.67      1466.47 o                         
  19   7   0      35270.61      34527.72       546.26 o                         
  21   7   0      88886.37      93233.66      1156.10 o                         
  23   7   0       3625.52       3191.10       348.07 o                         
  25   7   0      72631.67      77394.41      1134.14 o                         
  27   7   0        211.35        -47.70       278.52 o                         
  29   7   0      53104.34      54848.38      1070.07 o                         
  31   7   0        813.11        494.15       340.16 o                         
  33   7   0      36925.58      35196.94       946.40 o                         
   0   8   0      17549.11      18058.65       551.77 o                         
   2   8   0       7441.19       7281.81       225.58 o                         
   4   8   0      53076.95      52039.44       600.36 o                         
   6   8   0       7951.95       8361.50       278.61 o                         
   8   8   0     114682.75     113650.65      1160.24 o                         
  10   8   0        367.91        135.45       144.94 o                         
  12   8   0      78337.45      76691.47       891.24 o                         
  14   8   0       5872.21       5241.11       245.85 o                         
  16   8   0      66011.36      66664.72       832.90 o                         
  18   8   0        815.35        557.24       197.70 o                         
  20   8   0      31923.84      31644.84       597.01 o                         
  22   8   0       6004.38       5752.07       322.05 o                         
  24   8   0      36383.37      36957.25       730.94 o                         
  26   8   0      26609.61      28306.04       734.55 o                         
  28   8   0      40124.19      42924.24       935.01 o                         
  30   8   0      19319.08      19589.56       731.18 o                         
  32   8   0      29386.76      29293.72       850.25 o                         
   1   9   0        380.40        373.37       166.15 o                         
   3   9   0        216.53        -53.19       158.36 o                         
   5   9   0       9804.74       9591.87       306.87 o                         
   7   9   0        925.56        782.19       170.27 o                         
   9   9   0         95.12         63.94       162.33 o                         
  11   9   0        893.36        645.08       186.79 o                         
  13   9   0        219.93         90.74       183.53 o                         
  15   9   0         78.36        352.82       199.71 o                         
  17   9   0        397.91        468.92       213.04 o                         
  19   9   0      10305.00      10155.01       387.38 o                         
  21   9   0        151.31         47.64       224.96 o                         
  23   9   0      13958.66      14128.89       488.85 o                         
  25   9   0       3103.85       2370.35       342.66 o                         
  27   9   0       1311.11       1011.96       349.16 o                         
  29   9   0       5465.66       5217.84       442.71 o                         
   0  10   0     114723.36     118683.61      2195.59 o                         
   2  10   0         42.85          4.02       201.71 o                         
   4  10   0      56250.18      58975.01       843.89 o                         
   6  10   0       2305.96       1967.46       266.29 o                         
   8  10   0      32634.12      33739.28       608.90 o                         
  10  10   0       2583.09       2713.55       244.08 o                         
  12  10   0      10555.79      10481.56       361.23 o                         
  14  10   0      10811.60       9812.23       385.11 o                         
  16  10   0       7879.13       8012.00       374.63 o                         
  18  10   0       9401.24       9842.72       404.31 o                         
  20  10   0       4599.57       3989.09       336.01 o                         
  22  10   0       8919.67       8829.05       432.79 o                         
  24  10   0       6627.51       5584.43       418.56 o                         
  26  10   0       2375.58       2100.90       359.01 o                         
   1  11   0      37196.06      37413.42       716.85 o                         
   3  11   0      25865.92      28446.19       658.86 o                         
   5  11   0      71893.66      74567.61      1125.57 o                         
   7  11   0      16375.73      15859.02       475.02 o                         
   9  11   0      48821.45      47430.70       810.79 o                         
  11  11   0      11199.51      10352.14       416.09 o                         
  13  11   0      45708.11      46115.65       871.20 o                         
  15  11   0      13249.92      13155.13       526.72 o                         
  17  11   0      51130.74      54215.96       999.50 o                         
  19  11   0       2489.77       1923.28       404.21 o                         
  21  11   0      40371.18      40939.87       931.45 o                         
   0  12   0      33651.04      32545.91      1047.07 o                         
   2  12   0        723.30        762.68       329.85 o                         
   4  12   0      39901.70      41931.69       964.72 o                         
   6  12   0        756.23        726.24       293.46 o                         
   8  12   0      27012.31      27909.44       819.04 o                         
  10  12   0       1046.31        453.21       307.29 o                         
  12  12   0      28638.65      28010.90       764.77 o                         
  14  12   0       6045.58       6069.73       437.82 o                         
  16  12   0      20376.16      20299.49       738.06 o                         
   1  13   0       3016.59       2874.43       364.67 o                         
   3  13   0         78.78       -292.73       292.73 o                         
   5  13   0        696.62         51.58       370.38 o                         
 -41   1   1      10596.03      10981.69       707.79 o                         
 -39   1   1      19534.98      19854.48       870.58 o                         
 -37   1   1       7165.69       7448.69       501.42 o                         
 -35   1   1       9537.76       8707.63       473.97 o                         
 -33   1   1      19022.61      18165.40       541.35 o                         
 -31   1   1      35278.14      37737.17       690.83 o                         
 -29   1   1      15965.82      17771.03       471.51 o                         
 -27   1   1      34255.24      32685.03       762.38 o                         
 -25   1   1     135813.42     145596.58      1634.53 o                         
 -23   1   1      26018.76      24279.99       449.41 o                         
 -21   1   1     164150.86     161031.72      1685.25 o                         
 -19   1   1       3285.64       2491.01       172.19 o                         
 -17   1   1     271761.25     271213.88      2522.06 o                         
 -15   1   1       1998.46       1632.81       110.12 o                         
 -13   1   1     106826.69     107181.12       884.32 o                         
 -11   1   1        814.89       1054.65        79.02 o                         
  -9   1   1      18947.69      18850.55       207.47 o                         
  -7   1   1      65162.07      70882.03       567.32 o                         
  -5   1   1      67994.53      69607.93       568.86 o                         
  -3   1   1      16136.89      17414.41       148.17 o                         
  -1   1   1     277911.50     283581.91      2032.62 o                         
   1   1   1      14730.75      15152.36       131.16 o                         
   3   1   1     197987.33     199001.25      1490.79 o                         
   5   1   1       9176.03       9662.40       128.72 o                         
   7   1   1     129071.31     136871.45      1056.48 o                         
   9   1   1      44247.89      44060.64       416.04 o                         
  11   1   1     187946.39     191449.08      1582.02 o                         
  13   1   1      59000.20      54070.15       564.74 o                         
  15   1   1     252003.75     255171.33      2746.63 o                         
  17   1   1      33874.13      29778.23       448.88 o                         
  19   1   1      15966.40      14752.32       329.76 o                         
  21   1   1      57694.46      56577.35       783.62 o                         
  23   1   1      24587.74      24223.41       583.33 o                         
  25   1   1      10402.02      10897.77       368.65 o                         
  27   1   1      13779.29      14113.15       428.00 o                         
  29   1   1      39042.68      42382.57       732.58 o                         
  31   1   1      15787.96      16029.79       504.56 o                         
  33   1   1      32722.84      33460.60       791.22 o                         
  35   1   1       9279.69       9426.41       493.81 o                         
  37   1   1      23580.39      23240.27      1038.95 o                         
  39   1   1       4558.83       4111.81       443.38 o                         
 -40   2   1        149.15        164.40       376.85 o                         
 -38   2   1      45220.27      47292.30      1080.90 o                         
 -36   2   1        286.31        268.60       322.49 o                         
 -34   2   1      65456.17      67471.59      1269.54 o                         
 -32   2   1       8318.40       7241.35       378.47 o                         
 -30   2   1      75968.87      78761.83      1107.45 o                         
 -28   2   1        459.14        344.42       199.69 o                         
 -26   2   1      28994.17      29387.06       677.07 o                         
 -24   2   1        982.05        680.75       180.70 o                         
 -22   2   1     109638.96     101333.28      1194.97 o                         
 -20   2   1      11039.42       9132.45       342.32 o                         
 -18   2   1     175492.72     176879.61      1695.42 o                         
 -16   2   1      53619.52      51225.90       574.03 o                         
 -14   2   1     235171.08     241871.42      2004.63 o                         
 -12   2   1      52544.05      51877.96       509.84 o                         
 -10   2   1     200682.08     200672.61      1623.22 o                         
  -8   2   1     265470.75     275309.69      2114.88 o                         
  -6   2   1     262735.62     270511.66      1949.49 o                         
  -4   2   1     330264.59     350651.91      2402.12 o                         
  -2   2   1      87963.23      92671.33       632.29 o                         
   0   2   1     544880.06     569301.56      3726.46 o                         
   2   2   1      71710.67      77243.97       574.23 o                         
   4   2   1     403122.19     417091.06      3103.40 o                         
   6   2   1      57592.63      59013.99       513.54 o                         
   8   2   1      72930.58      71243.95       596.92 o                         
  10   2   1      22591.16      24596.80       301.50 o                         
  12   2   1     177496.41     184138.83      1513.87 o                         
  14   2   1       2928.39       2763.92       168.38 o                         
  16   2   1     180227.20     179978.98      1703.72 o                         
  18   2   1      28033.08      27592.06       467.68 o                         
  20   2   1     147277.84     139551.64      1682.73 o                         
  22   2   1         16.10       -156.43       156.43 o                         
  24   2   1     113045.59     113183.70      1382.52 o                         
  26   2   1        561.12        923.42       214.20 o                         
  28   2   1      72850.73      74649.70      1038.45 o                         
  30   2   1      12443.56      11592.22       432.43 o                         
  32   2   1      50855.38      52651.16      1002.79 o                         
  34   2   1       6633.25       6280.95       538.77 o                         
  36   2   1      37274.52      38213.11      1318.27 o                         
  38   2   1      17338.08      16257.29       956.53 o                         
 -39   3   1      10840.90       9756.74       578.15 o                         
 -37   3   1        716.02       1375.69       363.91 o                         
 -35   3   1       6339.72       7574.12       477.03 o                         
 -33   3   1       8181.02       7866.49       462.30 o                         
 -31   3   1       8944.84       8188.08       401.04 o                         
 -29   3   1      10723.90      10454.15       426.30 o                         
 -27   3   1      24120.17      21694.27       566.63 o                         
 -25   3   1       9257.87       8160.64       350.95 o                         
 -23   3   1      35060.19      33475.26       607.87 o                         
 -21   3   1      66286.95      65786.03       843.40 o                         
 -19   3   1      17513.20      17841.69       339.82 o                         
 -17   3   1      80797.11      81030.01       853.42 o                         
 -15   3   1        359.44        289.40        93.80 o                         
 -13   3   1      93449.39      94442.65       868.64 o                         
 -11   3   1       4697.27       4745.42       118.76 o                         
  -9   3   1     141083.86     138453.55      1115.01 o                         
  -7   3   1      16550.13      17185.65       187.79 o                         
  -5   3   1     369922.47     384185.09      2718.79 o                         
  -3   3   1      17887.72      18432.57       176.16 o                         
  -1   3   1     113921.82     117068.60       809.14 o                         
   1   3   1       1052.78       1166.51        56.81 o                         
   3   3   1      80744.81      83785.38       648.71 o                         
   5   3   1        442.56        306.72        58.55 o                         
   7   3   1      43287.07      44666.15       416.37 o                         
   9   3   1      54607.63      53618.61       485.74 o                         
  11   3   1      45062.10      43667.45       466.93 o                         
  13   3   1      23159.53      22837.77       316.60 o                         
  15   3   1      23835.41      22341.23       327.05 o                         
  17   3   1      24182.55      23794.21       453.22 o                         
  19   3   1       7388.43       6805.81       250.41 o                         
  21   3   1      17729.23      17394.66       428.61 o                         
  23   3   1        511.14        401.78       189.05 o                         
  25   3   1       9205.46       7299.05       461.93 o                         
  27   3   1        296.26       -221.67       221.67 o                         
  29   3   1      34627.08      32724.05       747.98 o                         
  31   3   1       9229.27       8912.44       443.94 o                         
  33   3   1      15552.58      14864.04       603.82 o                         
  35   3   1       5158.65       4389.73       438.23 o                         
  37   3   1       5899.14       5196.43       474.30 o                         
 -38   4   1       6022.72       6794.21       576.72 o                         
 -36   4   1        469.28         92.01       333.89 o                         
 -34   4   1       7866.93       7263.70       479.06 o                         
 -32   4   1       5712.76       4898.78       417.92 o                         
 -30   4   1       1310.54       1026.91       263.91 o                         
 -28   4   1      14339.14      12657.71       609.86 o                         
 -26   4   1       3200.78       2530.54       217.22 o                         
 -24   4   1      19146.04      18738.26       395.87 o                         
 -22   4   1        862.58        565.95       144.06 o                         
 -20   4   1       3339.02       3140.89       173.65 o                         
 -18   4   1        182.09        177.82       107.58 o                         
 -16   4   1        378.57        364.60       101.76 o                         
 -14   4   1       6066.23       6450.15       175.64 o                         
 -12   4   1       7365.44       7488.77       191.76 o                         
 -10   4   1       3659.16       4148.94       126.90 o                         
  -8   4   1      11428.93      10062.00       163.03 o                         
  -6   4   1       1730.57       1610.97        72.22 o                         
  -4   4   1      11499.66      10921.52       146.20 o                         
  -2   4   1       1878.06       1784.48        73.39 o                         
   0   4   1        301.52        315.13        56.13 o                         
   2   4   1        521.74        505.80        60.06 o                         
   4   4   1      15917.55      16189.68       183.88 o                         
   6   4   1      12401.52      12751.65       180.05 o                         
   8   4   1       1373.16       1945.14        97.84 o                         
  10   4   1       2831.88       2999.68       127.85 o                         
  12   4   1       6961.31       5779.63       168.48 o                         
  14   4   1      13025.91      12250.67       251.31 o                         
  16   4   1       6289.37       5923.55       201.27 o                         
  18   4   1      16291.47      16427.48       346.23 o                         
  20   4   1        293.90        428.91       143.84 o                         
  22   4   1        994.87        630.55       212.39 o                         
  24   4   1       7316.48       7499.05       339.33 o                         
  26   4   1       2035.50       1557.54       232.49 o                         
  28   4   1      25497.97      23382.55       608.02 o                         
  30   4   1       5045.14       4149.76       330.53 o                         
  32   4   1      11646.39      10063.05       540.52 o                         
  34   4   1       3359.35       2392.05       409.25 o                         
  36   4   1       3747.27       3133.60       500.60 o                         
 -37   5   1      19513.32      18598.66       859.55 o                         
 -35   5   1      22310.29      19340.68       703.04 o                         
 -33   5   1      35018.98      33858.03       968.00 o                         
 -31   5   1      34124.39      32313.46       766.93 o                         
 -29   5   1      34623.76      35070.83       988.25 o                         
 -27   5   1      22207.54      22917.97       521.99 o                         
 -25   5   1      79501.68      80621.17       985.95 o                         
 -23   5   1       1459.41       1271.03       170.52 o                         
 -21   5   1     127619.92     128202.97      1331.42 o                         
 -19   5   1       5280.78       5105.00       213.95 o                         
 -17   5   1      87505.92      87500.54       939.14 o                         
 -15   5   1       7178.04       6590.51       199.06 o                         
 -13   5   1      96714.11      94915.99       954.93 o                         
 -11   5   1       8858.91       8385.61       195.41 o                         
  -9   5   1      40572.94      38203.34       433.02 o                         
  -7   5   1       3089.33       2744.27       108.25 o                         
  -5   5   1      81148.04      79685.27       726.34 o                         
  -3   5   1       8371.01       8951.74       202.97 o                         
  -1   5   1     140476.67     141652.36      1183.25 o                         
   1   5   1       1500.23       1599.60        92.03 o                         
   3   5   1     135469.42     130049.20      1116.53 o                         
   5   5   1      22786.62      24024.83       294.33 o                         
   7   5   1     205391.81     206761.03      1707.19 o                         
   9   5   1       1353.01       1322.54       103.01 o                         
  11   5   1      55407.92      51641.47       597.36 o                         
  13   5   1      38607.76      38310.01       481.56 o                         
  15   5   1      70610.51      69876.92       765.38 o                         
  17   5   1      86316.30      86537.53       925.92 o                         
  19   5   1      46711.57      49796.68       671.05 o                         
  21   5   1      82912.01      84920.52      1017.17 o                         
  23   5   1      36594.65      37376.20       598.00 o                         
  25   5   1      22865.76      24044.44       593.69 o                         
  27   5   1      45625.59      45328.86       788.67 o                         
  29   5   1      44632.87      43972.70       887.98 o                         
  31   5   1      10867.87       9516.03       610.50 o                         
  33   5   1      44541.71      42702.54      1048.03 o                         
  35   5   1        844.11        792.26       380.59 o                         
 -36   6   1        640.17        317.77       527.08 o                         
 -34   6   1      39252.86      38770.80       949.69 o                         
 -32   6   1        318.68        164.80       359.66 o                         
 -30   6   1      45631.81      45414.05       885.38 o                         
 -28   6   1      14215.20      13315.96       478.12 o                         
 -26   6   1      57293.36      60067.67       853.58 o                         
 -24   6   1      27112.00      28253.58       554.66 o                         
 -22   6   1      87185.35      92387.79      1067.55 o                         
 -20   6   1      15075.20      15665.33       360.26 o                         
 -18   6   1      43833.99      43611.66       581.83 o                         
 -16   6   1      46331.27      46167.26       587.82 o                         
 -14   6   1      55938.77      55289.64       648.60 o                         
 -12   6   1      35110.62      34180.08       433.11 o                         
 -10   6   1     125712.54     127294.36      1165.56 o                         
  -8   6   1      61939.73      61101.32       630.78 o                         
  -6   6   1      82443.32      82031.67       795.78 o                         
  -4   6   1      76572.61      76621.12       745.62 o                         
  -2   6   1      44118.50      42581.43       486.83 o                         
   0   6   1      87674.41      87653.75       837.27 o                         
   2   6   1      29812.90      31107.38       393.34 o                         
   4   6   1     106485.52     101815.77       960.50 o                         
   6   6   1       2270.02       2014.50       134.38 o                         
   8   6   1     138912.81     135200.61      1299.93 o                         
  10   6   1      35929.69      33241.59       428.93 o                         
  12   6   1     221813.94     219932.77      2126.35 o                         
  14   6   1      24941.55      24679.81       386.12 o                         
  16   6   1     136821.58     137262.30      1394.02 o                         
  18   6   1        928.91        717.89       159.71 o                         
  20   6   1      41206.70      41742.07       650.22 o                         
  22   6   1         14.38       -166.76       166.76 o                         
  24   6   1      75410.41      80476.47      1085.91 o                         
  26   6   1       1191.96        797.67       241.24 o                         
  28   6   1      74023.34      76018.96      1422.07 o                         
  30   6   1      14190.47      12491.42       647.30 o                         
  32   6   1      52723.72      52081.71      1120.69 o                         
  34   6   1       7940.91       7436.28       520.13 o                         
 -35   7   1        967.47        484.81       453.04 o                         
 -33   7   1       7989.71       7061.79       494.41 o                         
 -31   7   1       1910.45       1625.10       382.41 o                         
 -29   7   1       8150.60       7737.04       502.50 o                         
 -27   7   1        315.69        114.47       271.54 o                         
 -25   7   1       8176.26       8416.65       410.07 o                         
 -23   7   1       1010.47        911.13       214.78 o                         
 -21   7   1       5262.75       5115.34       274.75 o                         
 -19   7   1       2323.94       2451.29       200.23 o                         
 -17   7   1      10803.28      10466.12       296.90 o                         
 -15   7   1         73.59         13.13       143.75 o                         
 -13   7   1      17913.49      16974.25       336.04 o                         
 -11   7   1       4491.99       4613.84       191.62 o                         
  -9   7   1      42002.60      40573.19       489.71 o                         
  -7   7   1       2899.00       2989.69       153.62 o                         
  -5   7   1       8680.98       8194.00       229.99 o                         
  -3   7   1      10385.74      10666.73       249.30 o                         
  -1   7   1       2984.23       2597.12       158.70 o                         
   1   7   1       1029.80       1042.85       127.03 o                         
   3   7   1      10574.28      10043.75       258.98 o                         
   5   7   1         83.31        119.83       111.22 o                         
   7   7   1      10270.40       9795.95       286.77 o                         
   9   7   1        109.77        196.27       121.09 o                         
  11   7   1      28798.19      27566.63       417.07 o                         
  13   7   1       8242.30       7827.90       281.14 o                         
  15   7   1       6417.65       6690.73       245.47 o                         
  17   7   1       6498.82       6403.20       262.88 o                         
  19   7   1       8448.97       9254.77       350.18 o                         
  21   7   1       2828.44       2501.50       255.41 o                         
  23   7   1      21502.02      21301.30       576.26 o                         
  25   7   1       6834.63       6693.41       359.29 o                         
  27   7   1       3845.12       3331.18       453.64 o                         
  29   7   1       6750.17       6648.62       554.97 o                         
  31   7   1       2527.38       1557.09       378.24 o                         
  33   7   1       9335.05       8542.20       548.76 o                         
 -32   8   1        407.62        161.08       349.82 o                         
 -30   8   1       8032.04       7479.89       607.95 o                         
 -28   8   1       1437.08       1098.40       311.92 o                         
 -26   8   1       6870.19       6658.65       369.83 o                         
 -24   8   1        769.18        286.94       263.54 o                         
 -22   8   1       8211.19       8449.91       354.10 o                         
 -20   8   1        157.15       -195.41       208.44 o                         
 -18   8   1      23804.15      23780.49       474.02 o                         
 -16   8   1       8029.46       7569.92       281.39 o                         
 -14   8   1      52124.31      49025.99       676.98 o                         
 -12   8   1       4373.95       4485.69       252.40 o                         
 -10   8   1      20234.71      19280.51       371.61 o                         
  -8   8   1      16438.15      15838.33       330.95 o                         
  -6   8   1      23575.31      24175.35       443.52 o                         
  -4   8   1      48131.54      47938.64       598.49 o                         
  -2   8   1      24324.55      24085.78       373.58 o                         
   0   8   1      84497.23      84446.07       886.81 o                         
   2   8   1       4323.95       4668.66       190.03 o                         
   4   8   1      33596.21      33581.65       471.05 o                         
   6   8   1        218.39         99.68       134.20 o                         
   8   8   1       3049.42       2970.68       182.07 o                         
  10   8   1       3716.76       3824.08       203.89 o                         
  12   8   1      13487.03      13843.14       343.22 o                         
  14   8   1       1345.44       1341.24       198.06 o                         
  16   8   1      29992.74      30458.23       525.00 o                         
  18   8   1       2403.32       1950.33       244.99 o                         
  20   8   1       7877.83       7798.37       344.79 o                         
  22   8   1         73.61       -219.28       219.28 o                         
  24   8   1      19844.94      20580.72       580.96 o                         
  26   8   1       1349.31       1022.39       330.79 o                         
  28   8   1       7394.01       7098.02       488.61 o                         
  30   8   1       2427.01       1217.62       371.10 o                         
 -29   9   1      31506.09      30968.43       791.82 o                         
 -27   9   1      13156.71      13408.64       538.55 o                         
 -25   9   1      48124.34      50279.79       880.71 o                         
 -23   9   1      20405.20      20127.04       555.91 o                         
 -21   9   1      55703.91      59317.63       922.64 o                         
 -19   9   1       3760.23       3639.80       276.17 o                         
 -17   9   1     107105.50     111497.21      1348.67 o                         
 -15   9   1        302.88        245.69       200.52 o                         
 -13   9   1      83405.32      85908.97      1045.33 o                         
 -11   9   1        270.94        -85.53       173.13 o                         
  -9   9   1      86421.10      84675.15       995.90 o                         
  -7   9   1        601.83        336.18       171.45 o                         
  -5   9   1      91109.82      90757.23      1038.78 o                         
  -3   9   1        811.46        654.65       171.06 o                         
  -1   9   1      70292.86      72010.17       887.05 o                         
   1   9   1       2733.20       2570.12       203.30 o                         
   3   9   1      83342.95      83761.16       937.12 o                         
   5   9   1      25800.48      24276.36       436.46 o                         
   7   9   1     117059.87     120263.48      1286.95 o                         
   9   9   1      10421.00      10025.94       317.46 o                         
  11   9   1      57616.52      58936.28       810.41 o                         
  13   9   1      34256.11      35389.47       599.05 o                         
  15   9   1      55886.52      56065.36       800.84 o                         
  17   9   1      28055.51      28676.81       714.09 o                         
  19   9   1      37271.98      37127.18       672.35 o                         
  21   9   1      35046.58      36703.23       740.89 o                         
  23   9   1      17074.89      16635.31       565.03 o                         
  25   9   1      33685.05      34249.30       974.81 o                         
  27   9   1       8905.02       8684.84       507.79 o                         
 -26  10   1      32624.73      33889.41       906.03 o                         
 -24  10   1       1615.10       1284.58       327.59 o                         
 -22  10   1      46583.45      49666.78       893.99 o                         
 -20  10   1      12262.11      11569.14       437.31 o                         
 -18  10   1      19756.36      19606.14       539.43 o                         
 -16  10   1      16378.04      14554.32       446.47 o                         
 -14  10   1       6368.89       6422.36       320.35 o                         
 -12  10   1      11705.07      11609.54       377.47 o                         
 -10  10   1      14563.90      14459.99       407.68 o                         
  -8  10   1      28074.02      28003.77       551.03 o                         
  -6  10   1      21089.75      20625.81       501.50 o                         
  -4  10   1      26166.74      26610.25       531.67 o                         
  -2  10   1      35915.99      36330.58       662.93 o                         
   0  10   1      10187.56      10930.69       388.35 o                         
   2  10   1      13426.57      12554.24       406.43 o                         
   4  10   1      49782.06      51342.96       912.72 o                         
   6  10   1       8357.72       7784.71       310.80 o                         
   8  10   1      53237.19      54424.76       780.61 o                         
  10  10   1       1767.38       1497.72       222.22 o                         
  12  10   1      40542.34      42330.79       694.62 o                         
  14  10   1        641.22        591.30       233.11 o                         
  16  10   1      55223.21      55567.75       867.00 o                         
  18  10   1        405.34        330.40       252.04 o                         
  20  10   1      36524.18      36632.68       758.40 o                         
  22  10   1        403.60        346.31       300.19 o                         
  24  10   1      22889.66      21759.09       670.40 o                         
 -23  11   1        182.52       -202.88       344.49 o                         
 -21  11   1         22.42       -303.36       303.36 o                         
 -19  11   1        169.41        563.28       298.11 o                         
 -17  11   1         61.52        -22.41       268.59 o                         
 -15  11   1        197.20        660.81       280.85 o                         
 -13  11   1        962.12        676.24       259.86 o                         
 -11  11   1        591.03        460.14       266.79 o                         
  -9  11   1         31.39       -208.59       236.73 o                         
  -7  11   1          6.20        -13.77       233.40 o                         
  -5  11   1        707.12        557.38       256.08 o                         
  -3  11   1       1142.06       1185.76       258.02 o                         
  -1  11   1        183.05        352.11       234.65 o                         
   1  11   1        638.56        567.41       244.86 o                         
   3  11   1         33.40         51.87       230.86 o                         
   5  11   1        636.99        722.82       245.56 o                         
   7  11   1        224.35        148.50       234.94 o                         
   9  11   1       2528.14       2530.71       275.85 o                         
  11  11   1       1104.83        650.90       324.40 o                         
  13  11   1       1229.04       1509.97       280.43 o                         
  15  11   1        226.70        517.86       289.97 o                         
  17  11   1        114.95        -11.97       294.86 o                         
  19  11   1       2483.00       2216.96       353.05 o                         
  21  11   1         90.30       -154.02       310.08 o                         
 -16  12   1       6080.77       5213.29       411.19 o                         
 -14  12   1      30118.78      31712.37       875.15 o                         
 -12  12   1       5751.49       4636.20       385.91 o                         
 -10  12   1      17782.71      18263.19       788.97 o                         
  -8  12   1      21746.10      21173.28       643.37 o                         
  -6  12   1      23603.98      22805.10       625.50 o                         
  -4  12   1      32828.71      32361.25       746.05 o                         
  -2  12   1      17527.74      16716.49       539.37 o                         
   0  12   1      42978.55      45978.46       901.03 o                         
   2  12   1        440.43        460.09       277.57 o                         
   4  12   1      37607.03      38372.24       809.65 o                         
   6  12   1       1054.27        559.05       295.51 o                         
   8  12   1      10658.70       9945.81       480.02 o                         
  10  12   1         72.39        245.60       294.02 o                         
  12  12   1      13237.39      13438.43       582.11 o                         
  14  12   1        445.55        227.37       310.51 o                         
  16  12   1      16869.06      17646.42      2003.49 o                         
  -7  13   1       1126.60        944.29       354.45 o                         
  -5  13   1      74510.08      80025.17      1478.46 o                         
  -3  13   1        212.79        275.77       315.55 o                         
  -1  13   1      45808.83      47625.19       997.28 o                         
   1  13   1       6822.39       5777.75       422.15 o                         
   3  13   1      30064.50      31325.57       846.82 o                         
   5  13   1      17191.06      15795.74       743.62 o                         
 -42   0   2      14427.67      13836.80      1078.82 o                         
 -40   0   2      15726.12      16458.83      1172.12 o                         
 -38   0   2      32293.61      34857.28      1278.80 o                         
 -36   0   2       6485.77       5909.52       597.41 o                         
 -34   0   2      37502.75      41956.21      1150.29 o                         
 -32   0   2      44628.11      46678.79      1159.40 o                         
 -30   0   2      87729.48      94105.08      1937.53 o                         
 -28   0   2      61258.70      64662.60      1283.99 o                         
 -26   0   2     137715.53     142097.11      2194.69 o                         
 -24   0   2       8822.40       9027.71       555.71 o                         
 -22   0   2     108706.55     109774.94      1636.75 o                         
 -20   0   2       8020.50      10161.97       489.00 o                         
 -18   0   2     442171.41     472755.19      5765.84 o                         
 -16   0   2       2227.56       1625.91       156.60 o                         
 -14   0   2     732343.38     763584.38      7728.54 o                         
 -12   0   2      77948.16      76087.41       864.47 o                         
 -10   0   2     558966.38     558134.38      6687.50 o                         
  -8   0   2     127837.29     133493.91      1850.83 o                         
  -6   0   2     389537.91     412245.88      3940.09 o                         
  -4   0   2     119975.49     124306.12      1297.51 o                         
  -2   0   2     316789.59     341124.19      5841.53 o                         
   0   0   2      77948.88      82876.50      1006.74 o                         
   2   0   2     108982.96     115653.00      1266.01 o                         
   4   0   2      29756.33      29464.18       494.29 o                         
   6   0   2     205509.55     203284.89      2730.09 o                         
   8   0   2      56905.68      53124.52       701.12 o                         
  10   0   2      86261.41      84330.73      1049.26 o                         
  12   0   2      97653.74      95612.02      1178.50 o                         
  14   0   2      91049.34      94368.09      1266.99 o                         
  16   0   2     128045.77     129704.34      1869.20 o                         
  18   0   2      13542.10      14141.31       444.10 o                         
  20   0   2     106212.66     108850.16      1739.25 o                         
  22   0   2       7110.04       7548.05       400.14 o                         
  24   0   2      98950.73     106171.95      1844.96 o                         
  26   0   2      10766.44      12762.74       612.97 o                         
  28   0   2      84392.34      87351.98      1651.06 o                         
  30   0   2       1629.42       2391.32       672.03 o                         
  32   0   2      38677.48      40673.95      1247.99 o                         
  34   0   2       5086.09       4325.72       528.35 o                         
  36   0   2      40818.70      42728.91      2226.47 o                         
  38   0   2       5559.30       5252.83       643.06 o                         
 -41   1   2       1563.53       1270.37       629.10 o                         
 -39   1   2      32752.48      35054.83       942.02 o                         
 -37   1   2       1442.27       1978.27       439.85 o                         
 -35   1   2      37013.12      39453.69       957.76 o                         
 -33   1   2        517.27        601.93       288.05 o                         
 -31   1   2      26072.16      27922.66       595.27 o                         
 -29   1   2       2304.97       2702.20       239.66 o                         
 -27   1   2      19818.51      19451.71       466.06 o                         
 -25   1   2      38457.88      38265.77       602.50 o                         
 -23   1   2      55164.30      55221.00       716.36 o                         
 -21   1   2      72936.11      71537.16       904.51 o                         
 -19   1   2     155011.80     154839.59      1458.35 o                         
 -17   1   2      24797.81      22463.81       350.98 o                         
 -15   1   2     132792.05     134010.78      1103.40 o                         
 -13   1   2      47618.18      46762.21       451.19 o                         
 -11   1   2      47718.97      49031.61       432.15 o                         
  -9   1   2     111611.84     116446.84       888.81 o                         
  -7   1   2      12873.10      13519.34       149.58 o                         
  -5   1   2     173187.98     177702.09      1294.58 o                         
  -3   1   2        408.38        397.81        29.71 o                         
  -1   1   2     390686.91     405845.84      2790.15 o                         
   1   1   2        154.42        166.00        37.09 o                         
   3   1   2     235164.36     242568.47      1819.83 o                         
   5   1   2      12614.83      13535.05       165.63 o                         
   7   1   2     158207.62     161812.94      1232.21 o                         
   9   1   2        255.98        532.46        78.99 o                         
  11   1   2      57618.16      57311.47       533.70 o                         
  13   1   2        309.80        301.21        96.41 o                         
  15   1   2      48748.44      45001.18       562.16 o                         
  17   1   2       5081.17       4388.35       212.79 o                         
  19   1   2      37288.90      36456.24       543.20 o                         
  21   1   2        668.87        868.68       200.01 o                         
  23   1   2      19623.44      19130.12       580.13 o                         
  25   1   2       5526.42       4671.51       307.48 o                         
  27   1   2      18518.32      19891.37       615.14 o                         
  29   1   2       8564.44       8023.84       361.18 o                         
  31   1   2      34397.01      36709.67       750.60 o                         
  33   1   2       8577.17       7737.23       445.84 o                         
  35   1   2      28086.96      29641.96       954.50 o                         
  37   1   2       3480.19       2605.56       412.61 o                         
 -40   2   2        119.63        812.34       368.99 o                         
 -38   2   2       2780.30       2903.58       431.58 o                         
 -36   2   2         76.25         70.83       287.43 o                         
 -34   2   2        158.71         39.33       249.53 o                         
 -32   2   2       1400.19       1826.95       285.07 o                         
 -30   2   2         81.16         51.19       203.88 o                         
 -28   2   2        102.48        198.61       226.41 o                         
 -26   2   2       7914.03       7384.96       287.63 o                         
 -24   2   2       3257.11       2411.05       194.88 o                         
 -22   2   2         69.49         99.59       129.87 o                         
 -20   2   2       7748.45       7302.98       226.16 o                         
 -18   2   2       9168.47       8425.08       215.52 o                         
 -16   2   2        851.21        724.66        98.13 o                         
 -14   2   2       5784.68       6105.38       142.10 o                         
 -12   2   2       5662.15       5894.36       212.71 o                         
 -10   2   2      14151.62      14626.21       175.86 o                         
  -8   2   2        362.76        106.67        56.32 o                         
  -6   2   2      52542.21      54135.86       431.77 o                         
  -4   2   2      10585.14      10915.94       117.21 o                         
  -2   2   2      48548.42      49819.30       378.85 o                         
   0   2   2       4587.40       4765.27        75.00 o                         
   2   2   2      20974.10      22050.83       204.29 o                         
   4   2   2      67116.19      70910.88       559.93 o                         
   6   2   2       1488.74       1557.01        69.73 o                         
   8   2   2       6621.70       7694.27       143.85 o                         
  10   2   2       6217.21       6064.02       140.10 o                         
  12   2   2      16216.32      17564.76       295.85 o                         
  14   2   2      15200.22      15519.02       286.09 o                         
  16   2   2      21276.97      19826.32       405.07 o                         
  18   2   2       2651.81       2163.01       172.82 o                         
  20   2   2       3355.00       3112.77       209.25 o                         
  22   2   2        254.26        146.51       170.93 o                         
  24   2   2       4534.96       3878.83       262.41 o                         
  26   2   2       2621.12       2439.47       258.36 o                         
  28   2   2       6506.19       5862.47       323.66 o                         
  30   2   2        771.90        681.13       410.46 o                         
  32   2   2        676.55        823.87       327.50 o                         
  34   2   2        304.23        -73.71       369.07 o                         
  36   2   2       1664.12       1662.06       388.28 o                         
  38   2   2          4.20        716.86       398.05 o                         
 -39   3   2      37052.34      39336.80       996.80 o                         
 -37   3   2       2054.08       2107.67       372.86 o                         
 -35   3   2      48674.89      49354.32      1317.49 o                         
 -33   3   2      17385.24      15131.28       570.56 o                         
 -31   3   2      72170.58      73299.15      1638.31 o                         
 -29   3   2      14196.53      14350.24       491.44 o                         
 -27   3   2      66842.98      62716.62       990.68 o                         
 -25   3   2      21463.06      20567.43       491.13 o                         
 -23   3   2      19330.61      18671.71       399.44 o                         
 -21   3   2      44752.70      43726.30       597.20 o                         
 -19   3   2      20067.08      19158.35       314.84 o                         
 -17   3   2      34129.09      32286.11       432.81 o                         
 -15   3   2      58513.07      60648.86       627.35 o                         
 -13   3   2      37597.77      36692.26       380.84 o                         
 -11   3   2      77989.97      77487.21       638.30 o                         
  -9   3   2     219236.97     227746.59      1714.49 o                         
  -7   3   2     114472.61     118597.99       874.52 o                         
  -5   3   2     205979.28     213910.77      1479.08 o                         
  -3   3   2       2797.03       2691.72        69.18 o                         
  -1   3   2     240385.50     244567.39      1658.31 o                         
   1   3   2       3782.02       3739.19        81.88 o                         
   3   3   2     179348.61     181012.75      1315.41 o                         
   5   3   2       1547.92       1523.04        72.40 o                         
   7   3   2     157094.30     153206.06      1267.55 o                         
   9   3   2       1850.41       2227.56        96.14 o                         
  11   3   2     143624.00     148348.39      1327.65 o                         
  13   3   2       4886.09       5695.31       178.47 o                         
  15   3   2      93339.70      93949.26       978.56 o                         
  17   3   2       2982.71       3127.29       183.38 o                         
  19   3   2      72373.76      69323.45       895.07 o                         
  21   3   2       3457.22       3117.38       227.58 o                         
  23   3   2      68397.42      66802.16       979.67 o                         
  25   3   2      11200.46       9831.89       389.84 o                         
  27   3   2      68494.16      65612.38      1131.42 o                         
  29   3   2       8458.56       7928.03       412.54 o                         
  31   3   2      44598.09      45046.04      1142.68 o                         
  33   3   2      29575.84      31078.61       985.97 o                         
  35   3   2      13179.37      14330.33       626.60 o                         
  37   3   2      18365.51      18813.19       903.27 o                         
 -40   4   2       8903.27       7810.38       649.77 o                         
 -38   4   2      41183.40      41423.10      1132.03 o                         
 -36   4   2       3715.63       2901.85       378.66 o                         
 -34   4   2      26819.58      26108.49       726.33 o                         
 -32   4   2      11794.80       8803.52       453.15 o                         
 -30   4   2      83867.41      81840.09      1244.89 o                         
 -28   4   2      10409.42       9186.52       373.81 o                         
 -26   4   2      91213.81      91927.38      1097.55 o                         
 -24   4   2        689.71        424.88       148.44 o                         
 -22   4   2     106000.62     107945.08      1116.23 o                         
 -20   4   2       2131.80       2356.49       151.82 o                         
 -18   4   2     187171.66     190163.80      1778.44 o                         
 -16   4   2        166.20         94.12        92.78 o                         
 -14   4   2     144586.30     141100.62      1303.71 o                         
 -12   4   2       1460.51       1231.89       112.11 o                         
 -10   4   2     140904.53     142492.34      1199.61 o                         
  -8   4   2       4624.39       4744.72       125.50 o                         
  -6   4   2     218972.86     231681.52      1657.60 o                         
  -4   4   2     106429.59     112705.82       831.67 o                         
  -2   4   2     103376.48     102811.12       753.42 o                         
   0   4   2      49099.96      50155.96       400.21 o                         
   2   4   2     114980.18     115039.61       860.34 o                         
   4   4   2      26650.67      24986.95       263.86 o                         
   6   4   2     209965.48     211506.98      1692.29 o                         
   8   4   2      49155.46      44169.36       461.35 o                         
  10   4   2     159530.39     160179.53      1487.82 o                         
  12   4   2     111480.49     110740.35      1066.72 o                         
  14   4   2      61285.36      57074.52       633.75 o                         
  16   4   2     118115.43     116899.76      1223.83 o                         
  18   4   2      45677.28      46160.72       612.05 o                         
  20   4   2     100299.62     100252.16      1117.14 o                         
  22   4   2      14693.46      14486.76       370.66 o                         
  24   4   2      79854.17      82981.33      1034.25 o                         
  26   4   2       1682.79       1403.69       268.68 o                         
  28   4   2      83043.51      80654.65      1315.76 o                         
  30   4   2       1793.19       1220.67       391.95 o                         
  32   4   2      59020.52      58144.43      1737.93 o                         
  34   4   2        159.04       -343.67       343.67 o                         
  36   4   2      32688.59      31618.62      1042.60 o                         
 -39   5   2      10251.86       5143.16      3755.66 o                         
 -37   5   2        644.39        367.40       442.60 o                         
 -35   5   2       7554.77       6769.44       463.10 o                         
 -33   5   2         79.59       -270.42       270.42 o                         
 -31   5   2       8164.04       7858.77       417.98 o                         
 -29   5   2       2129.02       1402.80       257.96 o                         
 -27   5   2      18441.19      17798.07       514.63 o                         
 -25   5   2      19953.97      17957.06       418.25 o                         
 -23   5   2      27136.14      27649.80       465.79 o                         
 -21   5   2       6844.83       6232.61       240.14 o                         
 -19   5   2      11528.12      11123.54       274.79 o                         
 -17   5   2       2718.70       2503.93       147.56 o                         
 -15   5   2      16879.79      16173.35       278.11 o                         
 -13   5   2      39625.96      39854.36       454.53 o                         
 -11   5   2      19769.55      19662.89       274.18 o                         
  -9   5   2      60753.41      59430.00       574.28 o                         
  -7   5   2      14011.06      14353.96       209.79 o                         
  -5   5   2      54039.61      53599.50       515.96 o                         
  -3   5   2      11455.50      11115.87       181.72 o                         
  -1   5   2      51749.98      51679.26       482.25 o                         
   1   5   2       7710.74       7794.46       176.66 o                         
   3   5   2       1163.16       1659.98        96.86 o                         
   5   5   2        506.62        353.00        81.47 o                         
   7   5   2      27501.45      27099.04       334.96 o                         
   9   5   2       1135.94       1175.91       111.81 o                         
  11   5   2      40351.04      40466.15       485.72 o                         
  13   5   2          5.98         -1.13       107.43 o                         
  15   5   2      33905.83      33063.76       473.33 o                         
  17   5   2         31.01       -109.04       138.61 o                         
  19   5   2      28048.14      28425.65       479.17 o                         
  21   5   2        594.93        131.86       164.77 o                         
  23   5   2      26898.89      26673.21       504.52 o                         
  25   5   2        137.25         -0.92       210.12 o                         
  27   5   2      12798.88      12505.23       470.43 o                         
  29   5   2       4696.97       3530.45       373.60 o                         
  31   5   2       8381.53       6684.32       486.57 o                         
  33   5   2       3361.78       3527.53       489.86 o                         
  35   5   2       7636.25       6840.32       530.02 o                         
 -36   6   2        103.43        -99.36       347.07 o                         
 -34   6   2        256.74       -208.53       345.86 o                         
 -32   6   2        604.86        382.69       291.80 o                         
 -30   6   2       5641.13       4692.66       348.31 o                         
 -28   6   2        257.44       -223.84       223.84 o                         
 -26   6   2       7767.81       7270.25       311.50 o                         
 -24   6   2        943.11        822.51       201.32 o                         
 -22   6   2       9580.20      10503.07       361.69 o                         
 -20   6   2        342.13        471.84       147.01 o                         
 -18   6   2      57091.75      58319.93       694.01 o                         
 -16   6   2         99.05          7.84       120.30 o                         
 -14   6   2       7805.50       7561.45       209.55 o                         
 -12   6   2       2211.71       2138.65       129.93 o                         
 -10   6   2       1970.20       1825.42       118.95 o                         
  -8   6   2       4316.95       3922.63       157.69 o                         
  -6   6   2      24843.88      25755.07       330.85 o                         
  -4   6   2       3843.47       3886.57       139.74 o                         
  -2   6   2       8169.42       7427.14       173.13 o                         
   0   6   2        444.62        717.94        90.83 o                         
   2   6   2      30356.55      29431.81       363.10 o                         
   4   6   2        513.59        459.40        99.42 o                         
   6   6   2      12840.25      13019.88       255.06 o                         
   8   6   2        210.56         96.30       108.06 o                         
  10   6   2      27607.31      26597.94       381.36 o                         
  12   6   2      21207.11      21034.44       360.23 o                         
  14   6   2      21635.99      21674.98       368.94 o                         
  16   6   2      27474.26      26988.91       437.85 o                         
  18   6   2       1465.75       1303.43       176.39 o                         
  20   6   2       6026.81       5467.42       258.12 o                         
  22   6   2       1073.65       1081.91       206.84 o                         
  24   6   2      12027.80      11981.20       406.43 o                         
  26   6   2        234.05       -249.74       249.74 o                         
  28   6   2      17575.74      18184.90       577.69 o                         
  30   6   2         50.30       -341.05       341.05 o                         
  32   6   2       5415.90       4979.79       508.35 o                         
  34   6   2       1275.53        631.26       421.50 o                         
 -35   7   2      36324.38      36971.07      1143.64 o                         
 -33   7   2      13971.74      14849.70       632.12 o                         
 -31   7   2      48664.14      51870.51       967.08 o                         
 -29   7   2      16343.75      16855.31       544.45 o                         
 -27   7   2      63853.85      66764.32      1016.53 o                         
 -25   7   2      23146.50      22540.42       601.47 o                         
 -23   7   2      30634.55      31223.73       578.12 o                         
 -21   7   2      18924.38      18599.14       446.46 o                         
 -19   7   2       4355.78       4111.61       215.74 o                         
 -17   7   2      38290.18      37207.98       542.34 o                         
 -15   7   2      51480.55      53316.05       635.74 o                         
 -13   7   2      52801.21      50551.29       605.50 o                         
 -11   7   2      56284.39      55897.08       614.77 o                         
  -9   7   2      96739.92      93845.08       976.04 o                         
  -7   7   2      80302.32      79931.54       846.95 o                         
  -5   7   2      57967.06      55338.55       625.77 o                         
  -3   7   2      30207.12      28850.54       388.33 o                         
  -1   7   2     146622.81     143883.53      1305.73 o                         
   1   7   2      25732.10      25321.03       364.18 o                         
   3   7   2      65806.86      63413.44       681.16 o                         
   5   7   2       4888.08       4703.00       187.40 o                         
   7   7   2     103248.38     101463.46      1037.86 o                         
   9   7   2       5156.68       5017.72       195.75 o                         
  11   7   2     112412.03     113110.08      1157.33 o                         
  13   7   2       1316.12       1229.95       159.21 o                         
  15   7   2     102193.73     102638.35      1137.77 o                         
  17   7   2       3014.16       3186.60       214.86 o                         
  19   7   2      77797.01      80380.20       999.63 o                         
  21   7   2       6472.42       6255.38       314.65 o                         
  23   7   2      94091.42     100160.54      1331.45 o                         
  25   7   2       3752.46       2995.73       324.70 o                         
  27   7   2      80222.84      82978.18      1316.34 o                         
  29   7   2      10789.63      10111.73       547.13 o                         
  31   7   2      37146.55      35868.46       983.59 o                         
 -32   8   2       2142.45       1520.18       379.28 o                         
 -30   8   2      34516.99      35302.94       818.37 o                         
 -28   8   2        236.09         58.23       328.52 o                         
 -26   8   2      52190.22      53124.08       882.90 o                         
 -24   8   2        127.00       -229.66       229.66 o                         
 -22   8   2      42389.94      44017.33       728.11 o                         
 -20   8   2        250.30        186.11       191.13 o                         
 -18   8   2      35203.75      36146.97       594.98 o                         
 -16   8   2       1087.26       1025.09       180.34 o                         
 -14   8   2      38990.72      38131.14       570.04 o                         
 -12   8   2       1270.51        627.56       160.79 o                         
 -10   8   2      55677.25      56579.96       677.08 o                         
  -8   8   2       6059.46       5884.57       264.61 o                         
  -6   8   2     109854.51     112459.31      1193.03 o                         
  -4   8   2      12414.35      12561.06       318.58 o                         
  -2   8   2     121430.12     122450.23      1226.15 o                         
   0   8   2       2699.39       2859.08       198.58 o                         
   2   8   2      75462.24      75007.12       815.94 o                         
   4   8   2        655.21        535.04       140.66 o                         
   6   8   2      97671.55      95743.12      1011.08 o                         
   8   8   2      38662.77      38242.25       540.93 o                         
  10   8   2      50340.11      50909.96       669.57 o                         
  12   8   2      55176.09      54899.56       707.41 o                         
  14   8   2      33660.33      34319.38       557.27 o                         
  16   8   2      51511.90      51457.81       730.98 o                         
  18   8   2      53927.56      56394.31       814.93 o                         
  20   8   2      77432.77      78938.55      1081.66 o                         
  22   8   2      17324.44      18099.47       550.16 o                         
  24   8   2      48955.80      51754.24       955.25 o                         
  26   8   2       4296.66       4172.04       399.89 o                         
  28   8   2      50699.53      52465.19      1061.99 o                         
  30   8   2        714.07        157.75       357.04 o                         
 -31   9   2        794.85       1156.32       519.01 o                         
 -29   9   2       2015.63       2151.47       364.69 o                         
 -27   9   2       3641.96       3576.93       338.38 o                         
 -25   9   2         34.26        143.79       259.52 o                         
 -23   9   2        377.65        415.05       249.37 o                         
 -21   9   2         66.28        334.20       232.01 o                         
 -19   9   2         70.84        -69.25       201.24 o                         
 -17   9   2        468.45        594.79       208.14 o                         
 -15   9   2       1179.08       1022.31       200.55 o                         
 -13   9   2       4181.35       3791.36       246.43 o                         
 -11   9   2       1193.62       1128.45       189.88 o                         
  -9   9   2       8428.27       7997.41       349.33 o                         
  -7   9   2       1643.78       1754.30       211.47 o                         
  -5   9   2       4442.30       4161.99       232.26 o                         
  -3   9   2       1919.27       1802.65       187.89 o                         
  -1   9   2       2075.85       1763.93       196.60 o                         
   1   9   2         13.61        -78.01       159.57 o                         
   3   9   2       2155.62       1510.91       179.55 o                         
   5   9   2       6454.57       6653.54       263.98 o                         
   7   9   2       9931.52       8922.07       294.77 o                         
   9   9   2       2296.77       2394.44       210.74 o                         
  11   9   2       8663.80       8412.28       305.82 o                         
  13   9   2        137.32        -26.31       184.51 o                         
  15   9   2       1025.39        934.36       212.06 o                         
  17   9   2       1130.94       1126.90       231.89 o                         
  19   9   2      17211.14      16329.17       492.20 o                         
  21   9   2       1713.04       1866.34       297.14 o                         
  23   9   2      15464.67      14956.24       566.26 o                         
  25   9   2       7468.24       6807.55       441.49 o                         
  27   9   2       3967.84       3099.02       409.04 o                         
 -26  10   2      10237.43       9699.12       487.06 o                         
 -24  10   2       5384.18       4940.83       358.24 o                         
 -22  10   2      24924.09      26012.59       638.65 o                         
 -20  10   2       1552.14       1625.53       272.86 o                         
 -18  10   2      45968.63      46679.62       803.31 o                         
 -16  10   2       1004.19       1084.26       252.87 o                         
 -14  10   2      38689.45      37912.02       741.37 o                         
 -12  10   2      10771.31       9239.72       425.53 o                         
 -10  10   2      31454.05      31823.29       593.75 o                         
  -8  10   2        622.23        446.06       205.49 o                         
  -6  10   2      24475.02      25410.49       524.28 o                         
  -4  10   2       1963.25       2217.35       242.57 o                         
  -2  10   2      21883.08      22446.80       555.72 o                         
   0  10   2       6019.28       5238.24       300.77 o                         
   2  10   2       9833.33      10669.73       445.02 o                         
   4  10   2      10529.76       9733.85       353.58 o                         
   6  10   2      17702.07      16462.52       437.03 o                         
   8  10   2       8922.72       7766.07       316.66 o                         
  10  10   2      14668.94      13243.15       405.09 o                         
  12  10   2       4363.69       4089.03       300.23 o                         
  14  10   2       7845.55       8216.30       386.09 o                         
  16  10   2       8545.26       9098.23       395.07 o                         
  18  10   2       2933.80       2496.41       308.48 o                         
  20  10   2      10325.47       8993.57       468.06 o                         
  22  10   2       1138.89       1064.12       383.67 o                         
  24  10   2       5827.25       5141.55       446.89 o                         
 -23  11   2      41589.09      42297.82      1426.61 o                         
 -21  11   2      27322.29      25411.25       749.42 o                         
 -19  11   2      48392.12      50080.61       892.78 o                         
 -17  11   2      32171.19      33165.25       743.27 o                         
 -15  11   2      33885.19      33753.65       777.58 o                         
 -13  11   2      32411.62      33641.93       690.97 o                         
 -11  11   2      20263.37      20856.45       559.65 o                         
  -9  11   2      49620.32      52650.51      1012.35 o                         
  -7  11   2       8185.84       8201.93       367.21 o                         
  -5  11   2      56277.39      59448.08       950.43 o                         
  -3  11   2       6058.25       6270.43       372.13 o                         
  -1  11   2      76720.08      82064.70      1190.24 o                         
   1  11   2       1498.35       2122.04       274.38 o                         
   3  11   2      75919.36      79105.52      1209.31 o                         
   5  11   2         60.80        127.51       233.95 o                         
   7  11   2      56239.01      58264.16       918.55 o                         
   9  11   2         50.72         17.04       239.14 o                         
  11  11   2      44672.95      46088.89       838.87 o                         
  13  11   2        379.42        368.84       271.95 o                         
  15  11   2      33810.56      33338.91       875.03 o                         
  17  11   2        744.18        631.64       388.08 o                         
  19  11   2      40752.21      40049.72       902.42 o                         
 -18  12   2      20298.80      20196.03      1250.95 o                         
 -16  12   2         89.60        266.85       314.93 o                         
 -14  12   2      27847.06      26758.10       874.76 o                         
 -12  12   2        480.42        709.91       290.51 o                         
 -10  12   2      32321.45      32001.23       818.50 o                         
  -8  12   2       1385.14       1005.15       299.22 o                         
  -6  12   2      33609.14      35532.10       893.62 o                         
  -4  12   2       3316.28       3023.56       325.72 o                         
  -2  12   2      24699.96      24985.24       983.81 o                         
   0  12   2      13251.94      12334.72       542.54 o                         
   2  12   2      17285.94      17083.43       617.41 o                         
   4  12   2      16328.40      16303.27       545.16 o                         
   6  12   2      16164.94      14740.18       524.60 o                         
   8  12   2      25644.96      26112.19       716.97 o                         
  10  12   2      14848.50      14034.95       532.57 o                         
  12  12   2      14888.35      14853.48       549.67 o                         
  14  12   2       8612.71       7229.67       475.53 o                         
  -7  13   2        103.49        -95.04       346.46 o                         
  -5  13   2        197.40       -308.99       308.99 o                         
  -3  13   2        387.30        327.47       310.10 o                         
  -1  13   2         42.67       -273.63       293.77 o                         
   1  13   2        625.62        693.70       315.96 o                         
   3  13   2        225.96       -145.15       316.92 o                         
 -41   1   3       1878.92       2135.27       396.17 o                         
 -39   1   3      28971.90      31451.42      1055.03 o                         
 -37   1   3        892.42        846.80       298.45 o                         
 -35   1   3      37009.05      40889.25      1078.43 o                         
 -33   1   3      10284.05       9778.28       443.37 o                         
 -31   1   3      60329.12      66668.32       995.54 o                         
 -29   1   3        167.37        399.74       184.27 o                         
 -27   1   3      52367.71      55461.39       750.98 o                         
 -25   1   3       1303.22       1302.07       167.74 o                         
 -23   1   3      60556.78      59664.74       727.21 o                         
 -21   1   3        394.00        421.51       114.73 o                         
 -19   1   3      99488.62      97841.99       937.66 o                         
 -17   1   3       1843.26       1842.83       107.43 o                         
 -15   1   3     218004.45     225722.52      1788.52 o                         
 -13   1   3       7358.23       8990.78       149.40 o                         
 -11   1   3     224748.16     236257.52      1773.74 o                         
  -9   1   3     134576.58     143483.47      1041.23 o                         
  -7   1   3       1716.46       1866.78        72.89 o                         
  -5   1   3      56392.13      59217.65       465.49 o                         
  -3   1   3      84653.42      86327.10       622.29 o                         
  -1   1   3      95940.42     100230.50       732.74 o                         
   1   1   3     321567.53     339504.12      2380.57 o                         
   3   1   3     197293.39     213227.06      1612.81 o                         
   5   1   3      44977.67      45952.45       403.74 o                         
   7   1   3       4047.61       3373.76       105.18 o                         
   9   1   3      70599.29      73881.60       632.01 o                         
  11   1   3      73231.14      72776.50       652.85 o                         
  13   1   3      34454.13      33995.36       502.76 o                         
  15   1   3      43978.17      41213.05       540.53 o                         
  17   1   3      22275.04      19578.37       409.37 o                         
  19   1   3      22660.33      20221.56       414.50 o                         
  21   1   3      21563.54      21061.87       446.24 o                         
  23   1   3      63601.40      67056.40       912.27 o                         
  25   1   3       8846.41       9232.98       358.87 o                         
  27   1   3      76566.80      81897.45      1110.71 o                         
  29   1   3        264.82        807.01       258.01 o                         
  31   1   3      60030.75      63786.41      1049.12 o                         
  33   1   3       1982.96       1980.99       333.57 o                         
  35   1   3      30949.49      31598.03      1042.54 o                         
  37   1   3         62.20        223.10       357.54 o                         
 -42   2   3       1227.16       1542.53       395.71 o                         
 -40   2   3      27964.65      28534.68       891.72 o                         
 -38   2   3       1755.73       2034.62       378.55 o                         
 -36   2   3      54173.73      58779.00      1205.70 o                         
 -34   2   3      19339.30      18697.25       583.76 o                         
 -32   2   3      95152.68      98020.22      1430.60 o                         
 -30   2   3      53886.33      55264.46       858.06 o                         
 -28   2   3      83304.77      82211.38      1281.36 o                         
 -26   2   3     138523.66     135166.16      1646.98 o                         
 -24   2   3      80824.54      73776.34       846.88 o                         
 -22   2   3     120933.59     114545.52      1203.08 o                         
 -20   2   3      27106.21      24622.99       372.35 o                         
 -18   2   3     183281.56     183386.02      1685.03 o                         
 -16   2   3      17094.12      17995.05       247.20 o                         
 -14   2   3     245284.69     251494.48      2065.87 o                         
 -12   2   3       2722.10       2774.08       125.42 o                         
 -10   2   3     212424.03     215494.00      1624.39 o                         
  -8   2   3      60719.40      62054.96       487.41 o                         
  -6   2   3     127878.67     132715.64       951.04 o                         
  -4   2   3     213103.05     228511.66      1621.82 o                         
  -2   2   3     124541.34     124663.70       884.22 o                         
   0   2   3      14505.19      15545.22       152.22 o                         
   2   2   3     137374.50     137266.48       987.29 o                         
   4   2   3       4244.30       4052.14       100.99 o                         
   6   2   3     294750.91     293739.31      2169.01 o                         
   8   2   3      13933.31      13514.79       196.21 o                         
  10   2   3     290193.62     298512.41      2507.23 o                         
  12   2   3      32626.84      33260.19       418.95 o                         
  14   2   3     115386.64     113006.91      1160.49 o                         
  16   2   3       4961.42       4779.37       202.56 o                         
  18   2   3      71326.80      67109.77       820.51 o                         
  20   2   3      18146.30      17319.25       420.69 o                         
  22   2   3      60192.70      57795.41       848.40 o                         
  24   2   3      47092.54      44994.66       742.11 o                         
  26   2   3      45514.17      46527.60       775.73 o                         
  28   2   3      31193.33      31133.36       686.29 o                         
  30   2   3      65530.33      68077.16      1213.85 o                         
  32   2   3      17106.23      16459.90       583.72 o                         
  34   2   3      34564.65      37112.27       939.84 o                         
  36   2   3      37892.55      39116.28      1180.28 o                         
 -41   3   3       4020.82       4241.35       441.07 o                         
 -39   3   3       6283.18       6321.00       539.25 o                         
 -37   3   3       6299.64       5415.11       431.07 o                         
 -35   3   3      31213.46      31755.54       796.45 o                         
 -33   3   3       4203.38       3303.07       395.13 o                         
 -31   3   3      23998.94      23199.91       654.92 o                         
 -29   3   3       1184.56       1274.00       231.00 o                         
 -27   3   3      25612.79      23681.13       663.16 o                         
 -25   3   3       2091.41       1277.63       169.93 o                         
 -23   3   3      75489.91      72951.05       880.95 o                         
 -21   3   3       8243.82       7405.71       223.45 o                         
 -19   3   3     111093.56     110716.82      1084.83 o                         
 -17   3   3       6686.79       6408.86       160.93 o                         
 -15   3   3     116212.49     113003.49      1033.46 o                         
 -13   3   3       4344.03       4226.12       130.80 o                         
 -11   3   3      27916.46      26106.45       272.42 o                         
  -9   3   3      16578.38      15701.66       181.27 o                         
  -7   3   3       1439.67       1290.93        64.63 o                         
  -5   3   3      97312.54      99477.22       728.61 o                         
  -3   3   3       5357.26       5129.10        91.11 o                         
  -1   3   3     115261.02     113766.58       813.46 o                         
   1   3   3     100690.45     104859.82       775.39 o                         
   3   3   3      86101.37      89738.16       700.21 o                         
   5   3   3      18971.08      17880.40       200.75 o                         
   7   3   3      24181.94      24018.98       269.38 o                         
   9   3   3       9699.37      11492.44       189.27 o                         
  11   3   3       2995.76       2794.96       166.97 o                         
  13   3   3        233.28        247.87       102.14 o                         
  15   3   3      34135.68      34151.20       555.65 o                         
  17   3   3       4456.43       3945.34       213.91 o                         
  19   3   3      43555.50      41423.74       624.83 o                         
  21   3   3      22377.27      20612.31       465.35 o                         
  23   3   3      14352.82      13364.13       428.39 o                         
  25   3   3       2414.28       2075.13       264.79 o                         
  27   3   3      27321.36      26416.96       912.08 o                         
  29   3   3       1881.44       1166.60       293.96 o                         
  31   3   3      12163.56      12395.92       520.53 o                         
  33   3   3        618.92        836.29       469.07 o                         
  35   3   3      31477.01      33588.09      1111.96 o                         
  37   3   3         49.13       3442.80      2405.95 o                         
 -40   4   3        148.62        597.62       362.86 o                         
 -38   4   3       2720.06       2398.63       486.25 o                         
 -36   4   3        404.35        -56.37       303.79 o                         
 -34   4   3       1971.87       1148.53       352.26 o                         
 -32   4   3       5828.79       5316.43       361.00 o                         
 -30   4   3        728.18        785.16       411.20 o                         
 -28   4   3       2226.88       1628.07       227.83 o                         
 -26   4   3        307.56        166.35       169.93 o                         
 -24   4   3       4912.16       4541.36       208.74 o                         
 -22   4   3       9788.01       8983.30       224.55 o                         
 -20   4   3        130.36        311.21       113.11 o                         
 -18   4   3      21978.36      22189.74       336.01 o                         
 -16   4   3      15105.65      15088.12       255.00 o                         
 -14   4   3       4389.43       5223.36       145.15 o                         
 -12   4   3      17932.40      16362.35       222.08 o                         
 -10   4   3      25121.60      25816.53       302.31 o                         
  -8   4   3      11507.22      12117.82       166.24 o                         
  -6   4   3      20405.72      22850.40       234.59 o                         
  -4   4   3       7185.64       7679.61       124.22 o                         
  -2   4   3      16803.19      16873.08       182.21 o                         
   0   4   3         16.41         47.35        54.10 o                         
   2   4   3      37649.98      35993.23       331.33 o                         
   4   4   3      31689.62      33193.42       340.66 o                         
   6   4   3      34654.04      31482.54       342.87 o                         
   8   4   3       5220.22       6116.19       171.40 o                         
  10   4   3      11880.46      10687.11       252.96 o                         
  12   4   3      38966.66      40764.12       497.94 o                         
  14   4   3      30821.53      29617.46       425.61 o                         
  16   4   3      27761.95      27316.56       428.44 o                         
  18   4   3      21897.04      22768.42       426.78 o                         
  20   4   3      13983.06      13716.31       398.05 o                         
  22   4   3       6631.30       6665.22       364.35 o                         
  24   4   3       5380.52       4808.87       276.00 o                         
  26   4   3        235.55        -34.87       261.17 o                         
  28   4   3       9441.93       8787.84       431.34 o                         
  30   4   3       1174.15        854.42       355.62 o                         
  32   4   3       8058.57       7687.01       512.00 o                         
  34   4   3        836.27       -139.51       507.63 o                         
  36   4   3        823.71        431.95       405.75 o                         
 -39   5   3      29382.21      28659.36      1244.25 o                         
 -37   5   3        165.77        -82.36       404.17 o                         
 -35   5   3      31325.98      28796.38       755.61 o                         
 -33   5   3        134.33       -306.88       306.88 o                         
 -31   5   3      64028.42      62964.68      1011.22 o                         
 -29   5   3       1333.17        546.89       230.97 o                         
 -27   5   3      44269.97      44743.05       700.86 o                         
 -25   5   3        362.40        271.06       170.67 o                         
 -23   5   3      44125.25      46071.11       616.59 o                         
 -21   5   3         52.83         95.61       120.01 o                         
 -19   5   3      44437.50      45673.00       543.89 o                         
 -17   5   3       3650.58       3713.87       155.61 o                         
 -15   5   3     138712.70     139032.42      1311.75 o                         
 -13   5   3      12078.52      11887.60       219.03 o                         
 -11   5   3     273553.56     275328.81      2244.46 o                         
  -9   5   3      74233.24      75561.60       699.42 o                         
  -7   5   3     340142.09     349866.16      2670.23 o                         
  -5   5   3      30742.51      30789.23       330.75 o                         
  -3   5   3     178856.59     181845.58      1515.42 o                         
  -1   5   3       2959.69       2309.64        95.97 o                         
   1   5   3      37535.69      36939.51       386.97 o                         
   3   5   3     111148.95     110092.66       985.98 o                         
   5   5   3      27378.09      27667.37       330.81 o                         
   7   5   3      93420.32      91217.45       843.01 o                         
   9   5   3      35099.62      33205.30       421.18 o                         
  11   5   3     148956.03     145024.91      1394.93 o                         
  13   5   3      55629.64      54858.25       641.38 o                         
  15   5   3     119343.98     120353.27      1272.05 o                         
  17   5   3       8504.84       8909.06       279.64 o                         
  19   5   3      70856.88      72057.42       915.77 o                         
  21   5   3       6210.02       6767.33       277.94 o                         
  23   5   3      78329.25      81559.31      1055.16 o                         
  25   5   3        119.46       -215.68       215.68 o                         
  27   5   3     109927.04     113023.40      1598.97 o                         
  29   5   3       4636.47       3874.64       466.20 o                         
  31   5   3      66897.43      63919.71      1285.24 o                         
  33   5   3       3367.09       2766.34       444.00 o                         
  35   5   3      21764.86      21523.99      1894.74 o                         
 -38   6   3       4981.97       3624.23       468.76 o                         
 -36   6   3      31613.13      29583.15      1030.34 o                         
 -34   6   3       8037.30       6980.62       440.90 o                         
 -32   6   3      51489.39      49086.44       895.06 o                         
 -30   6   3      11912.06      12180.40       526.37 o                         
 -28   6   3      34698.59      37322.57       832.09 o                         
 -26   6   3      73330.59      74410.70       954.38 o                         
 -24   6   3      36830.45      38604.80       627.43 o                         
 -22   6   3      63394.77      63330.80       811.66 o                         
 -20   6   3      16618.91      17335.59       361.99 o                         
 -18   6   3      51971.55      50729.96       627.32 o                         
 -16   6   3      51882.39      50953.35       653.44 o                         
 -14   6   3      75432.87      74951.91       771.43 o                         
 -12   6   3      35946.70      35678.70       439.10 o                         
 -10   6   3      86106.82      87401.88       841.29 o                         
  -8   6   3       3912.80       3544.07       136.10 o                         
  -6   6   3     100139.10     100970.46       933.03 o                         
  -4   6   3       7194.77       6632.58       170.34 o                         
  -2   6   3     286656.81     288371.78      2387.22 o                         
   0   6   3      30772.37      31006.64       381.36 o                         
   2   6   3     201724.36     197518.80      1773.21 o                         
   4   6   3      13341.32      11927.59       238.14 o                         
   6   6   3     199030.88     197798.38      1790.86 o                         
   8   6   3       1713.50       1296.16       123.75 o                         
  10   6   3     163399.08     164025.25      1567.35 o                         
  12   6   3      34699.91      32842.08       462.36 o                         
  14   6   3      83475.98      87468.27       944.89 o                         
  16   6   3      45881.99      45642.35       616.13 o                         
  18   6   3      48909.46      51203.71       708.92 o                         
  20   6   3      41414.13      40796.05       646.81 o                         
  22   6   3      86484.52      91013.45      1114.39 o                         
  24   6   3      18074.43      18507.95       563.81 o                         
  26   6   3      30756.45      32510.12       850.15 o                         
  28   6   3      33657.29      34224.09       806.88 o                         
  30   6   3      19604.40      16806.22       652.56 o                         
  32   6   3      26444.98      23484.15       984.48 o                         
 -35   7   3       6179.57       5802.00       473.90 o                         
 -33   7   3        983.76        188.88       298.47 o                         
 -31   7   3       7090.17       7636.95       410.60 o                         
 -29   7   3       1390.06        866.46       270.38 o                         
 -27   7   3      19503.51      20408.70       570.34 o                         
 -25   7   3        300.72        265.86       222.19 o                         
 -23   7   3      17515.12      17302.29       643.92 o                         
 -21   7   3          6.32       -167.67       167.67 o                         
 -19   7   3       1432.86       1291.83       174.63 o                         
 -17   7   3        722.87       1015.27       157.16 o                         
 -15   7   3       3944.23       3748.01       177.35 o                         
 -13   7   3        665.23        447.27       121.66 o                         
 -11   7   3      18681.72      18369.21       319.98 o                         
  -9   7   3        118.34        167.72       113.73 o                         
  -7   7   3      23629.35      23010.43       421.32 o                         
  -5   7   3       2714.00       2941.47       146.33 o                         
  -3   7   3      32824.79      32533.27       432.15 o                         
  -1   7   3       2483.63       2373.02       147.68 o                         
   1   7   3      18249.12      17623.32       315.76 o                         
   3   7   3       6797.01       6524.31       204.35 o                         
   5   7   3       7820.17       7347.70       241.75 o                         
   7   7   3      44999.90      43365.74       552.48 o                         
   9   7   3       6811.97       6600.71       223.12 o                         
  11   7   3      17948.29      16991.39       367.79 o                         
  13   7   3       2524.96       2603.49       187.42 o                         
  15   7   3      14991.53      15404.80       456.42 o                         
  17   7   3       1291.65       1081.33       190.22 o                         
  19   7   3      19420.94      19441.60       460.48 o                         
  21   7   3        419.62        712.88       215.43 o                         
  23   7   3       5192.27       5589.25       370.36 o                         
  25   7   3         63.44       -239.89       269.95 o                         
  27   7   3       4024.13       3613.02       362.34 o                         
  29   7   3        430.40        158.37       338.37 o                         
  31   7   3       4727.58       4243.24       447.28 o                         
 -34   8   3       2913.71       2932.26       533.78 o                         
 -32   8   3      21592.98      21093.50       871.70 o                         
 -30   8   3       7513.02       7236.58       405.09 o                         
 -28   8   3      10220.80      10072.27       429.72 o                         
 -26   8   3      15486.86      16037.15       494.48 o                         
 -24   8   3       7151.92       6664.28       343.57 o                         
 -22   8   3       6736.09       6235.50       308.02 o                         
 -20   8   3       4315.45       4043.18       257.58 o                         
 -18   8   3      34452.56      35178.88       625.45 o                         
 -16   8   3      10848.64      10728.88       317.75 o                         
 -14   8   3      26244.87      25374.40       450.40 o                         
 -12   8   3        909.60        766.73       155.99 o                         
 -10   8   3      17311.75      16473.66       399.89 o                         
  -8   8   3       3859.26       4067.68       201.73 o                         
  -6   8   3      10004.34       9421.94       261.66 o                         
  -4   8   3       2099.77       2411.85       172.95 o                         
  -2   8   3      35952.64      35757.12       505.78 o                         
   0   8   3       1704.45       2080.68       167.23 o                         
   2   8   3      19264.50      18533.14       360.66 o                         
   4   8   3       3482.93       3507.69       182.46 o                         
   6   8   3      20134.84      20715.78       386.39 o                         
   8   8   3         57.62         79.14       143.54 o                         
  10   8   3      22432.26      21815.84       425.36 o                         
  12   8   3      18251.79      18321.86       421.13 o                         
  14   8   3      27826.85      27264.93       529.77 o                         
  16   8   3        110.75        292.93       186.21 o                         
  18   8   3       1682.31       1812.88       228.13 o                         
  20   8   3       3998.08       4223.43       324.58 o                         
  22   8   3       7421.33       6759.02       396.33 o                         
  24   8   3        830.62        510.11       296.96 o                         
  26   8   3       5289.59       4739.71       396.77 o                         
  28   8   3       4729.00       3747.28       417.99 o                         
 -31   9   3      40145.70      42682.72       911.41 o                         
 -29   9   3         54.04        252.25       298.98 o                         
 -27   9   3      43824.46      48107.53       891.56 o                         
 -25   9   3         10.56       -240.69       240.69 o                         
 -23   9   3      84299.87      88884.90      1227.23 o                         
 -21   9   3        186.42        181.40       250.96 o                         
 -19   9   3      80847.09      84085.54      1125.50 o                         
 -17   9   3        532.90        576.14       204.74 o                         
 -15   9   3      78470.26      78238.30       988.34 o                         
 -13   9   3       6511.09       6459.73       290.38 o                         
 -11   9   3      88116.85      86733.44      1043.54 o                         
  -9   9   3      28151.09      27533.62       519.93 o                         
  -7   9   3      86526.11      86616.09      1046.27 o                         
  -5   9   3      34428.65      33705.75       550.75 o                         
  -3   9   3      59039.38      60848.20       828.57 o                         
  -1   9   3      40027.05      39160.81       607.41 o                         
   1   9   3      44487.23      44827.19       652.00 o                         
   3   9   3      74959.48      77404.67       929.14 o                         
   5   9   3      38560.09      38794.46       575.35 o                         
   7   9   3      51495.45      53741.11       731.90 o                         
   9   9   3      13789.85      13665.85       366.35 o                         
  11   9   3      45349.00      46205.52       683.38 o                         
  13   9   3      25452.19      26029.38       542.06 o                         
  15   9   3      35947.79      35659.46       650.44 o                         
  17   9   3       8805.31       8110.94       369.71 o                         
  19   9   3      54573.64      57305.59       987.24 o                         
  21   9   3       2389.87       2055.85       340.05 o                         
  23   9   3      60190.32      62783.27      1110.45 o                         
  25   9   3       3138.20       2575.95       382.29 o                         
  27   9   3      39088.40      43294.14      1666.24 o                         
 -28  10   3      14752.15      14105.50       796.38 o                         
 -26  10   3       8553.44       7475.67       585.04 o                         
 -24  10   3       9344.83       8794.43       417.78 o                         
 -22  10   3      33071.97      33894.88       802.37 o                         
 -20  10   3      12592.63      12483.33       569.67 o                         
 -18  10   3      18593.11      19385.34       526.28 o                         
 -16  10   3      12864.75      13058.33       536.00 o                         
 -14  10   3      39881.48      39822.29       787.16 o                         
 -12  10   3       7045.32       6940.70       312.48 o                         
 -10  10   3      34516.64      33997.54       671.87 o                         
  -8  10   3       1073.29        641.25       212.03 o                         
  -6  10   3      42697.60      44103.25       681.38 o                         
  -4  10   3       4922.23       4430.96       272.27 o                         
  -2  10   3      44943.58      45358.89       716.04 o                         
   0  10   3        523.61        450.27       196.35 o                         
   2  10   3      85712.98      87100.69      1164.59 o                         
   4  10   3        253.76        136.10       201.95 o                         
   6  10   3      69461.34      71488.19       966.77 o                         
   8  10   3       3512.21       3743.12       273.09 o                         
  10  10   3      48385.65      48410.12       800.53 o                         
  12  10   3       7917.70       8251.54       369.26 o                         
  14  10   3      42848.04      43186.39       796.69 o                         
  16  10   3       9529.56       8703.81       506.65 o                         
  18  10   3      44856.91      46638.01       953.93 o                         
  20  10   3       7598.76       6961.59       453.49 o                         
  22  10   3      43787.23      43580.77       970.18 o                         
 -23  11   3         29.84       -282.43       282.43 o                         
 -21  11   3          5.02        100.78       269.68 o                         
 -19  11   3        753.30        776.11       276.55 o                         
 -17  11   3         31.14        471.09       254.55 o                         
 -15  11   3         32.10       -170.80       244.36 o                         
 -13  11   3        717.00        721.97       287.83 o                         
 -11  11   3        811.47        594.11       271.74 o                         
  -9  11   3        720.75        723.98       236.77 o                         
  -7  11   3       2038.79       2395.16       270.17 o                         
  -5  11   3       3038.71       2973.54       288.29 o                         
  -3  11   3       4657.88       4585.56       450.95 o                         
  -1  11   3       2794.02       2722.09       292.10 o                         
   1  11   3       4844.62       5220.24       361.05 o                         
   3  11   3        577.95        529.96       242.58 o                         
   5  11   3       3858.18       3642.39       311.37 o                         
   7  11   3       9039.04       8907.94       387.57 o                         
   9  11   3       1666.64       1447.57       268.59 o                         
  11  11   3       4111.85       3454.27       315.30 o                         
  13  11   3        677.79        178.78       279.99 o                         
  15  11   3       1399.46        746.83       296.80 o                         
  17  11   3         56.57        567.59       312.71 o                         
  19  11   3        818.68         27.92       348.92 o                         
 -18  12   3      20148.07      20409.07       735.97 o                         
 -16  12   3       3643.43       3709.31       446.62 o                         
 -14  12   3      28743.49      29502.08       734.23 o                         
 -12  12   3        167.26        -73.77       275.18 o                         
 -10  12   3      23151.46      23919.71       659.11 o                         
  -8  12   3       1000.17        651.09       293.18 o                         
  -6  12   3      29303.01      29958.00       749.08 o                         
  -4  12   3         38.12       -255.84       255.84 o                         
  -2  12   3      15107.49      14933.27       518.52 o                         
   0  12   3       1852.05       1524.27       296.92 o                         
   2  12   3      11063.68      10409.19       484.89 o                         
   4  12   3         11.43       -254.13       254.13 o                         
   6  12   3      15671.14      15787.17       522.52 o                         
   8  12   3       1500.58       1651.97       310.13 o                         
  10  12   3      16783.49      16422.45       577.29 o                         
  12  12   3       2974.33       2035.15       366.98 o                         
  14  12   3      15137.21       7245.69      3795.78 o                         
  -7  13   3      30966.22      33641.02       938.10 o                         
  -5  13   3      21185.36      21092.00       789.40 o                         
  -3  13   3      18205.94      18524.34       781.03 o                         
  -1  13   3      27027.53      27405.58       834.32 o                         
   1  13   3      17533.15      17475.85       757.17 o                         
   3  13   3      19621.31      16403.45      1877.58 o                         
 -42   0   4       4301.60       3055.46       686.55 o                         
 -40   0   4      60844.11      65258.32      2017.35 o                         
 -38   0   4      10736.45       9611.50       964.75 o                         
 -36   0   4     153858.64     168595.14      3197.30 o                         
 -34   0   4        308.17       1315.25       390.60 o                         
 -32   0   4     163921.31     178288.55      2891.76 o                         
 -30   0   4      21118.96      20817.01       676.06 o                         
 -28   0   4      95525.48     100643.74      1516.57 o                         
 -26   0   4      37334.48      37585.08       736.38 o                         
 -24   0   4     138225.77     143517.80      1895.81 o                         
 -22   0   4       1453.90        807.30       233.09 o                         
 -20   0   4     110239.03     108724.17      1401.13 o                         
 -18   0   4     133383.27     140119.98      1764.40 o                         
 -16   0   4     352356.97     368875.84      3713.04 o                         
 -14   0   4     301172.53     319817.34      3127.23 o                         
 -12   0   4     200364.39     204346.64      2018.73 o                         
 -10   0   4      99309.49      99129.09       969.41 o                         
  -8   0   4       3845.79       4429.91       122.81 o                         
  -6   0   4      95443.53      98376.00       961.70 o                         
  -4   0   4     215096.78     236233.81      2906.53 o                         
  -2   0   4      34879.11      35714.62       482.91 o                         
   0   0   4     196258.67     206959.89      2281.79 o                         
   2   0   4       3165.53       4311.41       113.26 o                         
   4   0   4      62712.81      66501.14       892.67 o                         
   6   0   4     278973.94     281418.06      2904.60 o                         
   8   0   4        595.03        589.50       104.52 o                         
  10   0   4     224177.28     226443.39      2586.35 o                         
  12   0   4       9104.62       9202.90       297.87 o                         
  14   0   4     159771.98     160617.88      2232.90 o                         
  16   0   4      45587.13      47473.71       928.32 o                         
  18   0   4      78976.31      81149.78      1275.16 o                         
  20   0   4      48647.77      48314.56       966.29 o                         
  22   0   4      53292.13      55070.80      1075.81 o                         
  24   0   4       5078.65       4595.32       390.09 o                         
  26   0   4      95062.81     101658.60      2037.58 o                         
  28   0   4       6468.28       5721.93       493.14 o                         
  30   0   4     136359.22     153594.47      2682.22 o                         
  32   0   4       1470.17       2058.31       658.01 o                         
  34   0   4      62061.90      68142.06      1686.81 o                         
  36   0   4       3260.52       3208.63       584.43 o                         
 -43   1   4       3089.75       3203.46       443.84 o                         
 -41   1   4      14993.62      14603.03       868.54 o                         
 -39   1   4      11641.05      12860.42       634.29 o                         
 -37   1   4      21858.58      23979.70       691.74 o                         
 -35   1   4      29160.99      31954.99       780.52 o                         
 -33   1   4      40514.32      42467.39       815.66 o                         
 -31   1   4      38662.75      38117.06       678.43 o                         
 -29   1   4      13006.79      12656.84       373.54 o                         
 -27   1   4      49799.92      49042.98       664.89 o                         
 -25   1   4      15180.17      15426.57       366.92 o                         
 -23   1   4      37089.66      34942.05       474.76 o                         
 -21   1   4      18518.03      18966.53       308.05 o                         
 -19   1   4     107066.47     106001.37      1005.37 o                         
 -17   1   4        212.21        129.15        77.28 o                         
 -15   1   4     313180.97     331562.69      2486.48 o                         
 -13   1   4        360.28        278.19        58.89 o                         
 -11   1   4      83590.77      82885.70       636.68 o                         
  -9   1   4       2831.79       2708.85        68.99 o                         
  -7   1   4      20949.24      21182.60       185.15 o                         
  -5   1   4      25029.60      26263.71       214.31 o                         
  -3   1   4      91395.73      95136.45       737.84 o                         
  -1   1   4      24157.13      23433.60       206.60 o                         
   1   1   4       5445.71       4917.45        82.48 o                         
   3   1   4      19649.00      21372.18       216.05 o                         
   5   1   4      75211.64      76953.91       631.82 o                         
   7   1   4      10733.94      11961.44       196.87 o                         
   9   1   4      24968.75      24115.59       339.34 o                         
  11   1   4       3532.03       4092.13       138.27 o                         
  13   1   4      13327.05      11893.11       326.04 o                         
  15   1   4      28845.55      27521.38       439.73 o                         
  17   1   4      47130.39      46561.54       650.83 o                         
  19   1   4      67036.67      66743.77       851.04 o                         
  21   1   4      47922.49      48038.20       834.84 o                         
  23   1   4       7836.05       7668.81       324.07 o                         
  25   1   4      19945.09      20300.23       570.01 o                         
  27   1   4      13866.06      13787.43       466.73 o                         
  29   1   4      20113.28      19944.57       570.49 o                         
  31   1   4       9497.11      10450.34       559.56 o                         
  33   1   4       5723.95       5777.66       414.07 o                         
  35   1   4      14368.16      14398.74       749.23 o                         
  37   1   4       5608.10       1869.80      3771.71 o                         
 -42   2   4        335.18       1196.00       402.98 o                         
 -40   2   4         89.08        716.10       345.58 o                         
 -38   2   4         25.87       -202.66       317.07 o                         
 -36   2   4        408.35        798.71       353.81 o                         
 -34   2   4        116.27        499.13       299.47 o                         
 -32   2   4        945.69       1013.23       255.97 o                         
 -30   2   4         62.38        145.90       196.73 o                         
 -28   2   4       5992.73       5859.55       288.86 o                         
 -26   2   4        774.09        234.01       157.11 o                         
 -24   2   4       1116.58        815.27       137.10 o                         
 -22   2   4        510.28        305.07       114.68 o                         
 -20   2   4       2996.50       2766.18       136.17 o                         
 -18   2   4       7186.85       8139.37       208.19 o                         
 -16   2   4      31934.73      33981.65       368.19 o                         
 -14   2   4       9919.61      10414.45       174.19 o                         
 -12   2   4      13398.96      12668.36       171.30 o                         
 -10   2   4       1982.71       1664.60        68.94 o                         
  -8   2   4      34651.53      35594.36       297.32 o                         
  -6   2   4      17476.65      17428.45       165.84 o                         
  -4   2   4         41.37         28.64        38.20 o                         
  -2   2   4      43545.11      46709.19       348.30 o                         
   0   2   4       8394.32       8234.49       104.18 o                         
   2   2   4      14938.47      15314.17       162.51 o                         
   4   2   4      10130.61      10547.36       191.98 o                         
   6   2   4       5880.77       6010.81       122.85 o                         
   8   2   4       6221.81       6617.18       150.46 o                         
  10   2   4       3961.09       4418.50       159.14 o                         
  12   2   4      12167.17      12494.91       295.49 o                         
  14   2   4       3702.48       3531.38       181.70 o                         
  16   2   4       4507.71       4008.84       185.85 o                         
  18   2   4        609.40        458.63       148.14 o                         
  20   2   4       5184.47       4750.59       246.07 o                         
  22   2   4       8801.90       7526.49       338.93 o                         
  24   2   4         38.44         55.72       196.10 o                         
  26   2   4       8347.53       8429.14       391.72 o                         
  28   2   4         33.40       -172.10       247.44 o                         
  30   2   4         99.99        402.93       269.77 o                         
  32   2   4       1788.61       1827.01       352.65 o                         
  34   2   4         39.45        560.53       393.78 o                         
  36   2   4         74.06        115.84       363.26 o                         
 -41   3   4       8881.59       8620.67       534.04 o                         
 -39   3   4      13617.92      14702.94       616.11 o                         
 -37   3   4      10788.46      10131.09       556.54 o                         
 -35   3   4      10862.96      10948.83       537.76 o                         
 -33   3   4      26974.97      25069.00       675.29 o                         
 -31   3   4      30730.38      28812.66       684.06 o                         
 -29   3   4      33572.26      32031.11       654.50 o                         
 -27   3   4      37621.88      36408.93       753.77 o                         
 -25   3   4      31673.69      28771.16       507.02 o                         
 -23   3   4      74111.42      73231.44       806.93 o                         
 -21   3   4      27008.70      26727.91       375.65 o                         
 -19   3   4     145591.17     145245.41      1437.56 o                         
 -17   3   4      24698.68      25738.00       353.47 o                         
 -15   3   4     133805.64     132315.03      1152.44 o                         
 -13   3   4       1378.04       1124.36        85.10 o                         
 -11   3   4     244085.78     247703.52      1794.05 o                         
  -9   3   4       3130.71       3422.56       109.46 o                         
  -7   3   4     297597.22     307705.69      2188.27 o                         
  -5   3   4         11.18         59.67        47.77 o                         
  -3   3   4     254365.67     261514.86      1798.37 o                         
  -1   3   4        518.81        633.18        54.38 o                         
   1   3   4     105927.30     104762.89       822.51 o                         
   3   3   4       8447.85       8266.74       146.07 o                         
   5   3   4     168399.06     174309.41      1273.54 o                         
   7   3   4      33706.75      33799.15       359.68 o                         
   9   3   4     103742.59     100988.38       925.68 o                         
  11   3   4      39616.37      39244.94       468.40 o                         
  13   3   4     168326.91     170256.42      1607.98 o                         
  15   3   4      60271.63      56884.54       703.52 o                         
  17   3   4      98799.84      99276.05      1114.83 o                         
  19   3   4      63651.35      62001.16       811.64 o                         
  21   3   4       4295.01       4478.86       314.14 o                         
  23   3   4      42253.08      40456.69       730.35 o                         
  25   3   4       3492.51       2653.87       348.08 o                         
  27   3   4      55827.91      54107.45      1352.11 o                         
  29   3   4      11460.83      10709.47       478.56 o                         
  31   3   4      24167.15      23606.31       770.91 o                         
  33   3   4       5760.02       5377.78       474.61 o                         
  35   3   4      15225.23      14585.93       629.31 o                         
 -40   4   4      32244.04      34099.33      1331.80 o                         
 -38   4   4        514.87        258.80       400.52 o                         
 -36   4   4      60044.78      58627.58      1073.98 o                         
 -34   4   4        373.15        245.54       314.29 o                         
 -32   4   4     116969.03     115640.02      1628.09 o                         
 -30   4   4       6778.75       5843.17       340.77 o                         
 -28   4   4      65258.42      67106.77       939.99 o                         
 -26   4   4       4787.87       4032.49       261.16 o                         
 -24   4   4     105221.70     108364.47      1196.95 o                         
 -22   4   4      12677.13      12521.15       328.17 o                         
 -20   4   4     153219.05     154623.41      1487.50 o                         
 -18   4   4      27385.28      26136.89       371.77 o                         
 -16   4   4     103066.66     100969.74       978.32 o                         
 -14   4   4      31472.41      30428.74       366.56 o                         
 -12   4   4     111837.57     112006.95       940.65 o                         
 -10   4   4      68072.12      70603.42       632.29 o                         
  -8   4   4      83183.73      82507.63       678.28 o                         
  -6   4   4     126449.65     126594.09       929.80 o                         
  -4   4   4     118497.65     120603.89       886.83 o                         
  -2   4   4     211951.20     218238.92      1542.00 o                         
   0   4   4      83422.09      81973.68       637.52 o                         
   2   4   4     149370.23     147955.56      1122.63 o                         
   4   4   4      65551.50      68230.05       619.73 o                         
   6   4   4     140570.94     138715.14      1199.56 o                         
   8   4   4      24954.78      25839.07       393.36 o                         
  10   4   4     134998.84     131974.36      1267.07 o                         
  12   4   4       6590.22       5694.58       190.77 o                         
  14   4   4     130430.41     132164.89      1333.54 o                         
  16   4   4       2148.20       2402.38       164.92 o                         
  18   4   4     160721.11     164393.06      1683.95 o                         
  20   4   4        610.33        685.27       167.97 o                         
  22   4   4      82329.02      81004.74      1037.29 o                         
  24   4   4       2973.30       1924.86       231.65 o                         
  26   4   4      96771.83      92834.17      1314.21 o                         
  28   4   4       1770.74        716.48       337.71 o                         
  30   4   4      71519.46      72689.76      1253.38 o                         
  32   4   4       5635.22       5403.25       456.78 o                         
  34   4   4      46439.68      49794.19      1383.39 o                         
 -39   5   4       5324.69       4906.24       467.48 o                         
 -37   5   4       5244.47       4105.98       384.65 o                         
 -35   5   4      11237.60       9350.18       465.49 o                         
 -33   5   4       8235.80       7152.38       448.77 o                         
 -31   5   4       4458.63       4278.55       315.33 o                         
 -29   5   4       2402.47       1774.87       270.70 o                         
 -27   5   4      19522.18      19174.23       448.64 o                         
 -25   5   4       3364.58       3519.18       235.55 o                         
 -23   5   4       9592.55       9193.63       285.34 o                         
 -21   5   4      19328.80      19411.26       360.41 o                         
 -19   5   4      13183.45      12227.18       285.51 o                         
 -17   5   4       3752.25       3731.04       154.06 o                         
 -15   5   4      53438.93      51805.70       592.48 o                         
 -13   5   4       2872.70       2724.53       121.94 o                         
 -11   5   4      30964.56      29639.20       352.75 o                         
  -9   5   4      11022.43      10597.15       192.16 o                         
  -7   5   4       8343.22       7242.66       151.99 o                         
  -5   5   4       8511.83       9495.90       174.13 o                         
  -3   5   4      35920.90      33949.70       377.94 o                         
  -1   5   4       2436.48       3146.15       115.47 o                         
   1   5   4      35253.35      32795.12       361.93 o                         
   3   5   4       4412.31       3741.50       124.82 o                         
   5   5   4      43818.64      42281.24       447.18 o                         
   7   5   4       8820.37       8617.58       195.75 o                         
   9   5   4      40047.21      39538.45       502.16 o                         
  11   5   4        316.05        330.81       124.79 o                         
  13   5   4      19838.36      18743.44       343.38 o                         
  15   5   4       4276.73       4322.36       203.39 o                         
  17   5   4       7052.06       6896.62       256.75 o                         
  19   5   4      18894.91      19253.03       423.94 o                         
  21   5   4      19690.92      18648.46       472.89 o                         
  23   5   4       5712.46       6134.44       339.54 o                         
  25   5   4      16540.16      16057.42       497.16 o                         
  27   5   4       3874.86       2967.55       346.19 o                         
  29   5   4       8054.77       5806.04       561.61 o                         
  31   5   4       9108.34       8544.75       617.04 o                         
  33   5   4       1810.36       1361.22       392.22 o                         
 -38   6   4         71.97       -348.16       373.05 o                         
 -36   6   4       7484.38       5920.20       432.90 o                         
 -34   6   4        473.66        390.52       279.99 o                         
 -32   6   4      19817.54      19510.53       763.51 o                         
 -30   6   4       5685.44       5535.86       337.71 o                         
 -28   6   4      11782.27      11453.35       450.20 o                         
 -26   6   4        712.12        576.25       206.92 o                         
 -24   6   4       2855.33       2738.28       289.43 o                         
 -22   6   4       2191.93       1620.14       186.44 o                         
 -20   6   4      12477.51      12009.29       313.45 o                         
 -18   6   4        392.74        395.40       122.48 o                         
 -16   6   4      30606.05      30287.21       460.29 o                         
 -14   6   4        331.75        258.89       101.88 o                         
 -12   6   4      14385.36      13417.46       266.94 o                         
 -10   6   4      12872.08      13402.48       243.27 o                         
  -8   6   4      25939.04      24918.51       420.92 o                         
  -6   6   4        635.68        670.35        89.85 o                         
  -4   6   4      30040.72      30600.55       374.20 o                         
  -2   6   4      38152.66      38248.96       443.49 o                         
   0   6   4       1214.83       1288.17       107.22 o                         
   2   6   4      48556.77      46731.54       536.12 o                         
   4   6   4      15472.49      15502.65       300.42 o                         
   6   6   4      27467.73      24534.69       354.24 o                         
   8   6   4       1753.13       1564.87       139.95 o                         
  10   6   4      32280.86      31458.64       445.33 o                         
  12   6   4      11950.97      12297.74       323.68 o                         
  14   6   4       4917.79       4685.56       211.39 o                         
  16   6   4         61.85         56.94       150.74 o                         
  18   6   4       8408.77       8477.39       332.38 o                         
  20   6   4         24.61        462.81       193.85 o                         
  22   6   4      13870.30      14011.06       487.90 o                         
  24   6   4        597.39        603.60       273.54 o                         
  26   6   4      32557.20      33315.63       812.84 o                         
  28   6   4         55.69       -288.19       288.19 o                         
  30   6   4       8436.57       7166.62       516.63 o                         
  32   6   4       9172.11       7615.90       585.31 o                         
 -37   7   4      14323.18       7630.88      4717.84 o                         
 -35   7   4       7228.83       5682.07       422.17 o                         
 -33   7   4      14313.87      12625.65       629.92 o                         
 -31   7   4      17955.08      18339.49       568.06 o                         
 -29   7   4      21075.51      20174.70       557.67 o                         
 -27   7   4      41828.55      44773.60       836.25 o                         
 -25   7   4      20971.65      20893.71       573.84 o                         
 -23   7   4      26540.62      28015.15       525.89 o                         
 -21   7   4      32877.55      33598.32       625.03 o                         
 -19   7   4      82442.73      84522.35       983.42 o                         
 -17   7   4      72287.53      71713.91       834.48 o                         
 -15   7   4      71570.63      71230.92       784.73 o                         
 -13   7   4       1285.75       1168.56       134.47 o                         
 -11   7   4     150905.80     150116.67      1403.01 o                         
  -9   7   4       6023.61       6263.57       195.13 o                         
  -7   7   4     107842.64     105527.46      1054.49 o                         
  -5   7   4          8.02         26.93        99.96 o                         
  -3   7   4     139715.06     138414.30      1347.38 o                         
  -1   7   4        894.88        905.54       118.62 o                         
   1   7   4     184326.34     183990.33      1691.59 o                         
   3   7   4        810.28        537.98       119.59 o                         
   5   7   4     158245.11     159898.34      1559.58 o                         
   7   7   4      21754.21      21628.31       409.65 o                         
   9   7   4     111902.26     111493.90      1141.23 o                         
  11   7   4      51714.81      51309.36       674.57 o                         
  13   7   4     156188.22     160207.55      1623.68 o                         
  15   7   4      34670.69      34170.91       559.35 o                         
  17   7   4      46896.02      49387.14       718.82 o                         
  19   7   4      29930.80      31754.47       582.28 o                         
  21   7   4      12592.38      13180.76       445.61 o                         
  23   7   4      41127.79      43122.75       822.70 o                         
  25   7   4      18542.06      18982.85       590.91 o                         
  27   7   4      48813.57      49745.39      1179.37 o                         
  29   7   4       5577.44       5313.70       458.46 o                         
 -34   8   4         31.84       -218.22       329.33 o                         
 -32   8   4      31887.80      32021.42       803.32 o                         
 -30   8   4         13.66       -304.77       304.77 o                         
 -28   8   4      38985.30      39717.27       886.07 o                         
 -26   8   4        149.02         79.08       261.78 o                         
 -24   8   4      35719.09      36343.25       749.74 o                         
 -22   8   4       3915.14       3259.33       259.86 o                         
 -20   8   4      88795.86      91645.61      1114.79 o                         
 -18   8   4       6526.91       6073.27       272.21 o                         
 -16   8   4      59863.86      61159.06       780.70 o                         
 -14   8   4       4263.07       4334.09       227.71 o                         
 -12   8   4      75585.80      77757.29       903.35 o                         
 -10   8   4      16916.01      16240.50       355.69 o                         
  -8   8   4     126378.91     126656.30      1345.03 o                         
  -6   8   4      29623.09      27413.98       409.22 o                         
  -4   8   4      15468.64      15242.69       330.98 o                         
  -2   8   4      76750.06      75954.02       847.45 o                         
   0   8   4      65313.56      62945.62       716.81 o                         
   2   8   4     118740.92     118356.80      1183.18 o                         
   4   8   4      66859.06      65214.15       768.27 o                         
   6   8   4      73607.83      74989.64       873.88 o                         
   8   8   4      29527.86      29048.40       513.26 o                         
  10   8   4      47720.12      47656.50       663.36 o                         
  12   8   4      12503.11      11615.34       360.40 o                         
  14   8   4     103323.53     104474.42      1214.29 o                         
  16   8   4        989.58        805.93       221.96 o                         
  18   8   4      73856.82      79774.57      1143.75 o                         
  20   8   4       6782.68       6186.21       371.18 o                         
  22   8   4      86792.96      95495.94      1414.64 o                         
  24   8   4       2786.45       2344.63       331.88 o                         
  26   8   4      45419.47      44335.27       923.31 o                         
  28   8   4        666.11        433.68       364.32 o                         
 -31   9   4       1162.17        921.42       311.83 o                         
 -29   9   4         36.54       -143.29       273.74 o                         
 -27   9   4         97.98       -255.59       255.59 o                         
 -25   9   4        178.06        160.56       244.12 o                         
 -23   9   4       3882.79       2479.96       276.10 o                         
 -21   9   4      10943.34      10412.09       410.23 o                         
 -19   9   4        684.39        578.77       212.48 o                         
 -17   9   4       4732.98       4050.14       271.63 o                         
 -15   9   4        133.98         72.01       186.19 o                         
 -13   9   4        901.18        847.90       187.06 o                         
 -11   9   4       9365.81      10091.83       322.09 o                         
  -9   9   4       3656.82       3663.87       232.39 o                         
  -7   9   4      40461.52      39312.95       608.87 o                         
  -5   9   4       4725.01       4711.10       250.43 o                         
  -3   9   4      11040.20      10778.42       325.18 o                         
  -1   9   4       3037.80       2569.15       215.77 o                         
   1   9   4      15635.78      15140.05       377.45 o                         
   3   9   4        452.70        444.19       163.75 o                         
   5   9   4      13996.90      13379.48       379.35 o                         
   7   9   4       8235.44       8287.19       292.18 o                         
   9   9   4       8235.13       8065.03       298.43 o                         
  11   9   4       9743.41       9183.87       353.97 o                         
  13   9   4       2505.18       2156.79       251.21 o                         
  15   9   4       2399.66       2145.72       259.86 o                         
  17   9   4       4344.18       4541.65       365.16 o                         
  19   9   4       4546.11       4685.51       356.44 o                         
  21   9   4        624.15         25.75       285.19 o                         
  23   9   4       7870.71       8703.27       466.85 o                         
  25   9   4        199.94       -326.39       326.39 o                         
 -28  10   4      17019.35      17263.28       763.08 o                         
 -26  10   4       6231.45       5509.26       377.36 o                         
 -24  10   4      12804.42      12329.44       471.27 o                         
 -22  10   4       6850.77       6836.65       369.13 o                         
 -20  10   4      15093.46      14753.48       608.10 o                         
 -18  10   4      10297.25       9815.49       424.73 o                         
 -16  10   4      12207.61      13645.59       569.65 o                         
 -14  10   4       7851.66       7666.47       455.82 o                         
 -12  10   4       8869.16       9418.82       351.16 o                         
 -10  10   4       6862.53       6757.84       307.46 o                         
  -8  10   4      26522.98      26474.31       522.20 o                         
  -6  10   4       8999.31       9195.62       384.85 o                         
  -4  10   4      15188.80      16398.43       478.09 o                         
  -2  10   4       5564.85       6253.65       300.49 o                         
   0  10   4       4896.14       4502.63       276.46 o                         
   2  10   4       3199.53       3436.03       252.83 o                         
   4  10   4        530.80        597.35       204.51 o                         
   6  10   4      15561.04      14972.62       545.84 o                         
   8  10   4         98.82        -48.11       217.90 o                         
  10  10   4      12147.99      13130.65       434.79 o                         
  12  10   4       1049.42       1165.76       261.28 o                         
  14  10   4       8953.12       9378.31       429.03 o                         
  16  10   4       4784.55       4578.73       450.99 o                         
  18  10   4      13345.51      12514.63       529.19 o                         
  20  10   4       9822.25       9041.01       565.69 o                         
  22  10   4      20911.20      20974.98       710.32 o                         
 -23  11   4      34851.84      34147.38       807.31 o                         
 -21  11   4       5342.05       4336.37       343.28 o                         
 -19  11   4      67535.16      69396.95      1132.75 o                         
 -17  11   4       5881.86       5778.58       357.80 o                         
 -15  11   4      65477.42      67139.59      1085.77 o                         
 -13  11   4        137.41         -9.53       233.01 o                         
 -11  11   4      61224.23      63239.01       993.30 o                         
  -9  11   4        150.33        -57.40       219.54 o                         
  -7  11   4      47931.22      49957.32       852.30 o                         
  -5  11   4        533.40         -5.23       239.27 o                         
  -3  11   4      46326.33      47275.71       838.57 o                         
  -1  11   4       1669.80        697.36       268.59 o                         
   1  11   4      59295.68      60290.54      1016.57 o                         
   3  11   4       1764.75       1158.39       258.77 o                         
   5  11   4      53636.41      53945.83       908.42 o                         
   7  11   4       8090.08       7534.35       364.85 o                         
   9  11   4      30795.82      29816.85       657.16 o                         
  11  11   4       9372.39       8961.25       406.40 o                         
  13  11   4      17824.49      18148.46       688.41 o                         
  15  11   4      13361.90      12118.49       523.42 o                         
  17  11   4      34070.00      33444.21       827.49 o                         
 -18  12   4      11396.65      10394.82       660.87 o                         
 -16  12   4      15805.83      14856.05       592.75 o                         
 -14  12   4      15104.07      14584.58       544.33 o                         
 -12  12   4      16364.31      14764.83       704.01 o                         
 -10  12   4      25431.61      26129.44       690.97 o                         
  -8  12   4      11259.10      10343.84       491.07 o                         
  -6  12   4      11378.16      10637.33       454.70 o                         
  -4  12   4       4405.55       2967.56       323.74 o                         
  -2  12   4       7786.24       7349.12       398.59 o                         
   0  12   4      10116.27       9472.60       593.55 o                         
   2  12   4      19860.61      18766.28       747.28 o                         
   4  12   4       3650.82       3438.22       327.61 o                         
   6  12   4      22197.80      22824.36       615.91 o                         
   8  12   4       4758.27       4894.24       432.72 o                         
  10  12   4      19120.09      19006.75       757.66 o                         
  12  12   4      10199.63       9864.85       571.87 o                         
  -5  13   4          7.59        -52.40       327.42 o                         
  -3  13   4         43.38       -322.73       322.73 o                         
  -1  13   4        437.56        628.39       333.65 o                         
 -43   1   5       1994.39       1439.09       524.36 o                         
 -41   1   5      27912.18      30286.33      1168.39 o                         
 -39   1   5        187.99        512.58       288.64 o                         
 -37   1   5      49126.79      52047.98       995.81 o                         
 -35   1   5      11912.48      11647.91       491.00 o                         
 -33   1   5      61016.61      63464.88      1024.26 o                         
 -31   1   5       3394.32       3608.68       265.36 o                         
 -29   1   5      52892.39      55058.88       796.98 o                         
 -27   1   5      32559.98      32070.64       502.52 o                         
 -25   1   5      77340.05      75507.63       877.58 o                         
 -23   1   5      14292.84      12087.95       262.43 o                         
 -21   1   5      13419.71      11848.46       285.26 o                         
 -19   1   5      21149.39      19439.81       379.78 o                         
 -17   1   5      78890.45      82060.71       744.07 o                         
 -15   1   5     132526.39     134601.00       972.71 o                         
 -13   1   5      23414.56      22614.22       229.85 o                         
 -11   1   5      33934.95      32868.56       276.97 o                         
  -9   1   5      36771.75      38154.82       310.76 o                         
  -7   1   5      14843.84      16841.81       160.49 o                         
  -5   1   5     214566.38     232016.88      1712.40 o                         
  -3   1   5     234709.70     246034.39      1841.75 o                         
  -1   1   5     241744.09     259442.91      1969.09 o                         
   1   1   5      64835.46      63205.54       532.81 o                         
   3   1   5      21437.57      20661.08       221.51 o                         
   5   1   5     212904.12     213605.98      1659.08 o                         
   7   1   5       3102.10       2986.47       105.20 o                         
   9   1   5     144026.58     142814.41      1213.12 o                         
  11   1   5       2139.97       2674.99       156.10 o                         
  13   1   5     121943.57     120275.20      1182.32 o                         
  15   1   5       1466.15       1390.02       138.67 o                         
  17   1   5      44415.56      42045.44       595.89 o                         
  19   1   5       5524.13       6087.10       294.67 o                         
  21   1   5      37241.36      37533.54       582.77 o                         
  23   1   5        641.63        322.32       195.06 o                         
  25   1   5      41091.89      43018.62       777.10 o                         
  27   1   5      11696.76      11257.20       439.43 o                         
  29   1   5      41604.16      44647.87       951.75 o                         
  31   1   5       4592.20       3993.11       345.85 o                         
  33   1   5      22051.00      22896.28       694.92 o                         
  35   1   5       6251.74       6339.36       473.15 o                         
 -42   2   5      26104.00      25041.84       896.36 o                         
 -40   2   5      35211.18      40629.55       920.92 o                         
 -38   2   5      29652.35      29525.70      1119.24 o                         
 -36   2   5      79396.71      82636.54      1353.43 o                         
 -34   2   5      31671.27      31348.98       702.34 o                         
 -32   2   5      85792.64      89786.44      1324.09 o                         
 -30   2   5       9176.50       8578.56       384.62 o                         
 -28   2   5      63176.45      62229.61       935.50 o                         
 -26   2   5        839.34        563.65       148.58 o                         
 -24   2   5     139772.70     136629.98      1323.63 o                         
 -22   2   5      22248.10      21796.79       385.82 o                         
 -20   2   5     237419.19     238845.45      2084.46 o                         
 -18   2   5       9056.06       9307.05       270.85 o                         
 -16   2   5     216035.66     215190.25      1794.02 o                         
 -14   2   5       1708.62       1738.61       113.98 o                         
 -12   2   5     170903.34     170117.11      1306.43 o                         
 -10   2   5        654.51        342.13        54.22 o                         
  -8   2   5     242850.38     249354.05      1752.25 o                         
  -6   2   5     112011.63     114460.46       821.95 o                         
  -4   2   5     267023.06     275283.75      1853.75 o                         
  -2   2   5     106913.47     107208.96       759.94 o                         
   0   2   5      26855.18      25185.22       224.54 o                         
   2   2   5      57607.68      60477.86       492.87 o                         
   4   2   5      33443.48      29987.97       289.48 o                         
   6   2   5      32827.12      33161.79       331.59 o                         
   8   2   5      65053.52      62526.39       607.75 o                         
  10   2   5      23381.70      22678.29       306.02 o                         
  12   2   5     159863.19     157561.47      1478.73 o                         
  14   2   5      52344.18      53945.97       668.15 o                         
  16   2   5     194055.94     188138.61      1846.59 o                         
  18   2   5      96201.91      92964.70      1039.08 o                         
  20   2   5     136730.47     135987.00      1627.76 o                         
  22   2   5      88092.07      89730.50      1385.10 o                         
  24   2   5      18473.67      19871.63       608.98 o                         
  26   2   5     119625.98     126855.43      1649.60 o                         
  28   2   5       7699.49       8284.35       465.55 o                         
  30   2   5      91086.12      97552.70      1428.39 o                         
  32   2   5       2630.99       2815.71       400.39 o                         
  34   2   5      59664.93      63979.71      1865.03 o                         
 -41   3   5      20844.16      20196.80       738.99 o                         
 -39   3   5          7.25        -67.94       307.22 o                         
 -37   3   5      28408.53      26072.26       799.05 o                         
 -35   3   5      17237.28      16604.48       618.15 o                         
 -33   3   5      52969.41      50833.36       931.25 o                         
 -31   3   5      13471.04      12501.86       445.52 o                         
 -29   3   5      47103.34      45800.07       957.85 o                         
 -27   3   5      14415.36      12844.95       347.53 o                         
 -25   3   5      11320.87      10790.97       287.26 o                         
 -23   3   5      48503.28      47615.72       616.48 o                         
 -21   3   5      22123.97      22364.65       372.35 o                         
 -19   3   5      33220.34      34156.07       420.30 o                         
 -17   3   5       3548.35       3184.06       124.42 o                         
 -15   3   5      81690.34      82653.46       761.07 o                         
 -13   3   5      15824.72      16134.68       237.45 o                         
 -11   3   5      61325.66      62987.23       499.56 o                         
  -9   3   5      68587.45      71425.77       563.34 o                         
  -7   3   5      13100.30      12279.24       145.37 o                         
  -5   3   5      25564.54      25136.28       238.81 o                         
  -3   3   5      31934.91      31764.68       280.69 o                         
  -1   3   5        206.45        226.60        60.60 o                         
   1   3   5      86939.16      90256.68       693.84 o                         
   3   3   5        273.45        602.19        63.42 o                         
   5   3   5      36776.41      33965.58       348.16 o                         
   7   3   5      11442.73      11894.54       197.44 o                         
   9   3   5      52537.12      52311.54       563.90 o                         
  11   3   5       2422.04       2975.99       140.54 o                         
  13   3   5      24072.50      23011.96       362.18 o                         
  15   3   5       1435.72       1568.56       148.06 o                         
  17   3   5      46447.22      45994.86       611.35 o                         
  19   3   5       1338.06        913.41       167.12 o                         
  21   3   5      44299.34      42542.52       680.47 o                         
  23   3   5       4950.74       4132.60       312.83 o                         
  25   3   5      31971.35      31766.87       810.79 o                         
  27   3   5        322.57        295.67       276.51 o                         
  29   3   5      32206.25      33478.98       786.07 o                         
  31   3   5       1818.27       1494.70       360.00 o                         
  33   3   5      18593.20      19130.97       696.24 o                         
  35   3   5       8600.60       7748.54       656.89 o                         
 -40   4   5        141.26        128.43       427.72 o                         
 -38   4   5       1797.93       1475.46       405.53 o                         
 -36   4   5        533.39        259.04       352.22 o                         
 -34   4   5         29.76       -243.44       302.42 o                         
 -32   4   5       3000.83       3155.32       305.11 o                         
 -30   4   5       1854.96       1335.97       247.95 o                         
 -28   4   5       4646.55       4253.27       281.22 o                         
 -26   4   5      29456.28      28828.86       541.35 o                         
 -24   4   5        131.98        212.30       124.65 o                         
 -22   4   5      34058.18      34969.61       484.02 o                         
 -20   4   5        163.46        459.23       114.45 o                         
 -18   4   5       2546.36       2244.36       130.05 o                         
 -16   4   5      21860.60      20789.02       295.02 o                         
 -14   4   5      12482.91      12825.60       235.00 o                         
 -12   4   5      18269.34      15450.82       282.93 o                         
 -10   4   5        304.33        350.20        66.68 o                         
  -8   4   5     114292.52     117785.53       930.69 o                         
  -6   4   5      21553.13      24427.18       254.90 o                         
  -4   4   5      80640.01      84665.18       677.05 o                         
  -2   4   5       9777.03       9652.23       141.02 o                         
   0   4   5       6092.18       6490.55       124.13 o                         
   2   4   5      15153.59      14693.56       207.48 o                         
   4   4   5      15859.42      16069.09       229.07 o                         
   6   4   5         79.02        147.51        78.36 o                         
   8   4   5       4261.08       4052.85       148.05 o                         
  10   4   5       1922.10       2244.62       136.79 o                         
  12   4   5      14167.77      14098.43       286.38 o                         
  14   4   5       5787.78       6045.48       212.38 o                         
  16   4   5       2538.02       2747.61       174.74 o                         
  18   4   5      17515.50      17237.44       368.61 o                         
  20   4   5       3086.93       3166.42       237.05 o                         
  22   4   5      17191.03      16054.01       487.53 o                         
  24   4   5        533.66        108.02       228.52 o                         
  26   4   5      12355.09      10775.99       462.67 o                         
  28   4   5         52.52        227.41       276.56 o                         
  30   4   5       1673.71       1054.03       382.81 o                         
  32   4   5        215.11        328.15       346.78 o                         
  34   4   5        606.69        935.99       387.25 o                         
 -39   5   5          9.07       -171.02       362.48 o                         
 -37   5   5      43369.65      41937.59       886.94 o                         
 -35   5   5        432.03        366.30       262.03 o                         
 -33   5   5      37934.58      35946.84       760.89 o                         
 -31   5   5        163.34        -47.78       222.05 o                         
 -29   5   5      59106.75      58358.29       888.17 o                         
 -27   5   5      27623.03      27630.35       509.11 o                         
 -25   5   5      81532.54      84638.83      1022.61 o                         
 -23   5   5      22861.65      22344.49       399.60 o                         
 -21   5   5      78570.17      79906.09       878.82 o                         
 -19   5   5      35608.70      35388.25       481.78 o                         
 -17   5   5     140843.30     142442.53      1379.65 o                         
 -15   5   5      36815.39      33993.36       427.81 o                         
 -13   5   5      64366.13      62173.89       626.17 o                         
 -11   5   5       7180.78       5775.93       154.71 o                         
  -9   5   5      30213.29      27992.79       323.05 o                         
  -7   5   5     126352.16     125814.38      1104.47 o                         
  -5   5   5     147638.17     149079.89      1308.62 o                         
  -3   5   5     201909.69     203527.55      1706.78 o                         
  -1   5   5      80860.95      80320.32       755.04 o                         
   1   5   5     285286.12     289613.28      2466.16 o                         
   3   5   5      28252.51      26098.76       381.13 o                         
   5   5   5     203526.94     203296.14      1782.25 o                         
   7   5   5        134.74        253.41        95.71 o                         
   9   5   5     199402.94     201406.34      1954.43 o                         
  11   5   5      14052.89      14001.71       298.18 o                         
  13   5   5     158926.00     163184.30      1614.65 o                         
  15   5   5      25085.38      25384.10       423.99 o                         
  17   5   5      72791.55      72734.20       908.89 o                         
  19   5   5       7543.33       7455.20       289.71 o                         
  21   5   5      36661.06      37847.08       676.32 o                         
  23   5   5       3856.47       4777.50       318.49 o                         
  25   5   5      24509.74      25326.63       623.69 o                         
  27   5   5      10357.73       9228.66       470.37 o                         
  29   5   5      38172.79      39213.35       914.94 o                         
  31   5   5       6124.48       4991.92       469.98 o                         
  33   5   5      34457.38      34043.97      1285.69 o                         
 -38   6   5       8920.76       6935.18       480.03 o                         
 -36   6   5      26942.30      24540.32       695.04 o                         
 -34   6   5      11528.66      10633.02       463.33 o                         
 -32   6   5      31646.23      32125.49       679.27 o                         
 -30   6   5      12015.00      11284.53       421.34 o                         
 -28   6   5      74364.95      77654.46      1078.08 o                         
 -26   6   5      37681.41      38108.34       753.18 o                         
 -24   6   5      71899.12      75272.39       954.62 o                         
 -22   6   5      34767.46      34204.71       553.05 o                         
 -20   6   5      84522.80      86093.70       940.40 o                         
 -18   6   5       4378.43       3805.05       231.66 o                         
 -16   6   5     164199.27     165453.55      1494.01 o                         
 -14   6   5        600.02        482.45       106.72 o                         
 -12   6   5     181020.66     179758.97      1615.20 o                         
 -10   6   5         34.85        178.32        88.08 o                         
  -8   6   5     146707.88     143032.92      1257.57 o                         
  -6   6   5       9496.98       9337.76       253.31 o                         
  -4   6   5     192845.33     194531.59      1726.81 o                         
  -2   6   5      26380.68      23995.86       327.90 o                         
   0   6   5      90360.02      89808.96       881.24 o                         
   2   6   5      46962.82      46533.59       524.10 o                         
   4   6   5      69851.12      68747.18       723.21 o                         
   6   6   5      41676.57      40094.12       488.21 o                         
   8   6   5      67665.59      68310.77       722.23 o                         
  10   6   5      44763.87      43808.25       568.75 o                         
  12   6   5      59520.88      59561.10       706.63 o                         
  14   6   5      28378.18      28077.76       487.11 o                         
  16   6   5      20648.46      19872.35       442.16 o                         
  18   6   5      68129.34      68333.09       932.42 o                         
  20   6   5      19090.25      19732.66       519.30 o                         
  22   6   5      67171.73      70988.78      1055.74 o                         
  24   6   5      19810.01      20361.25       604.97 o                         
  26   6   5      50042.19      50040.38      1183.64 o                         
  28   6   5       7655.47       6606.36       434.97 o                         
  30   6   5      32522.06      29963.74      1171.15 o                         
 -37   7   5       2960.17       3119.16       618.43 o                         
 -35   7   5        118.90       -283.68       283.68 o                         
 -33   7   5       3381.48       2474.57       328.53 o                         
 -31   7   5         56.95       -251.35       251.35 o                         
 -29   7   5       3897.52       4180.76       306.37 o                         
 -27   7   5        162.14        114.16       221.68 o                         
 -25   7   5      17256.33      16576.76       457.33 o                         
 -23   7   5       2277.48       1788.27       215.22 o                         
 -21   7   5       8019.57       7673.65       289.44 o                         
 -19   7   5       1063.70        686.84       177.96 o                         
 -17   7   5       8312.23       7388.79       244.11 o                         
 -15   7   5        290.79        318.61       119.67 o                         
 -13   7   5      39545.66      38115.92       472.44 o                         
 -11   7   5       6529.92       6477.85       197.26 o                         
  -9   7   5      17052.03      16193.16       285.45 o                         
  -7   7   5      23395.58      22758.16       411.77 o                         
  -5   7   5       1151.87        886.02       125.54 o                         
  -3   7   5      87796.03      87229.18       914.60 o                         
  -1   7   5        957.57       1105.33       127.14 o                         
   1   7   5      29383.83      28372.43       401.17 o                         
   3   7   5        837.22        938.97       126.79 o                         
   5   7   5       6883.52       6200.19       203.92 o                         
   7   7   5       7122.45       7048.08       225.27 o                         
   9   7   5      14922.33      14396.54       320.83 o                         
  11   7   5        606.35        721.93       177.46 o                         
  13   7   5       4556.89       4785.17       238.11 o                         
  15   7   5         50.12        -16.99       170.63 o                         
  17   7   5      11068.19      10861.43       359.73 o                         
  19   7   5        367.63          1.83       227.91 o                         
  21   7   5      15454.92      16315.59       496.55 o                         
  23   7   5       3168.08       2358.86       312.16 o                         
  25   7   5       1787.10       1836.71       323.70 o                         
  27   7   5       1081.55        825.11       327.97 o                         
  29   7   5       4359.10       4081.71       444.22 o                         
 -34   8   5       4599.59       4468.24       408.23 o                         
 -32   8   5      12240.21      11628.83       513.62 o                         
 -30   8   5         78.47         -3.89       262.33 o                         
 -28   8   5       7470.02       7562.06       386.02 o                         
 -26   8   5       2500.45       2315.15       256.70 o                         
 -24   8   5       4611.42       3798.61       298.47 o                         
 -22   8   5       2684.19       2565.47       243.77 o                         
 -20   8   5      31002.53      30457.51       559.39 o                         
 -18   8   5       3221.88       3366.18       230.36 o                         
 -16   8   5      61705.70      60858.16       818.86 o                         
 -14   8   5        826.23       1039.79       176.62 o                         
 -12   8   5      34142.40      33838.43       562.02 o                         
 -10   8   5       1944.89       1679.78       172.18 o                         
  -8   8   5       7923.88       8120.98       256.48 o                         
  -6   8   5       3123.01       3335.16       209.01 o                         
  -4   8   5       5151.79       4566.52       199.24 o                         
  -2   8   5       3853.00       3333.61       188.38 o                         
   0   8   5       2913.31       2677.94       174.93 o                         
   2   8   5       5946.98       5709.16       217.56 o                         
   4   8   5       5412.18       5392.77       226.81 o                         
   6   8   5        423.00        492.11       154.76 o                         
   8   8   5        438.18        478.26       159.61 o                         
  10   8   5       7487.81       7089.87       281.45 o                         
  12   8   5      20856.53      20207.22       445.94 o                         
  14   8   5       1693.73       1391.86       246.66 o                         
  16   8   5      20042.26      19977.23       557.43 o                         
  18   8   5       7074.86       6741.82       378.66 o                         
  20   8   5      14694.13      14201.19       554.43 o                         
  22   8   5      16838.62      17489.14       929.52 o                         
  24   8   5       6114.08       5463.05       423.59 o                         
  26   8   5      14262.35      12530.30       541.66 o                         
 -31   9   5       3768.02       3515.09       368.05 o                         
 -29   9   5      44195.95      45182.23       872.99 o                         
 -27   9   5      12644.40      12567.41       467.67 o                         
 -25   9   5      51277.87      53736.84      1008.87 o                         
 -23   9   5      18693.68      18068.08       511.28 o                         
 -21   9   5      30298.81      30767.30       719.78 o                         
 -19   9   5      27661.21      28181.55       581.31 o                         
 -17   9   5      51603.14      50781.33       789.49 o                         
 -15   9   5      18624.71      19059.98       683.50 o                         
 -13   9   5      28579.39      28245.91       506.76 o                         
 -11   9   5      57607.07      56619.18       766.54 o                         
  -9   9   5      22281.80      22082.02       451.41 o                         
  -7   9   5      57134.08      58626.77       789.30 o                         
  -5   9   5      47741.10      48893.72       676.70 o                         
  -3   9   5      66901.98      67747.87       868.87 o                         
  -1   9   5       9007.41       9741.38       321.16 o                         
   1   9   5     106856.66     108353.35      1245.18 o                         
   3   9   5       8306.11       7833.63       288.98 o                         
   5   9   5      74978.86      76985.37       929.24 o                         
   7   9   5       3409.19       2778.68       217.40 o                         
   9   9   5      85125.44      86296.45      1089.65 o                         
  11   9   5       2632.96       2458.46       250.29 o                         
  13   9   5      76184.51      80668.84      1151.73 o                         
  15   9   5          4.07         45.77       228.90 o                         
  17   9   5      37405.36      41232.90       813.58 o                         
  19   9   5       4830.41       4508.43       410.26 o                         
  21   9   5      50215.73      51792.07      1017.55 o                         
  23   9   5       3509.56       2999.85       396.22 o                         
 -28  10   5      29734.15      30119.31       801.39 o                         
 -26  10   5       3914.96       3526.00       404.98 o                         
 -24  10   5      26567.04      27678.43       771.42 o                         
 -22  10   5       2107.42       1897.82       280.65 o                         
 -20  10   5      44416.43      45510.24       808.65 o                         
 -18  10   5         48.44         -8.40       232.41 o                         
 -16  10   5      59348.04      63303.27      1012.90 o                         
 -14  10   5          0.25         60.46       203.88 o                         
 -12  10   5      48984.78      48389.61       752.58 o                         
 -10  10   5       1446.50       1075.26       217.73 o                         
  -8  10   5      91178.79      90476.13      1147.41 o                         
  -6  10   5        499.96        774.71       206.45 o                         
  -4  10   5      40623.48      42979.99       696.90 o                         
  -2  10   5       7017.84       6843.10       383.31 o                         
   0  10   5      49327.12      51802.13       794.79 o                         
   2  10   5      21356.96      24135.33       690.13 o                         
   4  10   5      90179.55      92504.59      1172.16 o                         
   6  10   5      15060.31      15023.77       442.21 o                         
   8  10   5      41779.19      43755.89       752.82 o                         
  10  10   5      25766.04      25016.99       585.41 o                         
  12  10   5      18909.47      18970.96       571.91 o                         
  14  10   5      17504.89      16346.77       552.51 o                         
  16  10   5       6947.69       5849.91       405.66 o                         
  18  10   5      23627.52      25972.20       793.82 o                         
  20  10   5       4574.83       3842.73       401.35 o                         
 -25  11   5       1081.53       1571.91       781.95 o                         
 -23  11   5        924.63        683.75       297.41 o                         
 -21  11   5       1196.74        970.92       297.44 o                         
 -19  11   5       1021.85       1010.79       286.07 o                         
 -17  11   5       4895.52       4906.09       423.92 o                         
 -15  11   5        140.55        161.64       238.45 o                         
 -13  11   5       9737.10       9804.24       406.65 o                         
 -11  11   5        493.78        445.65       239.85 o                         
  -9  11   5       1789.23       1304.28       250.38 o                         
  -7  11   5       9979.68       9306.09       394.60 o                         
  -5  11   5       1021.56        282.13       244.13 o                         
  -3  11   5       7304.10       7257.66       419.52 o                         
  -1  11   5          7.66       -224.80       224.80 o                         
   1  11   5       2623.98       2323.57       282.08 o                         
   3  11   5         30.68        -79.82       232.17 o                         
   5  11   5        108.97        186.96       233.84 o                         
   7  11   5          0.79       -234.84       234.84 o                         
   9  11   5       2340.24       1633.66       268.76 o                         
  11  11   5        115.29       -141.28       299.97 o                         
  13  11   5       1348.82       1552.25       318.89 o                         
  15  11   5         39.24        293.33       323.80 o                         
  17  11   5       1351.08       1208.02       375.48 o                         
 -18  12   5         40.13       -296.39       296.39 o                         
 -16  12   5      28488.22      27513.36      1107.66 o                         
 -14  12   5       1663.43       1528.76       323.44 o                         
 -12  12   5      14904.32      14678.00       610.76 o                         
 -10  12   5       5179.66       5571.80       410.21 o                         
  -8  12   5      10721.90      10456.94       483.41 o                         
  -6  12   5       3208.96       3071.38       346.28 o                         
  -4  12   5       4238.62       3422.45       338.80 o                         
  -2  12   5       2196.01       1549.56       320.16 o                         
   0  12   5      14581.48      13489.89       509.39 o                         
   2  12   5       4935.06       4943.91       369.42 o                         
   4  12   5      16558.12      15947.38       581.00 o                         
   6  12   5       1291.14       1082.83       308.31 o                         
   8  12   5       4561.38       4342.56       404.59 o                         
  10  12   5       5318.69       5200.19       446.12 o                         
 -44   0   6       3732.43       3834.47       767.24 o                         
 -42   0   6      55337.80      56772.62      1610.37 o                         
 -40   0   6      22692.55      23787.63      1095.35 o                         
 -38   0   6      54362.92      55933.89      1531.95 o                         
 -36   0   6      27159.31      29989.23      1008.63 o                         
 -34   0   6      83850.98      92545.41      1955.91 o                         
 -32   0   6       4883.66       5648.19       411.89 o                         
 -30   0   6      57372.61      62851.26      1242.95 o                         
 -28   0   6      49040.50      52229.51       967.53 o                         
 -26   0   6     102137.05     104584.09      1445.39 o                         
 -24   0   6      44554.34      42676.67       731.03 o                         
 -22   0   6     154105.34     161011.44      2030.37 o                         
 -20   0   6     280620.03     287054.62      3111.22 o                         
 -18   0   6     120611.17     116030.55      1393.20 o                         
 -16   0   6     231504.78     239812.20      2453.28 o                         
 -14   0   6      16938.79      14074.68       274.04 o                         
 -12   0   6     131619.80     132570.86      1336.52 o                         
 -10   0   6       3847.86       4830.84       109.89 o                         
  -8   0   6       7634.24       7574.44       180.06 o                         
  -6   0   6     290514.47     321939.91      3687.67 o                         
  -4   0   6     178752.38     182009.50      2295.45 o                         
  -2   0   6      39810.09      40839.10       552.79 o                         
   0   0   6     199091.67     204604.80      2311.06 o                         
   2   0   6      52639.44      52794.90       622.93 o                         
   4   0   6      53386.95      51249.49       621.20 o                         
   6   0   6      42625.53      42611.25       558.91 o                         
   8   0   6     135615.69     129488.91      1558.33 o                         
  10   0   6        356.65        350.23       133.66 o                         
  12   0   6     226573.41     234348.08      2997.92 o                         
  14   0   6      36665.48      34862.77       692.64 o                         
  16   0   6     176520.83     181501.33      2679.37 o                         
  18   0   6      44507.56      43223.97      1065.99 o                         
  20   0   6     217768.55     229562.73      3236.87 o                         
  22   0   6      17059.89      17156.82       892.63 o                         
  24   0   6      72866.52      78409.23      1589.28 o                         
  26   0   6      36540.30      38588.09      1061.42 o                         
  28   0   6      48881.44      55577.82      2246.11 o                         
  30   0   6      19063.90      19729.29       833.33 o                         
  32   0   6      23888.05      23984.31      1111.17 o                         
  34   0   6      30052.32      28309.24      1853.49 o                         
 -43   1   6       6943.24       7985.20       548.32 o                         
 -41   1   6      23606.91      24586.57       753.58 o                         
 -39   1   6       5413.52       4456.52       376.63 o                         
 -37   1   6      49510.25      51844.57      1023.92 o                         
 -35   1   6       1961.22        978.11       280.34 o                         
 -33   1   6      65435.80      68019.47      1041.11 o                         
 -31   1   6       3304.11       2872.71       304.69 o                         
 -29   1   6      74165.89      75020.43       915.76 o                         
 -27   1   6       2916.68       2775.24       167.00 o                         
 -25   1   6      78109.06      76823.69       823.34 o                         
 -23   1   6         17.41        116.83       121.17 o                         
 -21   1   6      20173.43      18906.40       274.55 o                         
 -19   1   6       2699.15       2624.70       110.24 o                         
 -17   1   6       1522.90       1482.79        87.88 o                         
 -15   1   6      16240.45      16187.21       220.06 o                         
 -13   1   6      32862.86      32190.50       289.75 o                         
 -11   1   6      48383.07      47153.98       377.52 o                         
  -9   1   6     176529.81     185177.09      1330.86 o                         
  -7   1   6      11625.54      12080.48       143.01 o                         
  -5   1   6     217360.52     221480.17      1593.14 o                         
  -3   1   6       1860.64       1931.71        66.78 o                         
  -1   1   6     194594.89     205805.94      1557.50 o                         
   1   1   6      21451.24      21478.71       215.69 o                         
   3   1   6      19192.70      19036.19       287.17 o                         
   5   1   6      92812.90      94135.20       756.50 o                         
   7   1   6      30380.11      29218.62       330.11 o                         
   9   1   6     114223.38     108896.43       990.54 o                         
  11   1   6      62635.55      61463.81       637.73 o                         
  13   1   6      67280.70      65799.45       746.01 o                         
  15   1   6      10851.87       9595.08       258.13 o                         
  17   1   6      41227.43      41310.55       775.62 o                         
  19   1   6      19483.41      18484.34       428.68 o                         
  21   1   6      31449.36      31235.51       587.58 o                         
  23   1   6       6521.35       6123.16       397.59 o                         
  25   1   6      74899.02      79187.56      1423.68 o                         
  27   1   6       3915.91       5194.93       344.38 o                         
  29   1   6      46080.53      51601.23       915.75 o                         
  31   1   6       1544.17       1691.35       315.17 o                         
  33   1   6      24297.42      22449.31       977.56 o                         
 -42   2   6       2215.74       2424.57       372.88 o                         
 -40   2   6        199.14        106.46       343.62 o                         
 -38   2   6        513.19        946.29       298.27 o                         
 -36   2   6        294.63        260.56       258.13 o                         
 -34   2   6         94.48        555.62       252.51 o                         
 -32   2   6       2326.96       1436.18       283.57 o                         
 -30   2   6       2787.21       2483.54       233.14 o                         
 -28   2   6         22.46       -124.87       124.87 o                         
 -26   2   6      13017.43      11942.43       350.04 o                         
 -24   2   6       3821.96       4248.62       172.77 o                         
 -22   2   6      20707.34      20254.96       346.42 o                         
 -20   2   6       3762.36       4250.63       166.99 o                         
 -18   2   6       1563.78       1614.09       105.74 o                         
 -16   2   6       5124.75       4902.70       138.53 o                         
 -14   2   6      11875.13      12230.41       184.98 o                         
 -12   2   6      40979.12      40619.92       337.90 o                         
 -10   2   6       3905.41       4307.81        89.28 o                         
  -8   2   6       4101.68       3856.71        81.55 o                         
  -6   2   6       4490.53       4886.53        85.87 o                         
  -4   2   6       7163.57       6541.01       107.63 o                         
  -2   2   6      49755.68      51825.93       422.33 o                         
   0   2   6       6260.83       6419.65       158.80 o                         
   2   2   6      34000.63      36058.75       330.08 o                         
   4   2   6      12777.63      13179.85       207.64 o                         
   6   2   6      11171.17      11309.08       246.69 o                         
   8   2   6        318.17          4.88        91.95 o                         
  10   2   6       1961.84       1659.42       120.50 o                         
  12   2   6      26565.73      27356.45       432.04 o                         
  14   2   6        409.26        305.23       118.34 o                         
  16   2   6         47.76         85.02       125.69 o                         
  18   2   6          7.99        -50.15       136.81 o                         
  20   2   6        200.14        347.28       254.02 o                         
  22   2   6         11.88        205.91       231.14 o                         
  24   2   6        835.75        986.80       258.48 o                         
  26   2   6        103.34         86.58       258.58 o                         
  28   2   6        411.56        740.95       286.86 o                         
  30   2   6        132.75        573.69       286.47 o                         
  32   2   6        257.67        375.34       327.34 o                         
  34   2   6        438.97        927.66       367.71 o                         
 -43   3   6      11305.18      12264.70       829.28 o                         
 -41   3   6      24460.34      24671.37       756.38 o                         
 -39   3   6      14464.97      13522.05       603.73 o                         
 -37   3   6      47374.62      46338.76       934.32 o                         
 -35   3   6       8040.49       6666.49       401.76 o                         
 -33   3   6      78589.07      76329.01      1687.29 o                         
 -31   3   6       3313.55       3035.03       346.07 o                         
 -29   3   6      63328.20      62439.06       919.75 o                         
 -27   3   6        719.62        186.39       154.98 o                         
 -25   3   6      89452.28      90129.45       944.20 o                         
 -23   3   6       7136.70       7288.36       200.40 o                         
 -21   3   6     146235.98     147586.80      1377.68 o                         
 -19   3   6        244.52        244.46        90.43 o                         
 -17   3   6      91788.03      88701.34       831.15 o                         
 -15   3   6       7941.02       8668.86       168.95 o                         
 -13   3   6      90919.62      87727.88       764.41 o                         
 -11   3   6      13034.25      14048.47       167.80 o                         
  -9   3   6     128667.03     127421.70       915.25 o                         
  -7   3   6       9302.09       9695.09       128.90 o                         
  -5   3   6     213662.45     214847.55      1537.23 o                         
  -3   3   6     128963.40     134040.28       983.72 o                         
  -1   3   6     230460.11     240943.17      1634.73 o                         
   1   3   6     209272.80     218715.98      1570.54 o                         
   3   3   6      58470.09      58411.22       504.77 o                         
   5   3   6     120134.73     121643.76      1048.96 o                         
   7   3   6      24037.17      22777.00       305.69 o                         
   9   3   6      76166.50      74779.75       759.54 o                         
  11   3   6      13618.96      13704.20       260.02 o                         
  13   3   6      79937.12      78974.55       864.05 o                         
  15   3   6       1598.07       1337.86       152.25 o                         
  17   3   6      47752.95      45925.57       616.68 o                         
  19   3   6      18424.69      17504.73       537.13 o                         
  21   3   6      25235.05      23860.96       717.92 o                         
  23   3   6      10514.56      10405.49       434.20 o                         
  25   3   6      47933.63      47407.93       971.83 o                         
  27   3   6       4439.09       4632.61       360.24 o                         
  29   3   6      39936.59      43805.95      1021.46 o                         
  31   3   6        775.24       1249.39       330.73 o                         
  33   3   6      43831.52      45868.12      1128.88 o                         
 -42   4   6      27824.43      28299.28       935.03 o                         
 -40   4   6       5619.86       4793.13       432.39 o                         
 -38   4   6      35459.46      34473.06       973.18 o                         
 -36   4   6      11211.69       8798.50       528.62 o                         
 -34   4   6      49350.06      46473.46       970.68 o                         
 -32   4   6      11095.04       9314.75       397.20 o                         
 -30   4   6      80512.66      81967.12      1132.96 o                         
 -28   4   6       7841.80       7086.34       314.81 o                         
 -26   4   6     113873.08     112205.01      1231.44 o                         
 -24   4   6      56037.07      56833.20       680.46 o                         
 -22   4   6     123317.80     121705.49      1236.42 o                         
 -20   4   6     137024.47     137677.42      1303.05 o                         
 -18   4   6      86972.12      86298.27       842.68 o                         
 -16   4   6     166771.17     164236.08      1473.32 o                         
 -14   4   6      24922.38      25382.62       329.51 o                         
 -12   4   6     174160.97     170213.78      1417.25 o                         
 -10   4   6      12836.20      13398.58       184.49 o                         
  -8   4   6     176579.03     177670.64      1394.43 o                         
  -6   4   6       1898.64       1761.35        89.43 o                         
  -4   4   6     168255.00     169121.83      1327.00 o                         
  -2   4   6        191.92        194.12        57.06 o                         
   0   4   6     139873.81     135406.91      1090.08 o                         
   2   4   6       9980.34      10100.59       192.44 o                         
   4   4   6     192688.83     194904.80      1670.49 o                         
   6   4   6        829.01        594.99        91.75 o                         
   8   4   6     192589.78     195132.50      1800.61 o                         
  10   4   6        861.46        997.64       130.26 o                         
  12   4   6     170526.47     172724.55      1682.37 o                         
  14   4   6      12943.47      12359.15       335.25 o                         
  16   4   6     168302.88     174909.92      1708.83 o                         
  18   4   6      11753.70      11412.49       333.89 o                         
  20   4   6      78948.58      78836.66      1055.15 o                         
  22   4   6      15798.72      13672.76       471.03 o                         
  24   4   6      47756.23      46865.35      1116.24 o                         
  26   4   6      31562.71      28403.20       797.54 o                         
  28   4   6      35651.22      35076.84       886.74 o                         
  30   4   6      19529.21      20323.04       719.16 o                         
  32   4   6      29426.89      31395.97       988.02 o                         
 -41   5   6      12904.46      12822.24       696.62 o                         
 -39   5   6        859.72        854.05       327.36 o                         
 -37   5   6       7870.98       7498.62       428.62 o                         
 -35   5   6       1672.52        857.58       269.22 o                         
 -33   5   6       2726.96       2661.38       283.67 o                         
 -31   5   6        104.74        -30.16       216.30 o                         
 -29   5   6      11550.13      11775.48       404.48 o                         
 -27   5   6       4973.23       4623.50       268.58 o                         
 -25   5   6      27295.90      29016.61       527.66 o                         
 -23   5   6       1394.61       1227.16       147.03 o                         
 -21   5   6      18682.43      17518.64       342.44 o                         
 -19   5   6       5240.18       5234.90       193.99 o                         
 -17   5   6      14227.46      13245.93       281.52 o                         
 -15   5   6       2928.29       3132.84       153.10 o                         
 -13   5   6      35123.18      34520.23       429.96 o                         
 -11   5   6      16308.74      15775.73       242.80 o                         
  -9   5   6      41633.58      40427.29       448.81 o                         
  -7   5   6       1331.30       1432.20        97.56 o                         
  -5   5   6      29958.99      28535.00       335.53 o                         
  -3   5   6        623.01        562.95        91.70 o                         
  -1   5   6      52279.34      51106.47       516.71 o                         
   1   5   6       7166.19       6593.02       162.11 o                         
   3   5   6      24770.29      23495.28       313.27 o                         
   5   5   6      25138.75      26002.31       348.08 o                         
   7   5   6      35323.67      33788.07       419.29 o                         
   9   5   6      21655.40      20544.34       418.33 o                         
  11   5   6      33024.25      33570.81       473.80 o                         
  13   5   6      18341.84      18756.25       382.02 o                         
  15   5   6       3476.93       3373.41       221.82 o                         
  17   5   6      13653.60      13468.60       399.48 o                         
  19   5   6        144.67        205.83       269.52 o                         
  21   5   6      20372.14      20321.92       530.08 o                         
  23   5   6       1585.80       1596.90       312.29 o                         
  25   5   6      25200.02      24748.15       635.69 o                         
  27   5   6        142.32         30.16       289.46 o                         
  29   5   6       9259.14       8766.08       509.74 o                         
  31   5   6        102.53       -445.29       445.29 o                         
 -38   6   6       3030.39       2327.38       371.05 o                         
 -36   6   6         43.12       -270.93       270.93 o                         
 -34   6   6       4331.84       4101.53       343.69 o                         
 -32   6   6        458.26        282.80       266.87 o                         
 -30   6   6      11215.92      10418.88       466.18 o                         
 -28   6   6        108.85        316.77       215.39 o                         
 -26   6   6      14185.12      14232.88       408.70 o                         
 -24   6   6       1662.23       1230.97       195.83 o                         
 -22   6   6      51907.79      54177.00       737.84 o                         
 -20   6   6      12663.13      12472.10       408.80 o                         
 -18   6   6      21689.81      21024.61       391.51 o                         
 -16   6   6      27278.90      26831.41       386.93 o                         
 -14   6   6       2280.23       2612.72       139.41 o                         
 -12   6   6      41724.55      42890.75       491.01 o                         
 -10   6   6        301.84        145.81        86.63 o                         
  -8   6   6      38928.48      39225.31       438.67 o                         
  -6   6   6       1287.28       1099.24       105.66 o                         
  -4   6   6      21782.94      21697.16       317.07 o                         
  -2   6   6        104.10        131.80        90.52 o                         
   0   6   6       3043.40       2843.16       129.29 o                         
   2   6   6        865.14        730.61       124.33 o                         
   4   6   6      15540.13      14736.47       271.96 o                         
   6   6   6        934.01        849.36       133.32 o                         
   8   6   6      23498.11      23835.06       356.41 o                         
  10   6   6        544.77        445.28       132.32 o                         
  12   6   6      47530.64      48986.20       656.18 o                         
  14   6   6        290.36        432.39       165.05 o                         
  16   6   6      21668.66      22641.49       585.02 o                         
  18   6   6       2647.82       1906.92       254.43 o                         
  20   6   6       3751.76       3591.39       287.75 o                         
  22   6   6       5402.92       4947.57       335.66 o                         
  24   6   6       4292.46       4287.20       366.24 o                         
  26   6   6       2279.17       1583.52       340.11 o                         
  28   6   6       1235.03        268.71       402.71 o                         
  30   6   6        295.62         33.53       378.51 o                         
 -37   7   6      31405.47      32257.17       839.04 o                         
 -35   7   6       8822.06       8591.24       464.79 o                         
 -33   7   6      44563.37      48162.61       894.43 o                         
 -31   7   6       7482.53       7137.73       383.59 o                         
 -29   7   6      46731.23      50573.39       842.47 o                         
 -27   7   6       3838.27       3357.10       284.23 o                         
 -25   7   6      43147.52      44222.47       713.37 o                         
 -23   7   6       1503.50       1341.99       207.35 o                         
 -21   7   6      88833.64      89543.93      1071.25 o                         
 -19   7   6         90.94          7.17       157.36 o                         
 -17   7   6     104717.80     103826.54      1180.07 o                         
 -15   7   6        550.12        459.87       126.77 o                         
 -13   7   6     141868.27     139673.83      1296.84 o                         
 -11   7   6        361.38        180.07        99.09 o                         
  -9   7   6      99712.09      99150.80      1033.56 o                         
  -7   7   6       7977.36       7502.95       214.81 o                         
  -5   7   6     129285.43     128512.56      1268.89 o                         
  -3   7   6      67281.30      66330.43       723.47 o                         
  -1   7   6     183517.52     187522.70      1753.83 o                         
   1   7   6     115678.80     113015.88      1127.02 o                         
   3   7   6      49748.38      49365.93       581.50 o                         
   5   7   6      62304.04      62713.09       715.38 o                         
   7   7   6      25297.53      25091.37       398.50 o                         
   9   7   6      49746.75      50215.62       682.72 o                         
  11   7   6       9772.33       9633.09       301.42 o                         
  13   7   6      82991.84      83143.68      1007.59 o                         
  15   7   6       2867.20       2605.11       226.05 o                         
  17   7   6      40382.86      43079.99       726.90 o                         
  19   7   6       3654.10       3319.77       293.02 o                         
  21   7   6      34982.40      36212.19       990.37 o                         
  23   7   6       9628.13       9136.93       438.32 o                         
  25   7   6      34514.18      35286.14       792.09 o                         
  27   7   6       1697.74       1091.37       337.03 o                         
 -34   8   6      20696.21      20191.87       718.25 o                         
 -32   8   6       4925.34       4603.66       387.53 o                         
 -30   8   6      48429.30      50356.25       875.94 o                         
 -28   8   6       6800.39       6740.03       349.80 o                         
 -26   8   6      65134.73      67482.10       968.02 o                         
 -24   8   6      26127.95      26325.88       723.17 o                         
 -22   8   6      36037.66      36022.49       682.62 o                         
 -20   8   6      39081.69      39730.06       676.49 o                         
 -18   8   6      38059.82      37639.21       614.90 o                         
 -16   8   6      40447.18      40312.02       642.02 o                         
 -14   8   6      26904.63      25869.86       460.68 o                         
 -12   8   6     135558.70     134917.45      1456.23 o                         
 -10   8   6      39172.21      39083.92       583.38 o                         
  -8   8   6     113465.91     114856.56      1259.28 o                         
  -6   8   6      20383.63      19574.25       376.18 o                         
  -4   8   6      86848.29      88590.74       956.92 o                         
  -2   8   6       2068.96       1505.12       176.42 o                         
   0   8   6      47842.56      48867.72       632.45 o                         
   2   8   6       4272.57       3894.57       198.95 o                         
   4   8   6      94293.52      98190.67      1090.74 o                         
   6   8   6       1668.42       1910.38       183.42 o                         
   8   8   6     109065.97     111704.48      1277.21 o                         
  10   8   6      11863.90      10516.13       336.76 o                         
  12   8   6      64896.04      66501.20       905.11 o                         
  14   8   6       1428.89        968.12       256.82 o                         
  16   8   6      34512.04      35699.26       666.93 o                         
  18   8   6       2723.83       2203.49       346.09 o                         
  20   8   6      20442.03      21813.18       630.91 o                         
  22   8   6      10236.90      10613.04       482.51 o                         
  24   8   6      22792.00      23379.51       666.19 o                         
  26   8   6       6513.96       6279.27       453.33 o                         
 -31   9   6       4737.90       4370.09       390.12 o                         
 -29   9   6        179.25         80.35       286.07 o                         
 -27   9   6       7841.15       7749.60       407.28 o                         
 -25   9   6       9700.72       9179.55       516.51 o                         
 -23   9   6          3.74         -8.93       215.79 o                         
 -21   9   6      29958.35      29813.64       605.40 o                         
 -19   9   6        131.91       -178.51       198.10 o                         
 -17   9   6      18187.51      17714.79       455.33 o                         
 -15   9   6        860.41        871.41       200.59 o                         
 -13   9   6      17590.22      17854.46       433.23 o                         
 -11   9   6       2864.42       2634.90       220.77 o                         
  -9   9   6       9032.42       8988.62       307.05 o                         
  -7   9   6       9790.85       9372.92       302.84 o                         
  -5   9   6       2525.03       2011.60       199.04 o                         
  -3   9   6       2604.44       2366.98       213.54 o                         
  -1   9   6       1759.27       1260.07       197.19 o                         
   1   9   6       5095.11       4832.91       297.84 o                         
   3   9   6      20327.64      20227.33       482.05 o                         
   5   9   6       9518.04       9319.40       331.18 o                         
   7   9   6      11338.57      10182.62       356.93 o                         
   9   9   6       3985.44       3577.17       259.24 o                         
  11   9   6        959.68        630.99       229.52 o                         
  13   9   6       6358.53       7041.69       361.74 o                         
  15   9   6        172.65         66.91       247.42 o                         
  17   9   6       2905.82       2749.24       337.88 o                         
  19   9   6        113.56        -45.93       287.91 o                         
  21   9   6        296.85       -202.80       311.49 o                         
  23   9   6        773.39         21.40       366.93 o                         
 -28  10   6       4949.04       4874.71       387.77 o                         
 -26  10   6       6043.67       5982.56       399.36 o                         
 -24  10   6       4107.23       3289.09       335.92 o                         
 -22  10   6      13576.60      13898.85       485.29 o                         
 -20  10   6      21726.56      21500.94       566.02 o                         
 -18  10   6      13048.39      13597.37       445.45 o                         
 -16  10   6      13693.99      14184.42       449.64 o                         
 -14  10   6       1412.70       1513.41       248.81 o                         
 -12  10   6      11483.70      10858.74       365.98 o                         
 -10  10   6       1400.32       1848.18       230.26 o                         
  -8  10   6       6481.45       6369.59       322.14 o                         
  -6  10   6        326.09         27.73       195.82 o                         
  -4  10   6      12757.49      12367.34       417.05 o                         
  -2  10   6        372.83        226.67       200.76 o                         
   0  10   6      12169.24      11585.66       404.64 o                         
   2  10   6       1076.54       1447.16       225.36 o                         
   4  10   6      24746.57      23117.32       638.52 o                         
   6  10   6       5885.02       6145.44       468.67 o                         
   8  10   6      20286.99      21084.58       546.83 o                         
  10  10   6        936.81        672.61       250.53 o                         
  12  10   6      26743.66      27758.47      1016.72 o                         
  14  10   6        121.35       -344.58       344.58 o                         
  16  10   6      41732.67      43057.72       971.00 o                         
  18  10   6       7536.34       7592.65       494.00 o                         
  20  10   6      27394.33      26661.18      1036.01 o                         
 -25  11   6      33283.18      34460.68       797.21 o                         
 -23  11   6        112.19       -243.86       277.34 o                         
 -21  11   6      39897.48      40920.71       877.40 o                         
 -19  11   6       1139.24        877.74       329.60 o                         
 -17  11   6      40501.27      42693.24      1036.38 o                         
 -15  11   6       4557.94       4060.87       328.02 o                         
 -13  11   6      48600.71      50417.21       891.51 o                         
 -11  11   6       9097.47       7746.91       378.49 o                         
  -9  11   6      48019.07      50215.83       857.92 o                         
  -7  11   6       5221.22       4387.76       336.81 o                         
  -5  11   6      49604.18      51419.87       912.99 o                         
  -3  11   6       7719.68       7777.33       364.26 o                         
  -1  11   6      43380.80      44242.63       977.14 o                         
   1  11   6      25899.55      27179.24       622.20 o                         
   3  11   6      43283.98      45834.68       845.17 o                         
   5  11   6      33980.34      34606.84       701.43 o                         
   7  11   6      26695.14      26796.39       644.50 o                         
   9  11   6      27685.63      26619.18       749.13 o                         
  11  11   6      21621.19      20968.42       770.58 o                         
  13  11   6      49687.70      50384.09      1355.08 o                         
  15  11   6      18495.19      18781.55       788.59 o                         
 -18  12   6       4761.09       3802.29       371.49 o                         
 -16  12   6      15145.64      14657.33       718.45 o                         
 -14  12   6       6224.34       5866.53       398.50 o                         
 -12  12   6      25403.29      26832.33       702.75 o                         
 -10  12   6       3725.80       3213.54       369.64 o                         
  -8  12   6      18125.36      17324.78       728.90 o                         
  -6  12   6       7601.66       7306.29       439.10 o                         
  -4  12   6      32381.03      32545.00       784.46 o                         
  -2  12   6       2401.42       2194.50       330.99 o                         
   0  12   6      30798.62      31993.71      1076.32 o                         
   2  12   6        149.80       -202.26       285.48 o                         
   4  12   6      31306.85      30873.51       841.08 o                         
   6  12   6         98.76       -136.32       298.54 o                         
   8  12   6      21494.75      21545.04       837.56 o                         
 -43   1   7      37768.93      41827.69      1328.18 o                         
 -41   1   7      17920.88      18472.04       613.51 o                         
 -39   1   7      14419.89      14863.42       543.18 o                         
 -37   1   7      24262.69      26433.32       852.65 o                         
 -35   1   7      29491.59      28420.41       659.48 o                         
 -33   1   7      13752.25      13643.65       432.93 o                         
 -31   1   7      12185.19      11497.06       417.59 o                         
 -29   1   7      39309.27      40361.65       596.86 o                         
 -27   1   7      14502.75      14099.87       301.01 o                         
 -25   1   7      14928.96      14167.81       341.53 o                         
 -23   1   7      27533.63      26265.69       343.65 o                         
 -21   1   7      22143.41      20959.89       310.87 o                         
 -19   1   7      61687.10      61541.93       572.88 o                         
 -17   1   7      53750.24      51395.48       457.94 o                         
 -15   1   7      28008.97      28554.15       306.05 o                         
 -13   1   7      91731.57      92457.56       713.81 o                         
 -11   1   7      13641.18      13840.95       160.09 o                         
  -9   1   7      65992.40      64492.99       488.26 o                         
  -7   1   7      15595.55      15300.13       172.47 o                         
  -5   1   7     437433.41     467510.41      3708.39 o                         
  -3   1   7        799.42        812.07        51.61 o                         
  -1   1   7     199259.03     209325.70      1670.26 o                         
   1   1   7       7254.81       8355.62       175.30 o                         
   3   1   7      66034.54      63110.94       531.07 o                         
   5   1   7       1956.65       1969.16       100.51 o                         
   7   1   7      47886.53      46015.17       489.13 o                         
   9   1   7      15733.15      16625.32       304.14 o                         
  11   1   7     186155.33     186745.52      1636.12 o                         
  13   1   7      12961.96      12723.80       302.36 o                         
  15   1   7      77501.37      74989.78       851.54 o                         
  17   1   7      44004.63      43536.30       687.08 o                         
  19   1   7      54718.47      51491.57       890.49 o                         
  21   1   7      34530.27      37227.38       719.92 o                         
  23   1   7      27832.42      28372.72       644.50 o                         
  25   1   7      30248.97      32777.69       769.22 o                         
  27   1   7      10272.88      11096.17       452.34 o                         
  29   1   7      34171.46      35975.73       919.67 o                         
  31   1   7       6066.60       6995.35       421.18 o                         
  33   1   7      19934.65      19587.00       675.72 o                         
 -44   2   7       1930.69       1869.92       426.91 o                         
 -42   2   7      40133.42      42729.39       895.36 o                         
 -40   2   7       2879.93       2614.89       334.69 o                         
 -38   2   7      52080.61      54298.52      1007.75 o                         
 -36   2   7       2352.86       2094.62       388.58 o                         
 -34   2   7     113392.85     113962.51      1496.54 o                         
 -32   2   7       3218.34       3095.93       258.26 o                         
 -30   2   7      93862.58      94258.41      1637.07 o                         
 -28   2   7       1139.97        514.10       160.99 o                         
 -26   2   7     130901.55     127038.05      1237.61 o                         
 -24   2   7       4818.79       4403.97       161.92 o                         
 -22   2   7     137064.84     134003.33      1206.12 o                         
 -20   2   7      32415.15      31165.95       426.60 o                         
 -18   2   7     134630.39     135217.20      1218.31 o                         
 -16   2   7      56422.80      55625.22       501.53 o                         
 -14   2   7     147616.75     150734.05      1083.53 o                         
 -12   2   7      22396.59      22415.37       237.44 o                         
 -10   2   7     111883.77     112712.84       852.32 o                         
  -8   2   7     112719.90     117024.38       870.58 o                         
  -6   2   7     198754.94     206166.44      1544.26 o                         
  -4   2   7      84671.97      86952.07       686.66 o                         
  -2   2   7     159287.69     161562.05      1234.29 o                         
   0   2   7     151012.38     153855.14      1121.14 o                         
   2   2   7     227776.34     228841.25      1695.04 o                         
   4   2   7     181468.34     179183.16      1422.63 o                         
   6   2   7     132125.62     133986.45      1204.72 o                         
   8   2   7     192283.69     196312.36      1753.05 o                         
  10   2   7      27571.43      26615.12       457.92 o                         
  12   2   7     134012.55     131083.31      1336.64 o                         
  14   2   7      12776.21      12801.42       319.89 o                         
  16   2   7     161257.48     158691.80      1617.22 o                         
  18   2   7         90.68        -67.17       172.27 o                         
  20   2   7     170095.34     173819.45      2128.22 o                         
  22   2   7         89.55       -200.47       221.49 o                         
  24   2   7      88714.63      93989.58      1367.78 o                         
  26   2   7        831.65       1296.57       288.78 o                         
  28   2   7      58446.31      61347.09      1390.00 o                         
  30   2   7       1478.15       1176.32       405.31 o                         
  32   2   7      39461.11      42573.84       976.69 o                         
 -43   3   7      14884.53      14788.45       639.79 o                         
 -41   3   7      15096.31      14809.20       572.95 o                         
 -39   3   7      12570.19      12905.30       532.94 o                         
 -37   3   7      13314.34      12463.80       500.65 o                         
 -35   3   7      17174.37      17524.20       543.50 o                         
 -33   3   7      27328.07      27023.78       605.66 o                         
 -31   3   7      14267.91      13649.88       443.42 o                         
 -29   3   7      25058.30      24993.59       495.74 o                         
 -27   3   7        940.20        927.44       178.65 o                         
 -25   3   7      12719.02      12818.40       311.25 o                         
 -23   3   7      16509.70      16461.92       330.16 o                         
 -21   3   7       9056.54       8285.37       217.50 o                         
 -19   3   7       6162.02       5903.23       190.27 o                         
 -17   3   7      58872.36      57603.22       560.41 o                         
 -15   3   7      10305.63      10564.69       176.43 o                         
 -13   3   7      36330.18      35682.24       345.59 o                         
 -11   3   7       2645.69       2503.49        78.00 o                         
  -9   3   7     103734.70     103397.20       783.29 o                         
  -7   3   7       5013.13       5090.86       114.06 o                         
  -5   3   7     120238.92     126351.89       875.66 o                         
  -3   3   7      33020.07      32865.91       290.34 o                         
  -1   3   7      14024.81      13162.49       156.91 o                         
   1   3   7       5795.21       6140.78       128.37 o                         
   3   3   7      57958.19      56310.04       519.41 o                         
   5   3   7       2939.07       2089.97        95.03 o                         
   7   3   7      63715.58      62675.71       653.58 o                         
   9   3   7      41177.81      39633.75       480.82 o                         
  11   3   7      70960.36      67351.81       731.74 o                         
  13   3   7      20084.14      19605.21       354.79 o                         
  15   3   7     137299.67     136352.08      1359.47 o                         
  17   3   7      10505.00       9533.40       291.23 o                         
  19   3   7      58601.57      58603.43      1017.16 o                         
  21   3   7      19012.00      18197.77       523.00 o                         
  23   3   7      12321.02      11816.80       459.90 o                         
  25   3   7      20486.45      20367.31       690.59 o                         
  27   3   7       8048.84       7932.96       438.57 o                         
  29   3   7      27268.46      27920.13       744.48 o                         
  31   3   7       5307.79       4809.32       532.44 o                         
 -42   4   7        643.43       1784.77       398.67 o                         
 -40   4   7       5872.27       5551.54       540.82 o                         
 -38   4   7        364.74         -9.68       308.68 o                         
 -36   4   7       8322.58       7026.85       399.52 o                         
 -34   4   7       6300.53       6085.88       525.99 o                         
 -32   4   7       9018.26       8025.77       367.43 o                         
 -30   4   7       2894.69       2593.94       328.30 o                         
 -28   4   7        677.28        576.27       212.23 o                         
 -26   4   7      15294.64      15142.11       356.29 o                         
 -24   4   7       5155.27       4183.92       199.28 o                         
 -22   4   7      61602.15      61519.85       687.13 o                         
 -20   4   7      10797.00      10539.62       232.17 o                         
 -18   4   7      17718.44      16260.27       268.50 o                         
 -16   4   7       2297.65       1942.05       108.90 o                         
 -14   4   7       1426.23       1185.96        83.32 o                         
 -12   4   7       9282.12       8273.41       148.90 o                         
 -10   4   7       7221.67       7792.81       161.90 o                         
  -8   4   7       5414.06       4964.78       128.09 o                         
  -6   4   7       9667.64       9935.62       155.42 o                         
  -4   4   7      13871.37      13494.59       229.11 o                         
  -2   4   7       2849.18       2469.82        91.26 o                         
   0   4   7       8568.42       8354.12       152.75 o                         
   2   4   7       4755.11       5009.04       130.51 o                         
   4   4   7       1683.33       1568.39        97.22 o                         
   6   4   7       3657.60       3535.68       142.40 o                         
   8   4   7      46882.82      48058.62       548.43 o                         
  10   4   7       4459.44       4654.15       170.44 o                         
  12   4   7      20753.34      21152.90       358.66 o                         
  14   4   7        931.92        956.53       132.77 o                         
  16   4   7       5005.57       5142.65       220.21 o                         
  18   4   7       6717.66       6769.48       301.81 o                         
  20   4   7       2653.74       2194.35       250.13 o                         
  22   4   7        592.22        479.78       229.36 o                         
  24   4   7        698.56        805.16       255.17 o                         
  26   4   7        176.92       -204.16       314.03 o                         
  28   4   7       6646.42       6279.24       615.07 o                         
  30   4   7         17.89       -173.86       334.04 o                         
  32   4   7       4176.86       4775.10      2684.76 o                         
 -41   5   7      10489.72       9542.17       626.38 o                         
 -39   5   7      19048.96      18193.43       668.93 o                         
 -37   5   7      14588.29      13849.40       515.44 o                         
 -35   5   7      38534.41      38275.29       891.42 o                         
 -33   5   7      27045.27      28092.08       649.59 o                         
 -31   5   7      31150.83      31133.75       778.44 o                         
 -29   5   7      36425.91      36187.54       655.87 o                         
 -27   5   7      15950.92      16498.80       439.09 o                         
 -25   5   7      51072.72      51212.53       740.62 o                         
 -23   5   7      44975.54      45885.67       590.90 o                         
 -21   5   7     138937.91     144245.66      1435.69 o                         
 -19   5   7      57604.08      55793.38       629.81 o                         
 -17   5   7     158735.62     155511.22      1484.19 o                         
 -15   5   7      52801.66      52640.05       577.88 o                         
 -13   5   7     141417.95     135690.39      1265.60 o                         
 -11   5   7      19324.53      18943.67       259.42 o                         
  -9   5   7     130160.97     124704.66      1084.94 o                         
  -7   5   7       1026.46        773.41        84.51 o                         
  -5   5   7     119036.33     118252.04      1042.59 o                         
  -3   5   7      45111.46      45452.05       463.31 o                         
  -1   5   7     132613.48     133635.89      1164.28 o                         
   1   5   7      56852.95      56656.67       588.00 o                         
   3   5   7      91643.17      91984.27       899.83 o                         
   5   5   7        443.49        434.80        99.21 o                         
   7   5   7      89963.52      91830.58       945.61 o                         
   9   5   7       4785.20       5191.96       189.56 o                         
  11   5   7      64906.14      64412.81       753.21 o                         
  13   5   7       9223.96       9618.92       331.92 o                         
  15   5   7      40623.91      39709.95       616.35 o                         
  17   5   7      21457.64      21419.10       499.07 o                         
  19   5   7      52336.37      56324.73      1095.51 o                         
  21   5   7      16359.07      15548.02       477.87 o                         
  23   5   7      32590.51      32467.48       744.08 o                         
  25   5   7      18627.80      16204.84       521.02 o                         
  27   5   7      41440.35      40389.99       854.96 o                         
  29   5   7      16938.58      14123.09       587.60 o                         
 -40   6   7       4893.00       3746.22       428.85 o                         
 -38   6   7      40781.84      38075.61       888.59 o                         
 -36   6   7       3646.77       2326.33       330.97 o                         
 -34   6   7      38366.69      38772.37       979.42 o                         
 -32   6   7       3023.33       2321.75       277.35 o                         
 -30   6   7      68858.90      71443.60      1031.12 o                         
 -28   6   7        573.58        371.05       216.49 o                         
 -26   6   7     135491.48     142323.36      1657.38 o                         
 -24   6   7       2245.37       2068.88       206.41 o                         
 -22   6   7      89078.78      90767.26      1091.01 o                         
 -20   6   7      11781.89      11782.70       288.22 o                         
 -18   6   7     111290.02     112333.81      1175.73 o                         
 -16   6   7      21939.45      19709.19       316.37 o                         
 -14   6   7      77988.12      77463.02       821.21 o                         
 -12   6   7      47694.17      45205.85       501.28 o                         
 -10   6   7      65500.51      63167.26       659.52 o                         
  -8   6   7      83999.22      80854.31       796.29 o                         
  -6   6   7      52068.61      50646.23       565.95 o                         
  -4   6   7      80964.39      76729.41       787.11 o                         
  -2   6   7      28120.93      26665.62       415.52 o                         
   0   6   7      64639.00      61119.50       648.15 o                         
   2   6   7       8243.85       7659.39       196.99 o                         
   4   6   7      88073.46      88214.14       870.68 o                         
   6   6   7       7575.09       7121.66       201.77 o                         
   8   6   7      79965.72      83168.70       931.38 o                         
  10   6   7      16669.49      15340.85       330.56 o                         
  12   6   7      87107.82      88175.12      1061.95 o                         
  14   6   7      20442.15      19263.56       483.83 o                         
  16   6   7      48075.22      48319.70       831.53 o                         
  18   6   7       4425.61       4306.50       316.80 o                         
  20   6   7      27972.45      30640.67       640.73 o                         
  22   6   7        912.80        557.02       257.15 o                         
  24   6   7      27864.62      29304.24       728.47 o                         
  26   6   7        124.80       -295.22       295.22 o                         
  28   6   7      36001.04      35287.40       836.29 o                         
 -37   7   7        660.79       -131.13       312.58 o                         
 -35   7   7       4135.18       3131.39       407.16 o                         
 -33   7   7        520.74        551.36       273.20 o                         
 -31   7   7       8979.94       9080.47       401.78 o                         
 -29   7   7      12292.02      11688.62       416.29 o                         
 -27   7   7       7773.02       8434.45       359.14 o                         
 -25   7   7       8482.78       8721.94       345.12 o                         
 -23   7   7       1150.84        703.11       193.84 o                         
 -21   7   7       8867.61       9638.57       376.94 o                         
 -19   7   7        988.09        594.05       168.92 o                         
 -17   7   7      38300.62      38099.62       581.84 o                         
 -15   7   7         45.28         77.88       118.63 o                         
 -13   7   7       7158.08       7045.79       300.41 o                         
 -11   7   7       1710.26       1511.57       136.52 o                         
  -9   7   7      11124.50      11027.70       312.72 o                         
  -7   7   7       1987.76       1685.90       137.11 o                         
  -5   7   7       7765.45       7741.08       214.88 o                         
  -3   7   7       3100.63       3058.88       159.92 o                         
  -1   7   7       1546.38       1269.75       118.09 o                         
   1   7   7        183.24         26.75       107.93 o                         
   3   7   7      66244.72      66673.90       745.03 o                         
   5   7   7       4472.34       3946.14       199.85 o                         
   7   7   7      12463.46      12661.85       396.24 o                         
   9   7   7         50.94         10.28       161.09 o                         
  11   7   7        300.38        276.76       176.31 o                         
  13   7   7         63.39         99.40       190.56 o                         
  15   7   7       6051.28       5181.68       296.27 o                         
  17   7   7       1164.54        430.66       252.77 o                         
  19   7   7       1231.16        898.01       306.54 o                         
  21   7   7        952.23        633.74       271.75 o                         
  23   7   7       2330.94       2042.05       345.16 o                         
  25   7   7       3789.60       3458.70       386.45 o                         
  27   7   7       2209.75       1482.10       378.79 o                         
 -36   8   7        182.30       1121.34      1093.79 o                         
 -34   8   7      12787.84      12902.10       679.79 o                         
 -32   8   7       2494.68       2324.94       341.37 o                         
 -30   8   7      17524.50      18578.46       573.29 o                         
 -28   8   7        187.03         73.92       233.22 o                         
 -26   8   7      29655.03      30398.03       723.94 o                         
 -24   8   7       1468.20       1555.45       235.87 o                         
 -22   8   7      12736.29      12809.14       404.21 o                         
 -20   8   7       8175.08       8350.59       327.43 o                         
 -18   8   7       7295.40       7721.29       303.60 o                         
 -16   8   7       2821.89       2413.72       209.70 o                         
 -14   8   7        440.27        396.33       167.00 o                         
 -12   8   7        763.82       1079.95       174.15 o                         
 -10   8   7       2210.19       2642.79       191.98 o                         
  -8   8   7       1454.54       1281.14       167.65 o                         
  -6   8   7       3122.16       3132.51       222.34 o                         
  -4   8   7      28666.42      27464.14       478.93 o                         
  -2   8   7      22069.17      21966.95       433.17 o                         
   0   8   7      19713.27      19322.02       377.54 o                         
   2   8   7      20291.51      19726.38       398.69 o                         
   4   8   7      10658.99      11061.10       303.61 o                         
   6   8   7       5006.06       4945.00       237.44 o                         
   8   8   7      19976.68      18400.92       428.58 o                         
  10   8   7       7530.88       7328.42       305.61 o                         
  12   8   7      28027.38      28002.58       559.48 o                         
  14   8   7       1568.88        957.51       231.52 o                         
  16   8   7      16376.78      17007.93       488.20 o                         
  18   8   7       2196.02       1264.66       275.92 o                         
  20   8   7      11011.19      11517.40       490.51 o                         
  22   8   7       1491.54        886.91       321.45 o                         
  24   8   7       5100.11       4832.54       418.63 o                         
 -33   9   7      19593.15      19973.53       727.72 o                         
 -31   9   7      24490.52      25072.03       852.25 o                         
 -29   9   7      36792.59      37921.41       946.67 o                         
 -27   9   7      19041.13      18965.02       581.55 o                         
 -25   9   7      25266.84      23718.61       747.23 o                         
 -23   9   7      11799.80      11919.59       421.06 o                         
 -21   9   7      40489.05      40076.13       697.70 o                         
 -19   9   7      15089.15      14125.36       416.02 o                         
 -17   9   7      74461.58      76778.37      1015.15 o                         
 -15   9   7        698.26        698.84       200.12 o                         
 -13   9   7      74115.89      76500.95      1023.80 o                         
 -11   9   7       5915.07       5258.14       309.15 o                         
  -9   9   7     110380.90     114782.62      1361.24 o                         
  -7   9   7       3520.36       3831.27       236.65 o                         
  -5   9   7      90433.00      93654.48      1212.54 o                         
  -3   9   7       1914.25       1409.75       205.49 o                         
  -1   9   7      51014.52      53137.18       820.89 o                         
   1   9   7        635.16        494.19       188.96 o                         
   3   9   7      86420.35      86691.70      1105.03 o                         
   5   9   7       6442.43       6119.76       299.66 o                         
   7   9   7      56728.96      60290.98       885.33 o                         
   9   9   7       8959.22       8537.28       346.47 o                         
  11   9   7      59546.70      64228.27      1022.99 o                         
  13   9   7       5247.81       4643.40       352.57 o                         
  15   9   7      35086.89      35890.62       763.33 o                         
  17   9   7      21039.59      20211.56       645.97 o                         
  19   9   7      32751.19      33170.70       919.14 o                         
  21   9   7      10626.13       9902.84       554.68 o                         
 -28  10   7        265.76       -340.13       340.13 o                         
 -26  10   7      34273.69      33550.17       766.74 o                         
 -24  10   7       1192.85        745.77       288.57 o                         
 -22  10   7      42394.18      44237.11       835.21 o                         
 -20  10   7       1384.53       1282.75       260.90 o                         
 -18  10   7      50991.75      52145.04       831.67 o                         
 -16  10   7       3989.61       3369.87       281.13 o                         
 -14  10   7      62650.16      64749.75       977.68 o                         
 -12  10   7      32489.74      33819.25       630.55 o                         
 -10  10   7      58254.20      58227.02       873.53 o                         
  -8  10   7      41205.05      42063.39       712.70 o                         
  -6  10   7      33779.90      34758.23       656.30 o                         
  -4  10   7      20754.38      20886.27       595.47 o                         
  -2  10   7      11842.34      11501.65       417.48 o                         
   0  10   7      29950.62      31025.59       604.30 o                         
   2  10   7      11941.87      11215.46       424.58 o                         
   4  10   7      23081.07      22170.12       524.21 o                         
   6  10   7       6291.36       5513.59       307.09 o                         
   8  10   7      37093.25      35751.26       797.48 o                         
  10  10   7       5261.64       4644.37       358.14 o                         
  12  10   7      27566.31      30446.16      1041.89 o                         
  14  10   7       2114.29       1625.36       352.90 o                         
  16  10   7      33329.32      34010.98      1554.85 o                         
  18  10   7       5324.43       4886.10       455.00 o                         
 -25  11   7       1916.61       1635.21       321.19 o                         
 -23  11   7        393.16        641.23       293.41 o                         
 -21  11   7       1608.78       1103.52       297.46 o                         
 -19  11   7          4.55       -120.77       257.79 o                         
 -17  11   7       2788.85       2539.44       321.12 o                         
 -15  11   7        449.51        294.76       280.05 o                         
 -13  11   7       3151.85       2570.60       346.10 o                         
 -11  11   7        620.28        675.52       256.96 o                         
  -9  11   7       1971.66       1469.48       273.81 o                         
  -7  11   7        532.50        381.37       258.47 o                         
  -5  11   7        401.89       -280.57       280.57 o                         
  -3  11   7       2435.31       2318.51       292.96 o                         
  -1  11   7       1050.44        413.58       263.92 o                         
   1  11   7        147.12        -11.79       249.88 o                         
   3  11   7       4883.48       4922.93       351.16 o                         
   5  11   7       1401.93       1653.22       299.51 o                         
   7  11   7       3535.81       3210.31       343.73 o                         
   9  11   7         78.40       -285.21       285.21 o                         
  11  11   7        677.50        320.06       341.40 o                         
  13  11   7        355.87        225.53       332.70 o                         
 -18  12   7       8412.76       8335.14       440.98 o                         
 -16  12   7       6492.44       5364.25       514.43 o                         
 -14  12   7      11334.04      11865.16       510.57 o                         
 -12  12   7       1692.10       1317.32       307.36 o                         
 -10  12   7      13224.02      13251.00       641.20 o                         
  -8  12   7       2194.88       1978.89       335.24 o                         
  -6  12   7      21941.57      21462.00       666.08 o                         
  -4  12   7       3119.01       3088.17       429.73 o                         
  -2  12   7      14078.30      13496.13       535.51 o                         
   0  12   7      19304.02      19198.29       600.19 o                         
   2  12   7      15751.67      15911.71       709.29 o                         
   4  12   7      14514.14      13508.61       562.44 o                         
   6  12   7      12578.14      12208.05       636.20 o                         
   8  12   7      16810.29      16282.00      1485.66 o                         
 -44   0   8      19192.93      18526.96       961.43 o                         
 -42   0   8      14074.71      15415.38      1306.56 o                         
 -40   0   8      22098.84      25073.88       946.99 o                         
 -38   0   8      32304.45      31353.72      1239.69 o                         
 -36   0   8      34509.86      34391.47      1186.75 o                         
 -34   0   8      57480.76      61814.58      1334.63 o                         
 -32   0   8       3844.93       3301.04       374.96 o                         
 -30   0   8     110545.35     119555.61      2276.42 o                         
 -28   0   8      25979.90      24791.05       728.44 o                         
 -26   0   8      68561.53      67730.34      1071.07 o                         
 -24   0   8        438.60        525.61       150.49 o                         
 -22   0   8      59848.77      58658.05       953.93 o                         
 -20   0   8      12828.48      11723.23       258.86 o                         
 -18   0   8      76219.56      74222.78       854.91 o                         
 -16   0   8      58062.80      63037.31       707.81 o                         
 -14   0   8     198332.06     200112.03      1996.03 o                         
 -12   0   8      28610.33      28829.87       360.37 o                         
 -10   0   8     136274.55     136246.56      1517.50 o                         
  -8   0   8       2548.80       2833.80       162.67 o                         
  -6   0   8     519847.62     544794.31      6214.26 o                         
  -4   0   8      40930.93      41533.30       547.82 o                         
  -2   0   8     343824.59     356628.50      3734.25 o                         
   0   0   8     153869.64     158710.38      1728.60 o                         
   2   0   8     172284.50     167555.66      1826.91 o                         
   4   0   8     142648.86     141717.91      1547.36 o                         
   6   0   8     277197.69     277398.44      3012.71 o                         
   8   0   8      41805.09      36655.66       585.67 o                         
  10   0   8     154123.67     157004.22      2027.29 o                         
  12   0   8      55664.28      54338.19       931.94 o                         
  14   0   8     114789.27     117938.36      1749.17 o                         
  16   0   8      82032.91      82553.09      1531.69 o                         
  18   0   8      38222.91      39707.79       945.92 o                         
  20   0   8      40288.59      40322.54      1058.53 o                         
  22   0   8      14907.07      15708.68       733.93 o                         
  24   0   8      78656.13      85211.05      1724.91 o                         
  26   0   8      52958.36      54769.23      1639.59 o                         
  28   0   8      60968.10      66469.89      1530.12 o                         
  30   0   8       4425.72       4717.48       699.61 o                         
  32   0   8      44810.28      47383.54      1490.53 o                         
 -45   1   8       1851.99       2543.89      1115.46 o                         
 -43   1   8      15237.16      14293.64       581.46 o                         
 -41   1   8       2018.81       2090.07       313.30 o                         
 -39   1   8      31206.18      33361.56      1001.54 o                         
 -37   1   8        224.57        288.54       288.83 o                         
 -35   1   8      29522.94      29607.14       649.66 o                         
 -33   1   8        397.01         83.04       202.60 o                         
 -31   1   8      25984.09      26232.44       519.26 o                         
 -29   1   8       2256.70       2284.37       181.18 o                         
 -27   1   8      33051.20      31692.36       480.80 o                         
 -25   1   8       9482.28       9262.93       239.06 o                         
 -23   1   8      41709.82      38914.63       440.22 o                         
 -21   1   8      24564.78      23695.13       337.39 o                         
 -19   1   8     161213.92     162932.45      1315.09 o                         
 -17   1   8      12058.76      11250.75       184.08 o                         
 -15   1   8      60036.21      59166.93       481.34 o                         
 -13   1   8       8083.39       7414.67       145.62 o                         
 -11   1   8      17018.93      15944.86       158.07 o                         
  -9   1   8       5796.95       5037.50       104.91 o                         
  -7   1   8      95174.45     100727.05       896.08 o                         
  -5   1   8      99073.51     103125.01       877.32 o                         
  -3   1   8     135338.92     142559.80      1184.62 o                         
  -1   1   8      70604.33      76982.94       695.27 o                         
   1   1   8      15349.03      13262.84       176.83 o                         
   3   1   8     110684.09     115025.91       916.61 o                         
   5   1   8      53829.28      55143.87       529.32 o                         
   7   1   8     111973.57     107834.61      1010.08 o                         
   9   1   8      12129.09      12614.63       245.28 o                         
  11   1   8     105773.45     101538.29      1008.16 o                         
  13   1   8       1962.01       1926.47       150.79 o                         
  15   1   8     145403.19     147386.19      1491.15 o                         
  17   1   8       1654.34       1027.68       187.19 o                         
  19   1   8      53395.88      54187.57       871.29 o                         
  21   1   8       7605.48       7254.49       352.97 o                         
  23   1   8      34975.20      36668.96       917.91 o                         
  25   1   8      16602.51      15496.12       507.37 o                         
  27   1   8      26526.87      27475.76       762.12 o                         
  29   1   8       4806.12       4479.49       364.95 o                         
  31   1   8      15164.62      15977.26       692.45 o                         
 -44   2   8       1161.10       1134.06       359.38 o                         
 -42   2   8       1886.40       1544.28       329.80 o                         
 -40   2   8       3519.36       4198.94       358.74 o                         
 -38   2   8       1504.73       1242.52       311.58 o                         
 -36   2   8       5194.90       5798.88       361.08 o                         
 -34   2   8       1036.66        827.86       273.21 o                         
 -32   2   8        768.20       1070.08       212.13 o                         
 -30   2   8        393.29        380.06       195.86 o                         
 -28   2   8        233.90       -103.33       116.67 o                         
 -26   2   8       9525.88       8834.92       277.52 o                         
 -24   2   8      13959.68      14510.58       276.78 o                         
 -22   2   8      14618.56      13826.30       354.12 o                         
 -20   2   8         30.40        -69.86        69.86 o                         
 -18   2   8       1216.47        781.08        79.64 o                         
 -16   2   8       1596.59       1655.99        98.02 o                         
 -14   2   8      14596.52      15160.61       168.93 o                         
 -12   2   8       2277.12       1823.55        76.95 o                         
 -10   2   8      12812.29      13537.57       188.81 o                         
  -8   2   8        663.61        858.58        53.31 o                         
  -6   2   8       7757.66       8940.40       119.32 o                         
  -4   2   8      49858.59      52706.16       427.63 o                         
  -2   2   8       2340.84       2543.33        67.37 o                         
   0   2   8       4639.82       4066.25       100.80 o                         
   2   2   8      19612.49      20478.16       241.18 o                         
   4   2   8       1374.69       2175.47       118.84 o                         
   6   2   8      11140.97      11247.53       250.74 o                         
   8   2   8      19436.84      19295.23       308.98 o                         
  10   2   8        955.41       1048.21       117.37 o                         
  12   2   8        195.55        226.88       124.71 o                         
  14   2   8       1774.87       1020.49       161.26 o                         
  16   2   8        521.90        359.93       103.61 o                         
  18   2   8         36.41        102.31       244.33 o                         
  20   2   8        568.87        282.96       231.34 o                         
  22   2   8       8047.12       7397.66       380.16 o                         
  24   2   8       6619.56       6863.72       432.40 o                         
  26   2   8       2119.59       1240.30       383.84 o                         
  28   2   8        994.15       1104.29       303.93 o                         
  30   2   8        222.03        467.83       351.63 o                         
  32   2   8       1348.94       1448.82       348.43 o                         
 -43   3   8      34301.71      36085.87       948.21 o                         
 -41   3   8         63.09       -302.42       302.42 o                         
 -39   3   8      33434.01      33122.70       824.14 o                         
 -37   3   8        137.86        435.16       255.95 o                         
 -35   3   8      60346.39      59351.00       969.23 o                         
 -33   3   8        366.89       -210.87       210.87 o                         
 -31   3   8      80499.82      78804.16      1129.70 o                         
 -29   3   8       1558.05       1170.85       201.20 o                         
 -27   3   8      81437.77      79956.91       905.97 o                         
 -25   3   8      20029.74      18955.24       362.63 o                         
 -23   3   8     120634.29     120605.24      1180.85 o                         
 -21   3   8      42194.32      41325.45       508.73 o                         
 -19   3   8     113873.07     116230.57      1089.43 o                         
 -17   3   8      76127.43      74561.25       664.60 o                         
 -15   3   8      10074.53       9611.94       144.35 o                         
 -13   3   8     126303.34     125051.73       971.85 o                         
 -11   3   8      13571.42      13212.74       220.48 o                         
  -9   3   8      44234.45      39884.97       374.12 o                         
  -7   3   8      16398.40      15906.44       185.65 o                         
  -5   3   8     116582.82     116836.38       941.86 o                         
  -3   3   8      20896.44      20945.91       227.53 o                         
  -1   3   8      96015.44      99162.99       800.55 o                         
   1   3   8      34291.83      34695.04       353.67 o                         
   3   3   8      59030.52      56722.49       571.68 o                         
   5   3   8      30551.36      30013.58       357.39 o                         
   7   3   8     111354.17     108899.12      1027.02 o                         
   9   3   8       7147.39       6549.71       197.79 o                         
  11   3   8     102726.19     105484.43      1057.43 o                         
  13   3   8        850.39        637.75       165.80 o                         
  15   3   8      65011.86      63210.30       803.92 o                         
  17   3   8        575.22        339.45       228.33 o                         
  19   3   8      67089.23      68354.89      1059.79 o                         
  21   3   8        317.30        213.79       245.55 o                         
  23   3   8      83149.80      88356.15      1781.04 o                         
  25   3   8       1127.82        903.12       282.86 o                         
  27   3   8      36674.30      36828.32       820.48 o                         
  29   3   8       1325.10       1247.38       401.75 o                         
  31   3   8      25518.59      24314.39       727.83 o                         
 -42   4   8      12566.62      11496.17       591.54 o                         
 -40   4   8      38758.58      40959.62       938.93 o                         
 -38   4   8      36135.23      35406.25       921.91 o                         
 -36   4   8      40596.37      39453.54       934.61 o                         
 -34   4   8      56098.76      57405.27      1306.38 o                         
 -32   4   8      30487.62      29248.75       627.34 o                         
 -30   4   8      62283.67      62755.34       921.73 o                         
 -28   4   8      18300.54      17540.62       449.57 o                         
 -26   4   8      67842.51      67571.25       852.95 o                         
 -24   4   8       7032.05       6941.94       243.09 o                         
 -22   4   8      95054.70      96492.57       981.22 o                         
 -20   4   8       7473.53       6835.44       210.12 o                         
 -18   4   8     130206.73     132312.44      1220.59 o                         
 -16   4   8       1736.17       1775.72       103.69 o                         
 -14   4   8     160131.28     159402.23      1298.20 o                         
 -12   4   8       1617.49       1828.68        92.90 o                         
 -10   4   8     221755.25     219990.64      1748.58 o                         
  -8   4   8       2795.11       2871.51        94.09 o                         
  -6   4   8     292665.69     291287.12      2176.47 o                         
  -4   4   8      20993.12      20229.23       252.50 o                         
  -2   4   8     273270.88     279041.56      2148.28 o                         
   0   4   8      33626.95      33726.61       357.56 o                         
   2   4   8     207386.86     212636.41      1754.80 o                         
   4   4   8      51835.70      50980.19       526.93 o                         
   6   4   8      99238.41      96695.92       949.60 o                         
   8   4   8      26701.51      25084.44       349.47 o                         
  10   4   8      59634.22      61123.37       723.37 o                         
  12   4   8      38497.86      39419.41       543.70 o                         
  14   4   8      45179.15      43381.00       623.75 o                         
  16   4   8      32122.20      31342.52       572.96 o                         
  18   4   8      57622.20      57128.18       917.30 o                         
  20   4   8      19649.24      20663.63       524.42 o                         
  22   4   8      26089.72      26454.30       835.29 o                         
  24   4   8      50089.97      52914.84      1033.44 o                         
  26   4   8      27906.87      25783.92       705.59 o                         
  28   4   8      36741.58      37479.11      1195.55 o                         
  30   4   8       8654.68       8467.45       594.12 o                         
 -41   5   8         62.82        244.40       349.04 o                         
 -39   5   8      15524.73      15476.78       583.29 o                         
 -37   5   8        192.88        -21.08       291.35 o                         
 -35   5   8       8859.58       8769.27       443.23 o                         
 -33   5   8         36.59       -143.90       217.74 o                         
 -31   5   8       9833.21       9896.89       375.02 o                         
 -29   5   8      10036.48       9584.64       358.83 o                         
 -27   5   8      34838.22      34147.04       623.52 o                         
 -25   5   8       3964.75       4269.71       242.24 o                         
 -23   5   8       6379.24       5693.83       214.73 o                         
 -21   5   8       2915.77       2489.60       147.74 o                         
 -19   5   8      19894.84      18239.12       296.55 o                         
 -17   5   8       6739.42       6407.30       199.12 o                         
 -15   5   8      40900.57      41293.86       449.49 o                         
 -13   5   8      13069.26      12727.35       212.16 o                         
 -11   5   8      18040.71      16570.26       246.22 o                         
  -9   5   8       7642.77       7626.60       163.09 o                         
  -7   5   8      23756.73      22751.40       280.62 o                         
  -5   5   8      33170.87      32218.38       366.92 o                         
  -3   5   8      54874.07      55850.89       566.60 o                         
  -1   5   8      17325.98      16594.96       266.38 o                         
   1   5   8        583.56        712.80        96.79 o                         
   3   5   8      29704.12      28368.55       369.30 o                         
   5   5   8        622.98        434.05        93.83 o                         
   7   5   8      39749.72      38692.62       488.53 o                         
   9   5   8       1162.40       1428.71       145.74 o                         
  11   5   8      28897.74      28548.05       435.84 o                         
  13   5   8        126.81        112.77       153.44 o                         
  15   5   8      32083.75      32890.65       604.41 o                         
  17   5   8         68.93        161.00       200.57 o                         
  19   5   8      23404.24      23041.29       561.77 o                         
  21   5   8       1548.43        944.88       255.67 o                         
  23   5   8       7254.73       6587.33       369.47 o                         
  25   5   8       1886.53       1343.69       293.40 o                         
  27   5   8       9814.48       8496.26       476.47 o                         
  29   5   8       1151.72       1378.91       387.10 o                         
 -40   6   8      14311.28      12632.24       565.91 o                         
 -38   6   8       4432.04       3947.20       392.36 o                         
 -36   6   8       6397.67       6394.45       398.01 o                         
 -34   6   8      12219.74      11756.37       465.70 o                         
 -32   6   8      10536.58      10415.56       408.63 o                         
 -30   6   8       3715.72       3800.22       289.17 o                         
 -28   6   8        310.52         45.43       200.41 o                         
 -26   6   8      15405.76      15237.99       509.77 o                         
 -24   6   8       5465.00       5369.39       264.28 o                         
 -22   6   8      24256.38      24229.29       454.61 o                         
 -20   6   8       4042.99       3594.74       208.62 o                         
 -18   6   8       5658.67       5377.59       201.14 o                         
 -16   6   8        340.68        322.00       100.27 o                         
 -14   6   8      13280.62      13768.06       241.60 o                         
 -12   6   8         81.02        126.74        93.35 o                         
 -10   6   8      35863.09      35932.64       437.80 o                         
  -8   6   8       3870.78       3545.00       145.76 o                         
  -6   6   8      42938.54      41549.35       488.30 o                         
  -4   6   8      30303.19      28434.49       425.40 o                         
  -2   6   8      22027.70      20216.68       320.12 o                         
   0   6   8       1984.23       1789.62       119.83 o                         
   2   6   8      12837.66      12967.99       241.73 o                         
   4   6   8       1674.17       1680.37       130.30 o                         
   6   6   8        400.09        498.58       118.73 o                         
   8   6   8       6720.49       6547.66       231.90 o                         
  10   6   8       8661.80       7473.41       440.03 o                         
  12   6   8       1747.04       1673.25       198.73 o                         
  14   6   8       4720.18       3637.61       264.23 o                         
  16   6   8       1696.49       1426.76       236.06 o                         
  18   6   8       1162.25       1097.59       239.62 o                         
  20   6   8        490.91        276.58       242.83 o                         
  22   6   8       8304.35       7010.22       399.51 o                         
  24   6   8        338.43       -121.32       351.52 o                         
  26   6   8       8708.76       8159.59       477.31 o                         
  28   6   8       5038.08       4612.81       440.96 o                         
 -37   7   8         15.02       -375.91       375.91 o                         
 -35   7   8      40734.43      44320.49      1024.02 o                         
 -33   7   8         67.04       -255.89       255.89 o                         
 -31   7   8      81331.87      87796.61      1410.29 o                         
 -29   7   8       5036.41       5008.04       321.96 o                         
 -27   7   8      98076.27     103332.35      1345.86 o                         
 -25   7   8      18345.76      17021.37       525.34 o                         
 -23   7   8      60877.43      62302.76       875.81 o                         
 -21   7   8      32182.68      32125.97       559.84 o                         
 -19   7   8      56692.66      55772.34       757.95 o                         
 -17   7   8      61584.74      59988.61       779.04 o                         
 -15   7   8      41858.41      41031.75       564.85 o                         
 -13   7   8     118755.23     117028.99      1132.48 o                         
 -11   7   8      54763.05      53677.91       616.03 o                         
  -9   7   8      38980.09      37965.70       498.40 o                         
  -7   7   8      13384.22      12205.20       264.17 o                         
  -5   7   8      92488.77      92457.08       944.01 o                         
  -3   7   8      10399.50      10042.27       250.88 o                         
  -1   7   8      66537.77      66657.91       758.01 o                         
   1   7   8       1164.10       1121.74       131.07 o                         
   3   7   8      35109.02      36247.21       500.19 o                         
   5   7   8       9108.82       8663.94       285.15 o                         
   7   7   8      86890.55      88103.51      1069.42 o                         
   9   7   8       6333.58       6669.70       277.09 o                         
  11   7   8     123038.34     126290.19      1514.11 o                         
  13   7   8       3224.86       3008.09       260.75 o                         
  15   7   8      38938.89      40349.36       721.45 o                         
  17   7   8       2613.51       2523.24       289.32 o                         
  19   7   8      53565.05      57128.46       994.08 o                         
  21   7   8        194.08        -41.76       276.68 o                         
  23   7   8      45835.30      49686.26      1009.08 o                         
  25   7   8        118.69       -233.11       328.29 o                         
 -36   8   8      22750.58      20981.80       729.68 o                         
 -34   8   8      25999.39      26406.94       752.01 o                         
 -32   8   8      19427.56      19176.29       627.68 o                         
 -30   8   8      39279.52      39475.33       797.51 o                         
 -28   8   8      10895.48      10974.32       435.89 o                         
 -26   8   8      61493.35      63587.96       959.73 o                         
 -24   8   8      12280.94      13167.47       519.21 o                         
 -22   8   8      96995.82      98560.11      1263.37 o                         
 -20   8   8       1674.28       1674.68       236.32 o                         
 -18   8   8      71344.87      72247.99       948.24 o                         
 -16   8   8        123.55       -121.65       167.25 o                         
 -14   8   8      90624.72      90540.38      1102.19 o                         
 -12   8   8         22.99          0.71       153.67 o                         
 -10   8   8      67765.81      67264.88       841.12 o                         
  -8   8   8       8150.27       8676.66       280.36 o                         
  -6   8   8      58833.39      60438.64       777.06 o                         
  -4   8   8       8624.96       8014.46       314.38 o                         
  -2   8   8      88546.87      91436.74      1091.07 o                         
   0   8   8      12863.15      13256.67       351.20 o                         
   2   8   8      44497.01      45226.55       662.66 o                         
   4   8   8      20498.88      20130.06       526.03 o                         
   6   8   8      15365.13      15750.99       388.35 o                         
   8   8   8      30110.69      28367.70       521.74 o                         
  10   8   8      24202.13      24566.79       626.38 o                         
  12   8   8      20534.72      20462.00       540.54 o                         
  14   8   8      20323.25      19854.63       527.43 o                         
  16   8   8      11048.36      10847.80       548.03 o                         
  18   8   8      29932.49      30665.73       729.31 o                         
  20   8   8      13795.37      12908.91       533.35 o                         
  22   8   8      25118.15      25023.91       770.28 o                         
  24   8   8      11141.93       6734.84      2176.67 o                         
 -33   9   8       1137.78        878.91       343.66 o                         
 -31   9   8      11237.72      11713.03       557.79 o                         
 -29   9   8       1997.30       2040.57       318.00 o                         
 -27   9   8      10830.05      10971.52       534.00 o                         
 -25   9   8       5421.71       5363.97       370.54 o                         
 -23   9   8       4491.83       3692.91       298.84 o                         
 -21   9   8         72.73        -58.87       205.85 o                         
 -19   9   8        487.57        278.48       201.96 o                         
 -17   9   8       8130.83       7977.89       322.50 o                         
 -15   9   8        373.69        483.22       222.31 o                         
 -13   9   8      14103.19      13677.57       421.38 o                         
 -11   9   8       1109.78       1015.60       195.02 o                         
  -9   9   8      10870.73      10276.57       364.31 o                         
  -7   9   8       4821.10       4659.34       262.79 o                         
  -5   9   8       1630.13       1162.11       198.44 o                         
  -3   9   8        141.27        169.63       238.87 o                         
  -1   9   8       6086.13       6664.44       291.62 o                         
   1   9   8         46.21         -4.33       184.64 o                         
   3   9   8       1891.04       1819.94       220.04 o                         
   5   9   8        634.21        333.84       203.33 o                         
   7   9   8       1395.17       1519.54       225.58 o                         
   9   9   8        320.14        100.83       243.99 o                         
  11   9   8       1726.44       1151.20       255.08 o                         
  13   9   8       1531.41       1261.86       285.87 o                         
  15   9   8        569.97        387.33       292.87 o                         
  17   9   8       1987.72       1572.10       359.79 o                         
  19   9   8       3567.54       3970.66       435.06 o                         
  21   9   8         40.34       -346.89       346.89 o                         
 -28  10   8       4306.54       3048.31       346.88 o                         
 -26  10   8       3474.47       2651.90       330.89 o                         
 -24  10   8       4275.45       4048.57       333.36 o                         
 -22  10   8      12439.67      12223.70       461.60 o                         
 -20  10   8       5086.41       4457.29       310.46 o                         
 -18  10   8       4986.61       4501.42       363.88 o                         
 -16  10   8       2580.63       1915.95       270.95 o                         
 -14  10   8      14267.23      13685.58       436.21 o                         
 -12  10   8        670.20        701.79       224.46 o                         
 -10  10   8      42025.86      42981.23       747.85 o                         
  -8  10   8         15.63         38.48       197.30 o                         
  -6  10   8      48589.01      51300.72       860.24 o                         
  -4  10   8         33.28         -4.27       205.32 o                         
  -2  10   8      31549.06      32011.78       693.45 o                         
   0  10   8       4878.41       4403.96       300.73 o                         
   2  10   8      41747.68      43986.09       752.49 o                         
   4  10   8      12039.58      11027.18       438.51 o                         
   6  10   8      41914.42      43597.77       830.00 o                         
   8  10   8      12188.34      12024.39       528.97 o                         
  10  10   8      18471.84      18417.49       634.47 o                         
  12  10   8       9922.61       8272.51       659.41 o                         
  14  10   8       9717.68      10265.02       664.94 o                         
  16  10   8      10835.45      10751.15       553.49 o                         
 -25  11   8       5821.87       5227.54       413.15 o                         
 -23  11   8      26671.84      27854.57       748.26 o                         
 -21  11   8       5937.30       5780.74       382.17 o                         
 -19  11   8      43811.43      45274.60       859.46 o                         
 -17  11   8      12550.93      12102.69       534.77 o                         
 -15  11   8      35669.71      36198.36       793.43 o                         
 -13  11   8      23098.77      23356.06       643.99 o                         
 -11  11   8      34011.27      35279.32       887.89 o                         
  -9  11   8      36204.87      36721.26       793.20 o                         
  -7  11   8      35362.28      37240.58       794.74 o                         
  -5  11   8      42787.40      43337.92      1022.59 o                         
  -3  11   8      19115.98      18948.72       613.23 o                         
  -1  11   8      57124.07      59671.59      1026.10 o                         
   1  11   8      16850.34      16446.07       573.12 o                         
   3  11   8      56143.64      58401.71      1091.24 o                         
   5  11   8      20433.73      18373.53       608.90 o                         
   7  11   8      60422.95      61520.84      1170.73 o                         
   9  11   8       6581.25       5919.65       440.60 o                         
  11  11   8      64630.63      70886.83      1392.45 o                         
  13  11   8         18.87       -441.78       441.78 o                         
 -18  12   8      20189.23      20567.17       768.45 o                         
 -16  12   8        586.04        430.67       318.23 o                         
 -14  12   8      22682.09      24135.91       687.20 o                         
 -12  12   8         71.60       -326.23       326.23 o                         
 -10  12   8      30112.36      30791.01      1181.09 o                         
  -8  12   8         26.80       -284.61       284.61 o                         
  -6  12   8      21248.77      21246.40       649.88 o                         
  -4  12   8        292.61       -150.33       278.46 o                         
  -2  12   8      30796.90      33191.22       820.56 o                         
   0  12   8       2773.73       2256.75       341.61 o                         
   2  12   8      26988.00      26128.80       955.24 o                         
   4  12   8       6738.87       6395.75       483.27 o                         
   6  12   8      13797.51      12911.41       721.94 o                         
 -45   1   9       3417.62       2809.00       456.60 o                         
 -43   1   9       6712.02       6906.69       453.64 o                         
 -41   1   9       7837.99       6948.45       416.90 o                         
 -39   1   9      21976.55      21488.96       597.25 o                         
 -37   1   9      19370.29      19558.81       611.04 o                         
 -35   1   9      32504.20      31912.23       727.42 o                         
 -33   1   9      26059.86      26488.58       549.04 o                         
 -31   1   9      56088.88      58622.38       843.62 o                         
 -29   1   9       1028.13        904.36       146.08 o                         
 -27   1   9      59662.45      58379.30       667.78 o                         
 -25   1   9        422.87        374.50       107.00 o                         
 -23   1   9      46177.84      42911.40       465.01 o                         
 -21   1   9       5518.17       4897.60       145.12 o                         
 -19   1   9     151654.97     157433.50      1215.13 o                         
 -17   1   9      11989.29      11655.46       205.87 o                         
 -15   1   9     117532.49     119768.07       935.61 o                         
 -13   1   9        788.18       1079.82        74.35 o                         
 -11   1   9     112797.27     118449.79       922.46 o                         
  -9   1   9      32336.38      34845.32       364.98 o                         
  -7   1   9     128374.63     131525.77      1129.07 o                         
  -5   1   9      32512.20      33975.87       323.99 o                         
  -3   1   9     155627.81     158462.98      1226.45 o                         
  -1   1   9      32833.21      32918.28       338.59 o                         
   1   1   9     178101.69     185263.03      1384.43 o                         
   3   1   9      25663.26      24046.52       340.10 o                         
   5   1   9      70177.73      69394.97       662.92 o                         
   7   1   9      33013.26      30287.14       393.66 o                         
   9   1   9      65841.18      64629.11       692.94 o                         
  11   1   9     123125.05     122821.22      1248.61 o                         
  13   1   9       8912.37       8532.54       236.36 o                         
  15   1   9      71718.50      73897.52       879.93 o                         
  17   1   9        520.20        470.24       225.43 o                         
  19   1   9      34695.83      36629.03       694.50 o                         
  21   1   9       8905.08       9172.25       472.15 o                         
  23   1   9      37963.64      38936.08       758.98 o                         
  25   1   9       2176.75       2667.74       313.44 o                         
  27   1   9      31010.27      30586.82       716.17 o                         
  29   1   9       1078.25       1579.73       309.51 o                         
  31   1   9      19519.06      18092.93       711.97 o                         
 -44   2   9      45381.12      48999.79      1280.86 o                         
 -42   2   9       1105.79        882.40       313.46 o                         
 -40   2   9      32730.72      33880.74       958.06 o                         
 -38   2   9      10890.37      10054.67       447.63 o                         
 -36   2   9      58516.86      59636.25       965.89 o                         
 -34   2   9       4438.71       4491.58       297.94 o                         
 -32   2   9      26114.25      25481.50       556.84 o                         
 -30   2   9      13167.93      13034.04       521.62 o                         
 -28   2   9      59032.62      56476.80       685.05 o                         
 -26   2   9      11100.77      10093.10       258.02 o                         
 -24   2   9     176939.19     176387.16      1589.89 o                         
 -22   2   9      18779.07      17555.56       298.40 o                         
 -20   2   9     144781.72     148613.09      1256.99 o                         
 -18   2   9      70187.52      69341.23       598.97 o                         
 -16   2   9      95802.96      95253.91       776.55 o                         
 -14   2   9     122350.05     121070.65       950.22 o                         
 -12   2   9      62746.12      62575.62       534.90 o                         
 -10   2   9     286936.59     289722.47      2048.58 o                         
  -8   2   9      68546.20      67141.49       528.17 o                         
  -6   2   9     357580.22     370774.94      2875.11 o                         
  -4   2   9      43519.68      40409.56       355.88 o                         
  -2   2   9     212945.53     217846.36      1631.77 o                         
   0   2   9       8979.42       9074.26       148.00 o                         
   2   2   9     269556.81     278007.81      2187.10 o                         
   4   2   9        112.50        239.16       103.72 o                         
   6   2   9     190374.58     189925.16      1699.08 o                         
   8   2   9        531.42        297.94       107.90 o                         
  10   2   9     214300.97     210991.31      1872.50 o                         
  12   2   9        208.34        150.32       145.61 o                         
  14   2   9     131914.66     132854.16      1377.97 o                         
  16   2   9       7391.87       7160.50       321.08 o                         
  18   2   9      68235.11      68408.28      1180.19 o                         
  20   2   9      13888.71      13159.54       612.05 o                         
  22   2   9      50826.90      53169.01      1180.47 o                         
  24   2   9      34337.49      34425.64       764.53 o                         
  26   2   9      62625.89      66964.74      1467.87 o                         
  28   2   9      22010.04      22469.61       668.26 o                         
  30   2   9      25109.51      23760.26       762.26 o                         
 -43   3   9       2242.84       2610.41       373.36 o                         
 -41   3   9        286.75        411.31       360.99 o                         
 -39   3   9       6442.84       6298.88       400.58 o                         
 -37   3   9       3157.10       2979.78       306.92 o                         
 -35   3   9      31852.26      29824.22       654.60 o                         
 -33   3   9       5955.24       4956.31       362.39 o                         
 -31   3   9       3132.66       2643.84       245.47 o                         
 -29   3   9        837.62        579.71       190.47 o                         
 -27   3   9      31179.38      30134.77       477.75 o                         
 -25   3   9      11916.81      11502.16       271.75 o                         
 -23   3   9      76892.10      77879.54       811.12 o                         
 -21   3   9       2742.66       2510.47       127.05 o                         
 -19   3   9      74568.93      73014.84       678.23 o                         
 -17   3   9       2759.76       2655.58        90.53 o                         
 -15   3   9     101233.66     102175.95       805.47 o                         
 -13   3   9      30941.82      31602.69       323.28 o                         
 -11   3   9      11730.98      10345.43       151.04 o                         
  -9   3   9       1358.21       1589.14        70.05 o                         
  -7   3   9      25648.95      26068.64       274.29 o                         
  -5   3   9      22764.80      22025.49       274.55 o                         
  -3   3   9      56917.36      56387.09       496.89 o                         
  -1   3   9      80352.63      80415.05       696.11 o                         
   1   3   9     165141.45     167114.50      1391.24 o                         
   3   3   9      27068.66      24532.36       314.77 o                         
   5   3   9     120966.48     120572.62      1104.99 o                         
   7   3   9      19736.18      19313.63       297.61 o                         
   9   3   9      49236.79      48306.31       558.96 o                         
  11   3   9      18824.31      18413.61       343.20 o                         
  13   3   9      11945.16      12655.56       372.51 o                         
  15   3   9      51993.11      50833.83       855.88 o                         
  17   3   9       9043.04       8988.10       363.45 o                         
  19   3   9      21750.44      22406.68       567.94 o                         
  21   3   9       1664.44       1388.84       298.22 o                         
  23   3   9      15748.60      14163.39       518.33 o                         
  25   3   9        145.03        375.18       320.97 o                         
  27   3   9      14853.75      14459.75       588.83 o                         
  29   3   9        182.88        238.41       457.07 o                         
 -42   4   9       1482.94       1210.28       343.92 o                         
 -40   4   9      14261.18      14580.97       572.52 o                         
 -38   4   9        298.20        418.72       282.03 o                         
 -36   4   9       9087.22       8414.64       468.64 o                         
 -34   4   9       3356.10       2822.13       324.90 o                         
 -32   4   9      11154.10      10288.52       403.63 o                         
 -30   4   9        457.18        478.39       209.31 o                         
 -28   4   9        766.64        751.31       198.47 o                         
 -26   4   9        812.25        735.00       161.01 o                         
 -24   4   9       5008.58       4955.78       195.85 o                         
 -22   4   9      74871.39      75835.28       806.40 o                         
 -20   4   9      14719.76      13841.80       252.33 o                         
 -18   4   9      44087.20      42840.49       462.88 o                         
 -16   4   9      19184.53      17720.50       233.71 o                         
 -14   4   9      10192.41      10122.31       180.16 o                         
 -12   4   9       2494.54       2276.16       109.15 o                         
 -10   4   9      13102.19      14029.29       208.55 o                         
  -8   4   9       1320.13       1360.94        80.94 o                         
  -6   4   9        635.74        518.86        71.04 o                         
  -4   4   9      22198.37      21960.48       243.22 o                         
  -2   4   9       5021.33       4686.27       126.94 o                         
   0   4   9       3765.88       3555.78       111.53 o                         
   2   4   9      20580.65      21784.51       281.17 o                         
   4   4   9       5625.26       5080.02       150.44 o                         
   6   4   9        257.76        361.03       108.20 o                         
   8   4   9       1788.66       1449.26       133.83 o                         
  10   4   9        167.41        184.55       164.12 o                         
  12   4   9        554.74        355.31       145.84 o                         
  14   4   9       3064.46       2238.13       221.21 o                         
  16   4   9       5511.95       5299.84       321.20 o                         
  18   4   9       6272.66       5821.35       309.17 o                         
  20   4   9       1672.75       1443.17       250.79 o                         
  22   4   9      11688.16      10925.66       425.33 o                         
  24   4   9        198.26        222.25       280.08 o                         
  26   4   9       2898.75       2372.51       345.94 o                         
  28   4   9       1444.55       1698.38       441.69 o                         
 -41   5   9      24925.76      23914.50       717.32 o                         
 -39   5   9      26030.35      26018.57       717.87 o                         
 -37   5   9      30361.05      30182.45       774.95 o                         
 -35   5   9      74106.45      74230.88      1464.50 o                         
 -33   5   9      11123.63      10985.63       425.55 o                         
 -31   5   9     126906.18     130626.97      1658.20 o                         
 -29   5   9       6432.61       6632.09       314.38 o                         
 -27   5   9      99328.89     103023.30      1317.29 o                         
 -25   5   9         44.23        121.76       161.13 o                         
 -23   5   9     103993.32     104491.16      1094.71 o                         
 -21   5   9       4454.25       3721.56       163.36 o                         
 -19   5   9      98524.79      97219.23       984.80 o                         
 -17   5   9      10479.46       9796.46       208.50 o                         
 -15   5   9      31486.89      29631.41       364.41 o                         
 -13   5   9      36263.93      35437.51       387.87 o                         
 -11   5   9      73339.88      74073.12       679.24 o                         
  -9   5   9      32232.08      30973.78       387.71 o                         
  -7   5   9     143984.98     149083.39      1258.13 o                         
  -5   5   9       5055.81       4459.64       130.71 o                         
  -3   5   9      27690.75      26084.20       311.69 o                         
  -1   5   9      10978.64       9831.80       192.75 o                         
   1   5   9      54193.44      52665.39       548.17 o                         
   3   5   9      25466.74      23561.93       355.80 o                         
   5   5   9      53725.98      51745.64       593.70 o                         
   7   5   9      75696.59      77201.02       825.91 o                         
   9   5   9      68646.95      66723.69       746.62 o                         
  11   5   9      81305.12      81976.12      1015.98 o                         
  13   5   9      45547.91      46029.95       704.58 o                         
  15   5   9      40060.48      39934.12       673.15 o                         
  17   5   9      26804.35      27161.78       572.16 o                         
  19   5   9       7205.60       7478.31       363.13 o                         
  21   5   9      20108.05      19808.84       548.25 o                         
  23   5   9      39602.79      40950.14       842.58 o                         
  25   5   9      13164.38      11912.64       501.61 o                         
  27   5   9      39272.48      40685.30       968.98 o                         
 -40   6   9      56028.68      56827.11      1376.74 o                         
 -38   6   9       7027.76       6018.47       432.92 o                         
 -36   6   9      58674.82      61584.39      1063.97 o                         
 -34   6   9       6009.80       6445.73       377.92 o                         
 -32   6   9      45625.70      47679.04       869.76 o                         
 -30   6   9      27219.29      26775.86       597.57 o                         
 -28   6   9      43455.78      44751.95       753.96 o                         
 -26   6   9      21607.91      22737.81       500.59 o                         
 -24   6   9      17754.78      18220.13       446.24 o                         
 -22   6   9      68413.43      68487.15       884.80 o                         
 -20   6   9      25439.64      26306.87       457.93 o                         
 -18   6   9      96308.62      94009.31       921.32 o                         
 -16   6   9      42824.69      41241.59       476.55 o                         
 -14   6   9     107094.09     104457.95      1018.08 o                         
 -12   6   9      30930.91      29471.54       436.78 o                         
 -10   6   9     110068.72     109892.04      1023.12 o                         
  -8   6   9       1967.83       1501.66       112.13 o                         
  -6   6   9     114110.05     114985.67      1054.63 o                         
  -4   6   9       8466.83       8129.00       198.84 o                         
  -2   6   9      59961.76      58512.36       651.54 o                         
   0   6   9       1169.50       1169.55       109.99 o                         
   2   6   9      76170.20      78299.61       810.57 o                         
   4   6   9       4808.92       4656.83       175.83 o                         
   6   6   9      57926.90      59050.89       716.40 o                         
   8   6   9       2512.15       1813.59       179.68 o                         
  10   6   9      76671.26      76119.23      1073.52 o                         
  12   6   9        255.99        264.99       247.98 o                         
  14   6   9      63441.14      66745.28       957.36 o                         
  16   6   9       8462.33       8210.49       355.13 o                         
  18   6   9      58515.91      62646.09       938.89 o                         
  20   6   9        285.72        373.60       242.97 o                         
  22   6   9      49522.34      51329.46      1046.45 o                         
  24   6   9        806.01        727.60       340.62 o                         
  26   6   9      51154.49      51769.00      1207.62 o                         
 -37   7   9        214.90       -230.30       338.90 o                         
 -35   7   9       7980.82       7831.64       445.84 o                         
 -33   7   9        979.01        855.77       299.68 o                         
 -31   7   9       4628.13       5095.91       522.17 o                         
 -29   7   9        886.20        623.78       242.24 o                         
 -27   7   9      12040.53      11363.92       437.83 o                         
 -25   7   9       7063.85       6121.81       329.87 o                         
 -23   7   9      16866.80      17846.76       444.25 o                         
 -21   7   9       6908.65       6514.49       275.19 o                         
 -19   7   9       7360.98       7366.95       276.79 o                         
 -17   7   9      11749.19      11318.39       362.83 o                         
 -15   7   9      19143.96      18607.57       357.88 o                         
 -13   7   9      10221.98       9313.04       294.17 o                         
 -11   7   9      16086.95      15981.56       298.43 o                         
  -9   7   9      16201.42      14557.90       288.96 o                         
  -7   7   9       8576.48       8511.96       231.30 o                         
  -5   7   9        578.60        521.11       122.59 o                         
  -3   7   9      16016.30      15483.20       315.91 o                         
  -1   7   9        359.03         55.50       119.72 o                         
   1   7   9        272.66        222.30       120.52 o                         
   3   7   9        493.27        511.55       139.47 o                         
   5   7   9       1001.07       1111.65       165.19 o                         
   7   7   9        148.32        127.46       159.91 o                         
   9   7   9       1909.06       1586.29       251.53 o                         
  11   7   9       6391.68       5973.14       342.76 o                         
  13   7   9       2905.83       2613.48       274.16 o                         
  15   7   9       8414.82       7166.47       357.50 o                         
  17   7   9      11502.78      11053.73       527.00 o                         
  19   7   9       6692.88       6850.57       390.82 o                         
  21   7   9       4259.43       4630.41       394.23 o                         
  23   7   9       2098.16       1888.04       381.85 o                         
  25   7   9        431.24      -2688.34      2688.34 o                         
 -36   8   9       4428.78       4666.87       431.15 o                         
 -34   8   9        806.34       1035.46       327.27 o                         
 -32   8   9       5494.34       5240.56       373.96 o                         
 -30   8   9       3953.37       3130.44       314.78 o                         
 -28   8   9       8518.84       8769.77       422.25 o                         
 -26   8   9        928.87        692.07       277.19 o                         
 -24   8   9       1088.89       1113.59       229.34 o                         
 -22   8   9       4522.78       3933.20       260.60 o                         
 -20   8   9       9983.49       9808.58       335.83 o                         
 -18   8   9       1954.04       1859.31       208.80 o                         
 -16   8   9       8515.57       8433.07       315.30 o                         
 -14   8   9      28258.87      27024.66       478.61 o                         
 -12   8   9      10289.98      10125.67       337.11 o                         
 -10   8   9      33345.57      33731.70       690.38 o                         
  -8   8   9        208.14        125.56       158.20 o                         
  -6   8   9      42032.84      41352.77       660.54 o                         
  -4   8   9       3468.97       3271.70       232.34 o                         
  -2   8   9      40991.85      41197.96       675.14 o                         
   0   8   9       3596.42       3236.05       219.83 o                         
   2   8   9      16309.71      16674.82       416.23 o                         
   4   8   9       1785.53       1533.54       212.09 o                         
   6   8   9       3655.86       3358.66       240.33 o                         
   8   8   9        267.43         37.06       208.33 o                         
  10   8   9      28703.17      28682.21       637.98 o                         
  12   8   9        282.86         48.08       218.81 o                         
  14   8   9       8753.24       8039.12       450.90 o                         
  16   8   9        916.25        518.91       284.99 o                         
  18   8   9      14262.71      14511.97       668.36 o                         
  20   8   9       1126.51        848.41       335.77 o                         
  22   8   9      12490.50      12526.78       568.08 o                         
 -33   9   9       3665.69       2735.85       395.71 o                         
 -31   9   9      43123.79      43919.50      1026.80 o                         
 -29   9   9       1453.77       1063.50       291.79 o                         
 -27   9   9      53226.01      55453.16       935.20 o                         
 -25   9   9       1108.14        359.61       241.80 o                         
 -23   9   9      93010.88      96278.98      1319.14 o                         
 -21   9   9        344.65        -63.14       213.14 o                         
 -19   9   9      54227.09      57749.34       889.45 o                         
 -17   9   9       2447.45       2407.43       246.88 o                         
 -15   9   9      37773.04      38661.43       710.33 o                         
 -13   9   9       7000.46       6630.93       318.96 o                         
 -11   9   9      71721.98      72195.89       942.31 o                         
  -9   9   9       7343.47       7198.86       293.58 o                         
  -7   9   9      62192.52      64005.27       879.03 o                         
  -5   9   9       6152.34       5859.30       280.21 o                         
  -3   9   9      68051.34      68117.23       968.16 o                         
  -1   9   9      20362.29      19842.78       515.10 o                         
   1   9   9      55687.15      56904.05       845.27 o                         
   3   9   9      22114.94      21353.15       498.59 o                         
   5   9   9      38170.11      39053.61       686.70 o                         
   7   9   9      41232.48      42604.18       836.88 o                         
   9   9   9      43092.95      43425.56       905.35 o                         
  11   9   9      36057.71      36199.78       842.07 o                         
  13   9   9      19184.67      18558.36       668.50 o                         
  15   9   9      22799.51      21455.14       869.84 o                         
  17   9   9      14237.57      13649.76       608.34 o                         
  19   9   9      40740.35      44341.65      1037.63 o                         
 -28  10   9      22486.22      23542.13       900.08 o                         
 -26  10   9      14773.89      15564.36       797.13 o                         
 -24  10   9      25720.26      25107.52       751.02 o                         
 -22  10   9      25443.09      26200.97       722.66 o                         
 -20  10   9      23094.35      23453.34       570.92 o                         
 -18  10   9      23663.88      24294.76       604.98 o                         
 -16  10   9      14875.08      14956.53       474.13 o                         
 -14  10   9      23343.19      22897.34       593.33 o                         
 -12  10   9      15779.46      14930.73       502.58 o                         
 -10  10   9      33119.09      33946.90       660.79 o                         
  -8  10   9      14784.80      14325.24       441.93 o                         
  -6  10   9      33218.34      35058.26       691.68 o                         
  -4  10   9        266.55        207.20       217.46 o                         
  -2  10   9      40965.80      41458.71       735.13 o                         
   0  10   9       2827.91       2355.82       268.79 o                         
   2  10   9      41591.70      44148.29       783.23 o                         
   4  10   9       1736.22       1652.63       273.93 o                         
   6  10   9      40198.10      43083.39      1000.15 o                         
   8  10   9         56.85        548.58       283.13 o                         
  10  10   9      24903.93      23517.17       995.53 o                         
  12  10   9        198.52        267.62       306.45 o                         
  14  10   9      46203.60      51447.69      1212.11 o                         
  16  10   9       3037.55       2163.66       401.27 o                         
 -25  11   9        152.55         55.05       329.94 o                         
 -23  11   9       3803.91       3049.62       367.78 o                         
 -21  11   9       1053.47        857.24       391.28 o                         
 -19  11   9        242.04        232.91       283.81 o                         
 -17  11   9         62.23        199.98       279.41 o                         
 -15  11   9       2431.61       2388.10       304.23 o                         
 -13  11   9       3698.96       3808.22       317.67 o                         
 -11  11   9       3044.93       2388.55       282.03 o                         
  -9  11   9       2042.14       1610.02       278.58 o                         
  -7  11   9         41.73       -237.00       237.00 o                         
  -5  11   9         18.76        -30.60       243.39 o                         
  -3  11   9         23.72       -222.14       238.99 o                         
  -1  11   9         41.69         20.42       252.89 o                         
   1  11   9       2262.05       1663.79       300.78 o                         
   3  11   9         42.34        183.19       298.19 o                         
   5  11   9        527.24        355.14       329.31 o                         
   7  11   9       1530.06       1177.81       334.12 o                         
   9  11   9       1696.43       1000.70       370.49 o                         
  11  11   9         12.04       -328.78       328.78 o                         
 -16  12   9      21692.27      22456.59       700.91 o                         
 -14  12   9      16499.92      15950.94       644.06 o                         
 -12  12   9      10595.48       9355.13       490.95 o                         
 -10  12   9      25492.57      25896.56      1047.63 o                         
  -8  12   9       7067.94       7482.53       476.16 o                         
  -6  12   9      25970.11      26711.04      1063.82 o                         
  -4  12   9       3496.63       3416.35       372.47 o                         
  -2  12   9      30372.79      31914.16       805.28 o                         
   0  12   9       3736.08       3456.73       391.51 o                         
   2  12   9      25971.42      25569.84       984.67 o                         
   4  12   9        825.29       1596.96      1300.03 o                         
 -44   0  10      20521.22      20755.63       954.67 o                         
 -42   0  10       2690.45       1482.87       482.60 o                         
 -40   0  10      43919.61      46947.43      1256.01 o                         
 -38   0  10       7133.02       6220.78       523.02 o                         
 -36   0  10      39418.92      41514.27      1069.22 o                         
 -34   0  10       3953.05       3425.67       554.51 o                         
 -32   0  10      88903.00      89566.95      1585.62 o                         
 -30   0  10       1210.81       1242.23       245.37 o                         
 -28   0  10     139564.84     138785.89      1856.72 o                         
 -26   0  10       2530.58       2728.07       291.17 o                         
 -24   0  10     109466.45     108302.23      1394.76 o                         
 -22   0  10        263.55        -31.04       139.33 o                         
 -20   0  10     228318.72     227055.75      2484.02 o                         
 -18   0  10       3148.48       2794.89       195.57 o                         
 -16   0  10     205491.44     207710.27      2335.71 o                         
 -14   0  10      41640.14      40782.26       535.33 o                         
 -12   0  10     120436.13     117328.32      1277.89 o                         
 -10   0  10     104678.61     106582.26      1308.60 o                         
  -8   0  10      89883.80      87979.89      1164.25 o                         
  -6   0  10     180582.94     182114.34      2261.38 o                         
  -4   0  10     419136.22     441230.00      4911.80 o                         
  -2   0  10      38329.96      39351.71       554.29 o                         
   0   0  10      87862.11      82419.78      1028.97 o                         
   2   0  10     118570.20     122854.88      1449.59 o                         
   4   0  10      81830.77      79604.86      1052.11 o                         
   6   0  10      98728.79     100611.37      1295.96 o                         
   8   0  10      57563.35      58021.77       840.13 o                         
  10   0  10     229666.42     234358.73      2927.10 o                         
  12   0  10      23141.80      22718.43       532.77 o                         
  14   0  10     157127.17     158580.44      2408.92 o                         
  16   0  10      13710.58      14459.93       626.87 o                         
  18   0  10      51376.28      53006.62      1245.11 o                         
  20   0  10        145.79        498.84       320.91 o                         
  22   0  10      56712.84      59126.82      1605.71 o                         
  24   0  10       7567.24       8351.92       589.24 o                         
  26   0  10      38001.61      42539.19      1184.40 o                         
  28   0  10       4420.67       2638.31       492.55 o                         
  30   0  10      32570.28      31831.52      1193.12 o                         
 -45   1  10       9759.88       9729.90       513.87 o                         
 -43   1  10       1830.24       2048.92       345.41 o                         
 -41   1  10      17160.11      18429.32       617.42 o                         
 -39   1  10       1563.22       1308.47       287.51 o                         
 -37   1  10      19281.57      18938.86       629.21 o                         
 -35   1  10       4961.65       4528.51       329.30 o                         
 -33   1  10      21906.31      21565.20       561.49 o                         
 -31   1  10      16760.50      14599.71       443.59 o                         
 -29   1  10      21497.62      21456.70       387.43 o                         
 -27   1  10       4109.93       3872.55       148.99 o                         
 -25   1  10      25750.57      25355.61       338.67 o                         
 -23   1  10      23602.18      22782.10       296.74 o                         
 -21   1  10      36129.92      36493.81       370.00 o                         
 -19   1  10      77901.08      78105.97       653.11 o                         
 -17   1  10      20706.13      20564.16       229.18 o                         
 -15   1  10      78479.76      76122.79       631.72 o                         
 -13   1  10      61983.57      62646.73       531.82 o                         
 -11   1  10      80698.07      78646.97       681.22 o                         
  -9   1  10      22817.95      24163.42       313.80 o                         
  -7   1  10     221158.50     232216.83      2070.59 o                         
  -5   1  10        213.63        468.46        89.07 o                         
  -3   1  10     104073.84     105122.51       922.79 o                         
  -1   1  10      18066.62      18507.91       234.67 o                         
   1   1  10     142510.81     142939.23      1219.26 o                         
   3   1  10      18919.46      17993.76       230.87 o                         
   5   1  10     157146.17     157040.67      1347.38 o                         
   7   1  10       1353.31       1040.30       104.28 o                         
   9   1  10      36307.03      36548.45       493.95 o                         
  11   1  10       1619.74       1239.49       143.38 o                         
  13   1  10      24869.34      25241.41       434.06 o                         
  15   1  10       2106.25       2084.09       237.08 o                         
  17   1  10      26408.77      26725.95       575.75 o                         
  19   1  10      13543.44      12351.24       544.29 o                         
  21   1  10      19374.30      19613.85       556.48 o                         
  23   1  10      19055.97      18412.70       555.89 o                         
  25   1  10      25778.15      24757.98       640.00 o                         
  27   1  10       5463.48       4513.97       379.74 o                         
  29   1  10       5033.91       4906.74       629.97 o                         
 -44   2  10       1030.89        838.33       321.38 o                         
 -42   2  10         27.24        238.34       315.43 o                         
 -40   2  10       2145.10       1887.65       307.80 o                         
 -38   2  10         98.24        277.70       234.51 o                         
 -36   2  10       4818.08       4766.55       309.34 o                         
 -34   2  10         69.08        145.31       203.17 o                         
 -32   2  10       3347.96       2789.07       238.97 o                         
 -30   2  10       3711.56       3660.73       254.53 o                         
 -28   2  10       4126.32       3749.52       189.26 o                         
 -26   2  10       2630.36       2664.47       184.24 o                         
 -24   2  10        363.03        474.21       122.44 o                         
 -22   2  10       6911.81       6859.25       164.84 o                         
 -20   2  10        487.25        663.06        87.94 o                         
 -18   2  10       4277.73       4325.12       110.02 o                         
 -16   2  10        450.23        639.92        64.57 o                         
 -14   2  10       7556.90       8116.24       133.52 o                         
 -12   2  10       1013.60        794.97        74.25 o                         
 -10   2  10       1436.43       1560.16        63.19 o                         
  -8   2  10      38471.34      40183.20       372.52 o                         
  -6   2  10       4340.33       3840.84        78.49 o                         
  -4   2  10       4511.18       4706.91       108.30 o                         
  -2   2  10       1095.66        820.87        73.51 o                         
   0   2  10       5743.99       5368.12       146.41 o                         
   2   2  10       9919.66      10262.76       179.68 o                         
   4   2  10      24985.37      24742.02       318.77 o                         
   6   2  10        401.79        508.90        94.40 o                         
   8   2  10      33237.81      31996.33       544.92 o                         
  10   2  10        597.77        491.30       114.71 o                         
  12   2  10       6859.44       5787.93       239.61 o                         
  14   2  10        291.75        159.06       173.32 o                         
  16   2  10       3073.16       2771.41       243.08 o                         
  18   2  10       1077.05        881.04       223.26 o                         
  20   2  10        177.01         57.31       224.87 o                         
  22   2  10       7445.66       7458.77       380.43 o                         
  24   2  10          0.69       -353.43       353.43 o                         
  26   2  10       7702.53       7742.43       430.74 o                         
  28   2  10          6.90       -291.32       291.32 o                         
 -43   3  10       6792.25       6515.51       444.77 o                         
 -41   3  10      36905.84      37108.98       929.59 o                         
 -39   3  10      16495.42      16143.88       536.83 o                         
 -37   3  10      55572.30      56822.43      1000.73 o                         
 -35   3  10      27083.93      27401.90       643.02 o                         
 -33   3  10      45651.59      44851.19      1058.96 o                         
 -31   3  10      46124.39      44053.74       832.31 o                         
 -29   3  10      12558.85      12404.97       363.27 o                         
 -27   3  10      25715.39      24149.30       512.78 o                         
 -25   3  10      11846.37      11961.37       278.23 o                         
 -23   3  10      58085.04      57297.62       604.42 o                         
 -21   3  10      28290.35      29200.78       362.13 o                         
 -19   3  10      68551.69      66029.16       622.81 o                         
 -17   3  10       5289.99       4897.56       126.24 o                         
 -15   3  10      77450.34      77246.68       677.38 o                         
 -13   3  10      16215.95      15357.44       202.76 o                         
 -11   3  10     155667.48     157468.88      1247.11 o                         
  -9   3  10      23474.95      21521.77       223.87 o                         
  -7   3  10     254137.11     261631.02      1979.23 o                         
  -5   3  10       5064.82       5150.98       118.99 o                         
  -3   3  10      93837.07      93097.84       804.11 o                         
  -1   3  10        397.99        584.97        83.33 o                         
   1   3  10      68757.57      67313.88       636.34 o                         
   3   3  10        130.21         38.31        74.25 o                         
   5   3  10      87897.22      89236.80       862.30 o                         
   7   3  10      13931.32      12468.03       281.25 o                         
   9   3  10      60821.70      61258.25       672.33 o                         
  11   3  10       8269.05       8523.35       280.34 o                         
  13   3  10      61185.99      59526.84       817.30 o                         
  15   3  10        511.54        335.40       190.05 o                         
  17   3  10      83098.53      83453.51      1132.96 o                         
  19   3  10        838.89       1016.87       239.52 o                         
  21   3  10      41414.38      42093.15       794.01 o                         
  23   3  10      23441.33      21203.48       637.56 o                         
  25   3  10      49134.71      48295.93      1190.07 o                         
  27   3  10      27886.43      26934.10       754.26 o                         
  29   3  10      17602.18      15594.95       628.51 o                         
 -42   4  10       8351.35       7345.15       471.03 o                         
 -40   4  10      42661.59      44532.93      1130.69 o                         
 -38   4  10       4413.46       3509.87       350.19 o                         
 -36   4  10      54972.17      57489.00      1059.35 o                         
 -34   4  10       5410.53       4417.53       452.31 o                         
 -32   4  10      90343.82      91308.00      1265.75 o                         
 -30   4  10        574.16        360.88       197.57 o                         
 -28   4  10      76961.16      78219.97      1117.60 o                         
 -26   4  10       4503.26       4123.64       216.06 o                         
 -24   4  10     117715.79     121334.28      1183.45 o                         
 -22   4  10       8941.27       8944.26       249.75 o                         
 -20   4  10     152537.30     154985.56      1341.69 o                         
 -18   4  10      19916.39      18645.23       235.37 o                         
 -16   4  10     165026.19     165983.53      1406.48 o                         
 -14   4  10      35313.74      32149.00       376.75 o                         
 -12   4  10     189473.36     191815.55      1606.81 o                         
 -10   4  10      43451.81      40263.40       424.76 o                         
  -8   4  10     125187.52     123464.15      1068.68 o                         
  -6   4  10      31488.65      29744.45       338.23 o                         
  -4   4  10     102681.49     102420.45       936.92 o                         
  -2   4  10      46557.43      46426.98       494.06 o                         
   0   4  10      68278.27      65431.84       632.44 o                         
   2   4  10      34196.59      31681.98       375.24 o                         
   4   4  10      78065.49      79223.47       819.04 o                         
   6   4  10      78782.85      77067.09       823.44 o                         
   8   4  10      44639.34      43565.10       531.33 o                         
  10   4  10     100753.67     101604.37      1081.62 o                         
  12   4  10       5877.11       4888.60       255.84 o                         
  14   4  10     106353.30     107957.49      1470.14 o                         
  16   4  10      18577.76      19552.55       489.30 o                         
  18   4  10      64867.45      67735.79       979.52 o                         
  20   4  10        275.47        247.72       240.54 o                         
  22   4  10      68439.23      70091.84      1057.67 o                         
  24   4  10        129.69        -69.12       321.10 o                         
  26   4  10      43828.74      42763.67      1088.80 o                         
  28   4  10        133.77        515.73       380.32 o                         
 -41   5  10       9979.93       9519.90       535.93 o                         
 -39   5  10        932.56        581.53       375.85 o                         
 -37   5  10       8661.76       7633.29       411.56 o                         
 -35   5  10       1742.57       1541.90       314.57 o                         
 -33   5  10       9797.75       7900.88       385.21 o                         
 -31   5  10      11608.57      10541.01       426.22 o                         
 -29   5  10      15231.74      15637.02       465.22 o                         
 -27   5  10      18353.37      17539.64       430.87 o                         
 -25   5  10      10603.96      10496.55       317.81 o                         
 -23   5  10      10393.86      10180.07       265.57 o                         
 -21   5  10      15327.71      14320.35       324.52 o                         
 -19   5  10      13166.50      13275.95       245.21 o                         
 -17   5  10       6505.23       6304.92       159.12 o                         
 -15   5  10      51997.49      50460.58       503.86 o                         
 -13   5  10       9377.96       9003.22       182.14 o                         
 -11   5  10      35015.86      33946.97       375.49 o                         
  -9   5  10        901.70       1040.31        83.23 o                         
  -7   5  10      51111.12      51085.48       521.89 o                         
  -5   5  10       2952.82       2747.18       145.00 o                         
  -3   5  10      27098.36      25993.82       308.54 o                         
  -1   5  10          5.89        -51.63        77.14 o                         
   1   5  10      35377.47      34192.61       408.10 o                         
   3   5  10       2666.52       2301.10       121.62 o                         
   5   5  10      47464.04      47186.20       613.62 o                         
   7   5  10        438.69        365.30       125.16 o                         
   9   5  10      23556.32      25203.92       473.19 o                         
  11   5  10        793.02        793.91       193.36 o                         
  13   5  10      14039.79      14003.37       398.97 o                         
  15   5  10      11074.12      11646.03       388.51 o                         
  17   5  10       5758.51       5117.56       309.65 o                         
  19   5  10       8711.95       8415.43       430.56 o                         
  21   5  10      12358.80      12303.91       467.55 o                         
  23   5  10       3531.37       3830.82       355.88 o                         
  25   5  10       7224.54       6051.20       423.09 o                         
  27   5  10       5000.05       4449.05       446.75 o                         
 -40   6  10       3606.70       2915.58       509.49 o                         
 -38   6  10        581.83        371.08       302.39 o                         
 -36   6  10       7497.93       7680.04       421.19 o                         
 -34   6  10       2246.81       1721.75       299.39 o                         
 -32   6  10      13726.35      13429.28       473.60 o                         
 -30   6  10        316.50         40.90       222.94 o                         
 -28   6  10       4713.20       4641.66       290.47 o                         
 -26   6  10        321.95        361.54       186.09 o                         
 -24   6  10      13346.56      12963.91       384.01 o                         
 -22   6  10       9646.01       9578.08       293.38 o                         
 -20   6  10      19294.53      19272.66       363.17 o                         
 -18   6  10      14594.78      13575.14       258.42 o                         
 -16   6  10      10755.93      10416.31       256.42 o                         
 -14   6  10      11995.83      11366.91       275.99 o                         
 -12   6  10      14919.56      14270.33       276.82 o                         
 -10   6  10      11256.47      10546.93       218.14 o                         
  -8   6  10       3827.11       3243.11       164.88 o                         
  -6   6  10       7670.86       7626.46       185.26 o                         
  -4   6  10       5191.84       4841.39       170.17 o                         
  -2   6  10        492.84        528.16        90.32 o                         
   0   6  10      12209.86      11913.43       244.11 o                         
   2   6  10        975.75        934.07       120.06 o                         
   4   6  10      10323.17       9090.10       239.79 o                         
   6   6  10       3847.86       3958.96       293.26 o                         
   8   6  10      31818.37      29063.27       546.28 o                         
  10   6  10      14368.39      14442.36       566.68 o                         
  12   6  10       3769.93       3893.18       275.52 o                         
  14   6  10      10078.34       9744.87       368.92 o                         
  16   6  10        786.31        853.56       239.32 o                         
  18   6  10       6638.20       7750.23       389.37 o                         
  20   6  10        284.95        357.22       276.69 o                         
  22   6  10      12248.56      11772.93       483.28 o                         
  24   6  10         10.23       -333.58       333.58 o                         
 -39   7  10      15536.96      10961.22      1934.00 o                         
 -37   7  10      50373.89      50772.68      1013.45 o                         
 -35   7  10      20078.24      18715.04       618.96 o                         
 -33   7  10      27268.04      26647.06       826.23 o                         
 -31   7  10      53234.40      54245.70       945.21 o                         
 -29   7  10      20231.27      20836.85       591.92 o                         
 -27   7  10      52758.16      53322.68       882.22 o                         
 -25   7  10      11927.10      11718.58       388.70 o                         
 -23   7  10      60836.19      61609.70       854.83 o                         
 -21   7  10      32475.95      32563.73       559.15 o                         
 -19   7  10      50353.60      48354.84       704.70 o                         
 -17   7  10       9764.55      10117.54       304.77 o                         
 -15   7  10      70489.14      72212.19       881.33 o                         
 -13   7  10       6355.61       6379.94       223.91 o                         
 -11   7  10      68247.14      71317.18       804.32 o                         
  -9   7  10        311.18        282.58       151.64 o                         
  -7   7  10     144041.11     148259.52      1403.82 o                         
  -5   7  10       1115.63        938.42       136.17 o                         
  -3   7  10     110286.02     111084.84      1244.17 o                         
  -1   7  10        808.35        641.98       148.40 o                         
   1   7  10      81358.61      81828.09       973.68 o                         
   3   7  10         38.63         23.14       141.25 o                         
   5   7  10      54051.52      55262.72       744.57 o                         
   7   7  10      13862.50      12525.50       399.06 o                         
   9   7  10      67013.86      69296.98       993.60 o                         
  11   7  10       2362.31       2221.46       261.28 o                         
  13   7  10      54121.59      55544.60       906.52 o                         
  15   7  10       4485.84       4022.02       333.49 o                         
  17   7  10      53154.96      53839.76      1006.95 o                         
  19   7  10       2877.53       2102.94       340.18 o                         
  21   7  10      41951.14      41968.25       995.97 o                         
  23   7  10      14903.63      14775.35       699.64 o                         
 -36   8  10      46039.66      49665.46      1189.24 o                         
 -34   8  10        127.28         -2.31       330.20 o                         
 -32   8  10      38132.80      40435.21       874.81 o                         
 -30   8  10         98.63       -144.78       278.69 o                         
 -28   8  10      74612.67      78361.30      1186.54 o                         
 -26   8  10       7965.26       7532.90       397.41 o                         
 -24   8  10      50895.46      50678.08       813.84 o                         
 -22   8  10       6644.19       6141.30       354.01 o                         
 -20   8  10      43897.92      43480.67       710.91 o                         
 -18   8  10       9136.21       9171.39       314.73 o                         
 -16   8  10      46273.13      47947.23       793.12 o                         
 -14   8  10      21930.26      20064.48       541.34 o                         
 -12   8  10      48956.79      47638.99       720.00 o                         
 -10   8  10       2985.86       2504.40       200.53 o                         
  -8   8  10      45924.47      45300.66       753.17 o                         
  -6   8  10      45223.39      44085.20       686.34 o                         
  -4   8  10      16063.55      16545.37       425.55 o                         
  -2   8  10      53594.03      53337.46       809.10 o                         
   0   8  10      30535.86      28801.44       551.92 o                         
   2   8  10      33697.14      33534.10       570.80 o                         
   4   8  10      53063.34      53302.84       850.66 o                         
   6   8  10      47787.23      50201.74       985.29 o                         
   8   8  10      22887.00      23760.27       654.48 o                         
  10   8  10      21589.33      22719.50       588.68 o                         
  12   8  10      15053.69      14859.39       702.44 o                         
  14   8  10      32564.54      32833.39       781.42 o                         
  16   8  10       3406.45       2883.17       375.08 o                         
  18   8  10      58086.43      63413.63      1180.36 o                         
  20   8  10       3638.73       2632.64       419.04 o                         
 -33   9  10       6150.52       6689.90       493.92 o                         
 -31   9  10       1019.93        486.88       314.94 o                         
 -29   9  10        476.02         67.92       276.58 o                         
 -27   9  10      13742.79      13403.50       493.94 o                         
 -25   9  10       2378.28       2296.44       380.91 o                         
 -23   9  10       9216.51       7930.25       353.39 o                         
 -21   9  10        137.18       -212.00       212.00 o                         
 -19   9  10       1125.29        710.73       254.30 o                         
 -17   9  10        975.31        586.88       211.55 o                         
 -15   9  10        112.55        -43.41       207.87 o                         
 -13   9  10        113.59        159.53       191.24 o                         
 -11   9  10      11659.27      11342.35       383.56 o                         
  -9   9  10        871.06       1158.67       223.53 o                         
  -7   9  10        915.96        630.57       208.92 o                         
  -5   9  10         34.55         98.32       211.52 o                         
  -3   9  10        400.48        365.18       201.83 o                         
  -1   9  10       6115.49       6096.35       303.30 o                         
   1   9  10        721.32        998.15       223.60 o                         
   3   9  10       6656.32       6762.24       438.13 o                         
   5   9  10        315.93        345.11       228.41 o                         
   7   9  10       2119.69       1719.38       278.89 o                         
   9   9  10       4481.29       4491.22       335.43 o                         
  11   9  10         59.72       -248.60       248.60 o                         
  13   9  10      13685.79      12552.37       590.13 o                         
  15   9  10       1421.12       1001.14       322.96 o                         
  17   9  10       8660.88       8133.14       551.49 o                         
 -28  10  10      15510.66      13813.63       555.35 o                         
 -26  10  10        737.79        689.88       292.83 o                         
 -24  10  10      28923.19      30239.38       708.83 o                         
 -22  10  10        121.35         72.04       249.11 o                         
 -20  10  10      40648.49      40840.36       774.87 o                         
 -18  10  10        672.19        878.45       254.49 o                         
 -16  10  10      20905.81      19925.13       551.56 o                         
 -14  10  10      15346.00      15287.61       492.28 o                         
 -12  10  10      13296.10      12591.55       412.68 o                         
 -10  10  10      11018.09      11672.08       484.84 o                         
  -8  10  10      21411.37      21682.51       601.16 o                         
  -6  10  10      10642.95      10201.50       389.99 o                         
  -4  10  10      32923.06      34776.30       859.74 o                         
  -2  10  10       7554.09       7396.34       347.37 o                         
   0  10  10      20242.45      20637.41       638.59 o                         
   2  10  10      17696.20      18190.59       543.70 o                         
   4  10  10       5152.70       4712.75       334.92 o                         
   6  10  10      23584.78      23847.95       667.92 o                         
   8  10  10       1573.68        504.82       311.85 o                         
  10  10  10      22750.08      20953.86       697.57 o                         
  12  10  10       1935.83       2215.39       388.91 o                         
  14  10  10      23561.67      22709.23       943.89 o                         
 -23  11  10      26941.69      26507.67       809.91 o                         
 -21  11  10      27532.33      25692.48       852.47 o                         
 -19  11  10      42620.79      43049.61      1070.47 o                         
 -17  11  10      17300.09      18278.77       628.48 o                         
 -15  11  10      50183.97      52355.67      1011.12 o                         
 -13  11  10      13699.69      13070.28       590.25 o                         
 -11  11  10      64590.61      68394.45      1176.01 o                         
  -9  11  10       7456.66       6179.23       447.08 o                         
  -7  11  10      53937.56      56037.16      1245.97 o                         
  -5  11  10        200.86       -202.04       265.61 o                         
  -3  11  10      64448.92      69507.34      1150.69 o                         
  -1  11  10         39.69       -150.60       280.09 o                         
   1  11  10      76127.70      82648.61      1501.09 o                         
   3  11  10        298.63         55.92       320.03 o                         
   5  11  10      50731.77      54415.21      1105.18 o                         
   7  11  10       2756.35       1982.65       407.48 o                         
   9  11  10      31249.23      31991.16       908.09 o                         
 -16  12  10      24124.04      24997.14       774.60 o                         
 -14  12  10       3752.78       3267.66       362.23 o                         
 -12  12  10      22496.24      22722.89       740.75 o                         
 -10  12  10       3622.22       3258.54       387.48 o                         
  -8  12  10      29128.63      30032.62       801.61 o                         
  -6  12  10       8975.70       9051.88       519.63 o                         
  -4  12  10      18770.39      18549.05       791.46 o                         
  -2  12  10      20009.63      19547.41       850.60 o                         
   0  12  10      10392.23       9395.28       520.21 o                         
 -45   1  11      22948.87      21946.94       708.98 o                         
 -43   1  11        933.95        494.50       344.99 o                         
 -41   1  11      22567.56      22894.28       676.44 o                         
 -39   1  11         25.46         49.79       261.96 o                         
 -37   1  11      49347.29      50467.50       902.58 o                         
 -35   1  11         26.39        201.63       195.77 o                         
 -33   1  11      22565.85      23170.30       500.88 o                         
 -31   1  11       7583.71       6709.87       313.81 o                         
 -29   1  11      65996.53      66330.67       786.62 o                         
 -27   1  11       1275.71       1269.34       113.79 o                         
 -25   1  11      67795.09      68040.47       649.63 o                         
 -23   1  11      14600.30      14304.16       237.62 o                         
 -21   1  11     114580.52     116553.00      1004.66 o                         
 -19   1  11      32388.45      30839.29       319.90 o                         
 -17   1  11     212149.00     220779.97      1758.06 o                         
 -15   1  11     104662.76     103922.01       872.58 o                         
 -13   1  11     114929.91     115224.91       948.96 o                         
 -11   1  11      92884.95      93373.77       904.53 o                         
  -9   1  11      28260.77      24889.31       350.26 o                         
  -7   1  11      87932.88      82831.49       835.09 o                         
  -5   1  11      69401.35      73210.24       677.47 o                         
  -3   1  11     105502.69     105160.84       924.86 o                         
  -1   1  11       3537.70       3632.77       123.94 o                         
   1   1  11      59215.66      57698.04       568.39 o                         
   3   1  11        342.44        454.23        93.21 o                         
   5   1  11      88941.36      86851.95       805.54 o                         
   7   1  11        638.49        498.90        95.59 o                         
   9   1  11      85533.03      86213.41       929.01 o                         
  11   1  11      12351.42      12695.38       379.00 o                         
  13   1  11      28997.74      29508.12       556.10 o                         
  15   1  11      11256.68       9777.68       364.97 o                         
  17   1  11      78710.70      79907.88      1243.44 o                         
  19   1  11       1090.48        919.72       237.20 o                         
  21   1  11      37408.34      37190.12       795.11 o                         
  23   1  11       4954.50       4486.17       357.76 o                         
  25   1  11      37138.49      39024.47      1194.66 o                         
  27   1  11       5182.77       4358.21       500.21 o                         
 -44   2  11       4318.90       3686.91       411.78 o                         
 -42   2  11      23317.35      22292.14       715.91 o                         
 -40   2  11      13964.68      13892.88       538.50 o                         
 -38   2  11      72269.16      73642.94      1205.43 o                         
 -36   2  11      27897.43      28670.17       610.24 o                         
 -34   2  11      58202.69      58959.42       921.64 o                         
 -32   2  11      54914.50      53052.80       795.55 o                         
 -30   2  11      35495.75      34036.27       590.38 o                         
 -28   2  11     115637.30     115632.30      1212.82 o                         
 -26   2  11      19701.86      19532.51       295.74 o                         
 -24   2  11     182507.28     185407.61      1595.57 o                         
 -22   2  11       2428.55       2407.82        98.99 o                         
 -20   2  11     236909.27     238935.52      1919.80 o                         
 -18   2  11      11076.99      11031.72       176.61 o                         
 -16   2  11     170051.83     172276.30      1346.40 o                         
 -14   2  11       1432.09       1221.47        89.21 o                         
 -12   2  11     134439.52     135020.28      1098.22 o                         
 -10   2  11        397.50        392.33        61.36 o                         
  -8   2  11     192737.52     192170.59      1677.39 o                         
  -6   2  11      33694.09      37051.18       361.41 o                         
  -4   2  11     236231.36     236929.80      1956.95 o                         
  -2   2  11        164.91        283.45        66.40 o                         
   0   2  11     307517.56     316440.19      2438.05 o                         
   2   2  11      23661.09      23809.64       324.99 o                         
   4   2  11     131072.05     130639.10      1158.37 o                         
   6   2  11      74717.66      72010.95       715.85 o                         
   8   2  11     104412.78     106889.03      1052.19 o                         
  10   2  11      61326.29      57970.27       684.82 o                         
  12   2  11      36004.21      36443.85       669.15 o                         
  14   2  11      54971.20      55912.01       819.92 o                         
  16   2  11      29254.65      26219.99       682.17 o                         
  18   2  11       8361.02       8724.10       381.42 o                         
  20   2  11      16431.83      15971.28       503.57 o                         
  22   2  11      20805.23      19579.62       690.21 o                         
  24   2  11       9651.87       9076.10       464.45 o                         
  26   2  11      25222.24      24819.34       722.69 o                         
  28   2  11       9834.24       8095.99       693.79 o                         
 -43   3  11       3360.68       3028.81       396.11 o                         
 -41   3  11       7362.83       7303.59       467.32 o                         
 -39   3  11       1936.26       1600.80       288.17 o                         
 -37   3  11      11384.19      10045.44       420.82 o                         
 -35   3  11        564.14        383.21       229.10 o                         
 -33   3  11      25051.71      25540.68       537.74 o                         
 -31   3  11        882.29        697.40       194.73 o                         
 -29   3  11      47240.08      48446.29       717.99 o                         
 -27   3  11         62.76       -105.16       125.30 o                         
 -25   3  11      40748.89      40258.96       535.27 o                         
 -23   3  11        180.35        198.18        86.80 o                         
 -21   3  11      62256.42      61064.00       611.83 o                         
 -19   3  11       9330.02       9052.03       219.63 o                         
 -17   3  11      52661.43      52256.72       477.34 o                         
 -15   3  11      16881.89      15947.12       256.37 o                         
 -13   3  11      15724.34      15476.12       223.10 o                         
 -11   3  11      57003.46      54140.43       489.27 o                         
  -9   3  11      67482.53      69471.85       601.65 o                         
  -7   3  11      32012.56      29369.66       317.01 o                         
  -5   3  11       2076.13       2049.84        79.31 o                         
  -3   3  11      55779.61      52293.68       499.33 o                         
  -1   3  11      15034.46      15243.31       218.29 o                         
   1   3  11      66859.10      67552.38       702.20 o                         
   3   3  11       4803.46       4785.73       148.94 o                         
   5   3  11      59413.71      60065.28       623.27 o                         
   7   3  11       5857.03       5959.20       216.29 o                         
   9   3  11      12906.66      12842.91       289.24 o                         
  11   3  11       1069.56       1309.48       175.97 o                         
  13   3  11      11251.06      11662.20       537.44 o                         
  15   3  11       1752.28       1486.52       218.20 o                         
  17   3  11      11004.60      10977.93       394.50 o                         
  19   3  11        152.44         49.18       301.58 o                         
  21   3  11      15876.28      15409.00       567.59 o                         
  23   3  11       2782.19       2377.71       408.70 o                         
  25   3  11      10173.28      10532.12       524.42 o                         
  27   3  11         64.32       -329.91       339.96 o                         
 -42   4  11        906.16       1046.61       351.83 o                         
 -40   4  11       1221.06        954.92       325.94 o                         
 -38   4  11        966.24        142.14       283.21 o                         
 -36   4  11      13178.13      12665.06       514.39 o                         
 -34   4  11       2991.83       2853.30       280.80 o                         
 -32   4  11      19262.07      17651.05       469.26 o                         
 -30   4  11        739.66        530.50       187.59 o                         
 -28   4  11      16316.66      17107.90       495.51 o                         
 -26   4  11       3509.15       2934.12       203.70 o                         
 -24   4  11       4599.60       4730.03       183.18 o                         
 -22   4  11        390.15        191.77       109.51 o                         
 -20   4  11        519.14        540.48        84.01 o                         
 -18   4  11      10762.49      10599.37       192.47 o                         
 -16   4  11        976.15       1062.19        86.48 o                         
 -14   4  11       1401.80       1328.42        97.62 o                         
 -12   4  11        180.13        223.61        70.18 o                         
 -10   4  11       1235.96       1217.19       111.98 o                         
  -8   4  11      19824.71      21101.62       266.91 o                         
  -6   4  11       8889.66       8750.23       170.08 o                         
  -4   4  11       9362.73       9578.87       178.73 o                         
  -2   4  11       3536.37       3570.98       131.43 o                         
   0   4  11      14703.91      14809.06       254.62 o                         
   2   4  11       4215.96       4889.09       177.01 o                         
   4   4  11      23768.73      22825.25       346.31 o                         
   6   4  11        428.03        542.98       114.73 o                         
   8   4  11      18010.10      16788.69       441.41 o                         
  10   4  11       4520.99       3718.33       251.42 o                         
  12   4  11       5615.62       5092.42       350.72 o                         
  14   4  11       5913.41       5557.89       288.85 o                         
  16   4  11         79.16         -9.60       198.00 o                         
  18   4  11       3044.28       3124.13       279.75 o                         
  20   4  11         93.68       -140.33       245.70 o                         
  22   4  11       6828.44       6383.02       396.08 o                         
  24   4  11       5121.02       4417.27       383.28 o                         
  26   4  11       7450.14       6377.33       464.39 o                         
 -41   5  11      38679.81      39150.25       976.27 o                         
 -39   5  11       1758.58       1949.77       336.97 o                         
 -37   5  11      71055.75      72729.82      1138.24 o                         
 -35   5  11       2959.25       2682.78       293.76 o                         
 -33   5  11      42655.56      42528.20       945.44 o                         
 -31   5  11       1434.52       1196.22       255.14 o                         
 -29   5  11      34838.06      33519.77       589.96 o                         
 -27   5  11       2473.87       1874.19       206.36 o                         
 -25   5  11      55368.11      55979.86       750.99 o                         
 -23   5  11       2538.88       2245.28       177.69 o                         
 -21   5  11      65892.99      64698.47       681.16 o                         
 -19   5  11      14612.63      13455.58       235.51 o                         
 -17   5  11      80609.05      79484.32       779.94 o                         
 -15   5  11      36540.19      34225.10       418.48 o                         
 -13   5  11      46743.34      46498.06       500.15 o                         
 -11   5  11      82392.93      83193.99       828.85 o                         
  -9   5  11      61103.23      60699.80       625.91 o                         
  -7   5  11     130280.00     133053.11      1274.60 o                         
  -5   5  11      46509.34      44714.61       512.92 o                         
  -3   5  11      98676.48      96720.00       981.53 o                         
  -1   5  11      41310.12      41216.39       475.84 o                         
   1   5  11      27303.19      27572.25       378.75 o                         
   3   5  11      59987.47      58880.23       670.33 o                         
   5   5  11      24433.72      24355.45       385.64 o                         
   7   5  11      25537.19      25940.29       461.51 o                         
   9   5  11      59063.14      60274.90       849.93 o                         
  11   5  11      12185.95      12479.65       511.36 o                         
  13   5  11      73548.04      76030.88      1007.98 o                         
  15   5  11      14253.92      13733.00       487.03 o                         
  17   5  11      86849.73      88697.91      1218.17 o                         
  19   5  11        893.61        618.39       266.54 o                         
  21   5  11      81547.80      87159.30      1556.08 o                         
  23   5  11       3236.49       2437.89       354.64 o                         
  25   5  11      44861.24      46386.71      1411.60 o                         
 -40   6  11      20183.59      20893.21       790.20 o                         
 -38   6  11      20731.54      19099.85       670.91 o                         
 -36   6  11      30331.18      30119.48       755.26 o                         
 -34   6  11      12033.80      11364.50       488.49 o                         
 -32   6  11      59521.44      59229.75      1026.93 o                         
 -30   6  11      16439.48      17130.05       534.93 o                         
 -28   6  11      85123.27      85981.53      1172.35 o                         
 -26   6  11       9418.83       9942.91       323.84 o                         
 -24   6  11      68077.88      69580.19       898.04 o                         
 -22   6  11       2218.88       2795.85       185.55 o                         
 -20   6  11      39699.57      37788.79       551.96 o                         
 -18   6  11       2035.88       2069.19       128.99 o                         
 -16   6  11      75730.83      75786.07       761.85 o                         
 -14   6  11       1503.49       1374.85       150.23 o                         
 -12   6  11      80789.55      82641.30       827.22 o                         
 -10   6  11        298.77        247.42       110.77 o                         
  -8   6  11      71271.19      72399.77       732.34 o                         
  -6   6  11      12005.56      12063.24       241.62 o                         
  -4   6  11     123937.02     122567.30      1197.87 o                         
  -2   6  11        539.91        577.78       129.66 o                         
   0   6  11     159505.08     160672.08      1500.23 o                         
   2   6  11       4727.95       4370.45       197.96 o                         
   4   6  11      95727.20      97497.14      1123.98 o                         
   6   6  11      13458.75      12858.97       435.51 o                         
   8   6  11     118841.01     120647.46      1673.73 o                         
  10   6  11      25324.84      26453.25       548.81 o                         
  12   6  11      56808.11      59139.11       915.45 o                         
  14   6  11      27893.63      29334.93       622.97 o                         
  16   6  11      20865.08      20275.30       587.88 o                         
  18   6  11      38461.99      38542.67       772.31 o                         
  20   6  11      41983.33      45169.37       982.90 o                         
  22   6  11      50895.88      53734.91      1720.42 o                         
  24   6  11      28178.92      29063.64      1267.12 o                         
 -39   7  11        421.06        160.82       712.41 o                         
 -37   7  11       3236.55       2881.10       374.29 o                         
 -35   7  11        137.58        -16.99       311.11 o                         
 -33   7  11      14679.15      14834.27       702.56 o                         
 -31   7  11        304.84       -112.50       250.12 o                         
 -29   7  11      22104.89      21824.98       616.08 o                         
 -27   7  11       5991.21       6508.81       324.41 o                         
 -25   7  11       3669.49       3679.65       258.11 o                         
 -23   7  11       9952.82      10205.49       351.03 o                         
 -21   7  11       2809.68       3079.09       214.18 o                         
 -19   7  11       2863.84       2698.52       197.02 o                         
 -17   7  11       4569.84       4652.91       250.85 o                         
 -15   7  11        917.21        649.24       151.59 o                         
 -13   7  11      11866.88      12017.86       307.42 o                         
 -11   7  11        201.04        -26.63       124.89 o                         
  -9   7  11       4865.21       4807.01       203.60 o                         
  -7   7  11        183.03          4.40       127.24 o                         
  -5   7  11       4085.05       3810.68       199.66 o                         
  -3   7  11       2597.60       2353.39       239.41 o                         
  -1   7  11      20041.64      19121.15       410.04 o                         
   1   7  11      12134.43      11834.23       329.40 o                         
   3   7  11      18378.47      17826.79       422.65 o                         
   5   7  11      11552.92      11105.08       370.84 o                         
   7   7  11        618.31        551.58       205.55 o                         
   9   7  11      20011.28      20257.36       585.79 o                         
  11   7  11       1006.27        481.26       234.01 o                         
  13   7  11      13870.41      13635.93       581.78 o                         
  15   7  11       1850.82       1386.78       279.53 o                         
  17   7  11      11225.58      10236.34       454.91 o                         
  19   7  11        205.39       -117.73       290.59 o                         
  21   7  11      12237.70      11365.20       616.88 o                         
 -36   8  11       6649.76       6203.22       495.96 o                         
 -34   8  11       4558.82       4412.48       391.15 o                         
 -32   8  11       9648.16       9421.88       476.82 o                         
 -30   8  11       1261.40        844.28       284.33 o                         
 -28   8  11      10040.62      10434.65       448.53 o                         
 -26   8  11        775.03        693.95       241.76 o                         
 -24   8  11      19700.17      19519.09       536.61 o                         
 -22   8  11        223.75         90.77       192.80 o                         
 -20   8  11      30306.10      30228.80       592.23 o                         
 -18   8  11        907.92        655.10       192.03 o                         
 -16   8  11      36959.52      35622.25       589.20 o                         
 -14   8  11       1735.60       1454.15       189.44 o                         
 -12   8  11       4685.34       4335.17       232.37 o                         
 -10   8  11       1899.79       1623.36       187.51 o                         
  -8   8  11       8935.15       9172.88       295.72 o                         
  -6   8  11       8117.48       7515.04       352.50 o                         
  -4   8  11      34356.79      34517.54       580.28 o                         
  -2   8  11         27.53        -19.34       163.74 o                         
   0   8  11      31473.33      31244.52       621.93 o                         
   2   8  11       7010.33       6479.49       301.05 o                         
   4   8  11      11835.89      11954.20       435.21 o                         
   6   8  11      14995.78      14991.79       493.67 o                         
   8   8  11      17293.78      17050.75       515.62 o                         
  10   8  11       7792.80       7135.05       478.35 o                         
  12   8  11       9877.09       9567.09       525.32 o                         
  14   8  11       8959.60       8921.36       487.37 o                         
  16   8  11       2984.45       2203.12       389.95 o                         
  18   8  11       4397.86       4032.45       425.21 o                         
 -33   9  11      26925.13      27684.73       818.22 o                         
 -31   9  11       1816.60       1588.48       343.77 o                         
 -29   9  11      25625.48      25938.26       716.74 o                         
 -27   9  11       5029.81       4458.81       352.37 o                         
 -25   9  11      55353.41      57712.81      1029.70 o                         
 -23   9  11       8153.95       7944.53       375.95 o                         
 -21   9  11      76536.24      79492.89      1134.80 o                         
 -19   9  11      16921.42      15523.15       472.64 o                         
 -17   9  11      52326.66      53011.01       972.87 o                         
 -15   9  11      26252.84      25450.07       797.43 o                         
 -13   9  11      53952.79      55633.14       828.15 o                         
 -11   9  11      29592.03      29399.20       593.42 o                         
  -9   9  11      39232.50      39021.65       648.90 o                         
  -7   9  11      54298.98      56074.43       900.14 o                         
  -5   9  11      28501.36      28521.12       720.25 o                         
  -3   9  11      50800.63      51769.86       819.52 o                         
  -1   9  11      16720.89      17041.33       493.30 o                         
   1   9  11      44106.45      44579.39       791.62 o                         
   3   9  11      19601.13      18765.25       604.97 o                         
   5   9  11      38456.44      40103.44       780.03 o                         
   7   9  11       6718.05       6367.61       406.00 o                         
   9   9  11      49645.72      52823.42       998.77 o                         
  11   9  11       8303.58       8269.81       454.72 o                         
  13   9  11      39998.06      44087.38      1185.98 o                         
  15   9  11       2250.36       1541.43       370.30 o                         
 -28  10  11      22431.09      22631.61       865.87 o                         
 -26  10  11       7542.71       7786.16       426.38 o                         
 -24  10  11      27850.11      26452.88       782.35 o                         
 -22  10  11       4854.34       4705.24       345.19 o                         
 -20  10  11      16893.45      16382.30       607.05 o                         
 -18  10  11       2142.55       1513.23       269.51 o                         
 -16  10  11      32506.56      34056.14       725.08 o                         
 -14  10  11       1605.89       1169.55       253.32 o                         
 -12  10  11      49928.57      51339.71      1085.38 o                         
 -10  10  11        202.29         33.84       253.72 o                         
  -8  10  11      34612.18      34000.64       685.56 o                         
  -6  10  11          6.96       -230.73       230.73 o                         
  -4  10  11      33815.29      34187.08       697.37 o                         
  -2  10  11       2310.08       1901.12       342.86 o                         
   0  10  11      54661.40      57676.51      1014.17 o                         
   2  10  11       3767.03       3935.44       408.76 o                         
   4  10  11      34775.74      35557.88       792.18 o                         
   6  10  11        678.10         83.68       281.81 o                         
   8  10  11      33034.23      33726.07       794.71 o                         
  10  10  11       3818.89       3932.18       414.27 o                         
  12  10  11      25371.63      25572.46       906.53 o                         
 -23  11  11        908.70       1485.22       320.04 o                         
 -21  11  11        990.12        551.16       316.01 o                         
 -19  11  11        141.32        259.32       266.51 o                         
 -17  11  11         23.03        254.84       264.17 o                         
 -15  11  11          7.42         32.09       273.64 o                         
 -13  11  11        399.71       -114.67       328.43 o                         
 -11  11  11       2121.32       1924.89       302.78 o                         
  -9  11  11        475.58        437.53       276.97 o                         
  -7  11  11       1185.65       1283.52       291.91 o                         
  -5  11  11       2981.63       2747.53       323.89 o                         
  -3  11  11         18.31        206.01       277.97 o                         
  -1  11  11       8718.61      10042.61       485.32 o                         
   1  11  11       2259.07       2208.31       349.79 o                         
   3  11  11       1593.97       1586.16       392.74 o                         
   5  11  11       1570.56       1541.66       360.87 o                         
   7  11  11          6.26       -171.34       345.08 o                         
 -14  12  11        593.14       -511.63       629.17 o                         
 -12  12  11      16974.68      16921.89       705.73 o                         
 -10  12  11        268.72        291.54       410.23 o                         
  -8  12  11      18731.13      20167.30       694.36 o                         
  -6  12  11        145.82       -376.71       376.71 o                         
  -4  12  11      21433.59      20508.73       747.15 o                         
 -46   0  12      36042.46      37696.99      3153.79 o                         
 -44   0  12       2528.36       2113.56       565.96 o                         
 -42   0  12      71188.00      72552.72      2099.31 o                         
 -40   0  12       2792.19       2838.66       467.07 o                         
 -38   0  12     121511.36     129039.57      2446.43 o                         
 -36   0  12       5675.45       6085.87       490.55 o                         
 -34   0  12      91057.80      96904.30      1665.75 o                         
 -32   0  12      34893.24      34704.53       805.03 o                         
 -30   0  12      97679.76     103594.41      1614.02 o                         
 -28   0  12      28830.68      26737.23       513.50 o                         
 -26   0  12      28500.85      28121.09       663.24 o                         
 -24   0  12      54307.16      52842.11       681.26 o                         
 -22   0  12     100518.30     105146.03      1288.07 o                         
 -20   0  12     150289.52     148981.84      1755.53 o                         
 -18   0  12      92565.73      93208.70      1187.93 o                         
 -16   0  12     204252.42     206037.56      2244.62 o                         
 -14   0  12      98611.25      98257.57      1315.07 o                         
 -12   0  12      34670.83      30625.94       679.45 o                         
 -10   0  12      65054.68      68528.05      1098.31 o                         
  -8   0  12     237015.97     233800.52      3054.14 o                         
  -6   0  12     101765.48     108370.48      1368.13 o                         
  -4   0  12     219511.42     221991.73      2587.24 o                         
  -2   0  12       6341.48       6447.76       290.27 o                         
   0   0  12     387443.75     400698.59      4907.09 o                         
   2   0  12        313.33        291.16       131.20 o                         
   4   0  12      94678.55      96876.55      1291.83 o                         
   6   0  12       5609.39       6236.18       279.26 o                         
   8   0  12      34530.64      35346.14       633.43 o                         
  10   0  12        874.13       1322.54       211.16 o                         
  12   0  12      88190.59      91560.38      1722.18 o                         
  14   0  12        487.34        669.91       288.87 o                         
  16   0  12      74091.88      76378.06      2209.25 o                         
  18   0  12       2458.51       2510.08       495.49 o                         
  20   0  12      62323.03      67260.80      1462.92 o                         
  22   0  12       2338.92       1725.82       453.29 o                         
  24   0  12      65330.21      67738.12      1840.69 o                         
  26   0  12       4821.27       3422.94       550.71 o                         
 -45   1  12       6970.36       6520.82       493.08 o                         
 -43   1  12      10044.80      10623.60       597.84 o                         
 -41   1  12       7007.53       7089.59       553.64 o                         
 -39   1  12      21621.46      20924.93       834.31 o                         
 -37   1  12      17095.12      17311.54       538.00 o                         
 -35   1  12       5319.47       4828.45       305.20 o                         
 -33   1  12      31600.89      31450.71       576.74 o                         
 -31   1  12       2314.02       2802.46       200.40 o                         
 -29   1  12      51148.79      50037.36       644.06 o                         
 -27   1  12      22177.11      22042.34       336.10 o                         
 -25   1  12     121240.34     120347.41      1064.33 o                         
 -23   1  12      28606.45      28317.27       383.20 o                         
 -21   1  12     153555.98     154801.25      1259.25 o                         
 -19   1  12        889.88        986.20        90.18 o                         
 -17   1  12     100089.48      98310.09       873.58 o                         
 -15   1  12      28432.84      28284.06       299.36 o                         
 -13   1  12      65180.33      61961.26       609.32 o                         
 -11   1  12      89874.34      89922.08       890.44 o                         
  -9   1  12     102147.30     101078.95       988.58 o                         
  -7   1  12       2772.48       1888.71       110.97 o                         
  -5   1  12      55923.81      55699.76       526.60 o                         
  -3   1  12       2712.15       2283.18        96.12 o                         
  -1   1  12      34973.17      34198.50       388.93 o                         
   1   1  12      13025.71      12546.03       250.20 o                         
   3   1  12      15462.20      14362.76       228.08 o                         
   5   1  12      10574.71       9594.64       222.27 o                         
   7   1  12       5781.07       4840.36       195.57 o                         
   9   1  12      27587.23      26458.45       410.42 o                         
  11   1  12      35201.68      34779.23       571.96 o                         
  13   1  12      17823.97      16843.99       434.00 o                         
  15   1  12      23644.76      24457.20       574.73 o                         
  17   1  12       7890.28       8027.42       375.80 o                         
  19   1  12        580.63        355.13       249.77 o                         
  21   1  12      26016.30      26950.27       702.03 o                         
  23   1  12       1950.95       1557.51       374.28 o                         
  25   1  12      10820.41      10872.79       600.69 o                         
  27   1  12       3239.14       2616.31       487.53 o                         
 -44   2  12          4.42        461.63       382.93 o                         
 -42   2  12       1221.05       1688.44       336.50 o                         
 -40   2  12       4358.98       3900.23       393.60 o                         
 -38   2  12        638.59        776.24       250.94 o                         
 -36   2  12       1232.79       1285.95       232.00 o                         
 -34   2  12        981.63        917.76       224.68 o                         
 -32   2  12       3808.02       3578.21       249.42 o                         
 -30   2  12       5392.40       5253.41       340.72 o                         
 -28   2  12       4176.33       4039.76       192.92 o                         
 -26   2  12        308.87        257.59        95.82 o                         
 -24   2  12       1140.41       1004.50        99.31 o                         
 -22   2  12         25.26         64.19        77.81 o                         
 -20   2  12      12823.62      12778.52       216.53 o                         
 -18   2  12       7139.65       6859.90       143.57 o                         
 -16   2  12         41.88        -62.88        75.68 o                         
 -14   2  12       3165.46       3506.77       103.60 o                         
 -12   2  12        957.26        984.04        83.72 o                         
 -10   2  12       9203.70       9247.09       169.15 o                         
  -8   2  12      50969.39      53697.77       581.60 o                         
  -6   2  12      50399.88      49784.88       489.20 o                         
  -4   2  12      17898.69      18727.52       255.16 o                         
  -2   2  12      56970.77      57255.23       533.12 o                         
   0   2  12        884.54        762.00        88.14 o                         
   2   2  12          2.97        -74.33        74.33 o                         
   4   2  12        953.85       1192.49       121.46 o                         
   6   2  12         71.57        137.69        90.54 o                         
   8   2  12      13826.56      14607.84       342.70 o                         
  10   2  12       2152.61       2447.18       188.04 o                         
  12   2  12       4641.94       4095.29       283.82 o                         
  14   2  12       4496.34       4128.23       326.63 o                         
  16   2  12       5979.40       5193.62       302.89 o                         
  18   2  12          2.21         -8.25       220.59 o                         
  20   2  12       2972.49       2841.01       362.95 o                         
  22   2  12       1486.78        926.31       293.66 o                         
  24   2  12       3538.04       2868.28       380.57 o                         
  26   2  12       7026.52       6417.43       488.13 o                         
 -43   3  12       1876.86       1946.42       489.18 o                         
 -41   3  12      14172.49      13233.96       688.11 o                         
 -39   3  12       9368.60       8193.91       598.62 o                         
 -37   3  12      32750.71      32628.67       842.29 o                         
 -35   3  12       8597.25       7592.98       577.29 o                         
 -33   3  12      23928.45      23091.73       594.32 o                         
 -31   3  12       7664.68       7229.50       398.86 o                         
 -29   3  12      23592.03      23561.22       518.94 o                         
 -27   3  12      16843.40      15773.36       385.47 o                         
 -25   3  12      95415.93      94164.95       946.93 o                         
 -23   3  12       8382.49       8354.17       191.74 o                         
 -21   3  12     136114.28     133526.47      1142.39 o                         
 -19   3  12        862.68        660.03        97.85 o                         
 -17   3  12     135196.95     137379.78      1110.32 o                         
 -15   3  12        418.37        316.10        77.34 o                         
 -13   3  12     124220.29     124988.35       988.70 o                         
 -11   3  12       8120.70       7798.67       140.27 o                         
  -9   3  12      98958.98     102205.13       890.55 o                         
  -7   3  12      16617.93      16116.69       207.17 o                         
  -5   3  12      78519.59      78264.45       740.09 o                         
  -3   3  12       1139.15        807.32        81.88 o                         
  -1   3  12      67380.94      64225.29       613.58 o                         
   1   3  12       1592.94       1180.54       103.00 o                         
   3   3  12     104266.98     101953.39       951.63 o                         
   5   3  12      19239.30      19455.78       301.75 o                         
   7   3  12     139337.31     139958.00      1359.03 o                         
   9   3  12      27528.62      28735.65       609.09 o                         
  11   3  12      57245.65      58138.78       798.76 o                         
  13   3  12      76772.79      79258.41      1018.92 o                         
  15   3  12      29388.64      28397.64       590.69 o                         
  17   3  12      43158.02      42368.21       829.22 o                         
  19   3  12       5748.41       5429.13       356.43 o                         
  21   3  12      44248.73      42994.71       879.96 o                         
  23   3  12       2103.17       2021.31       338.89 o                         
  25   3  12      29949.21      31333.23       985.10 o                         
 -42   4  12      42705.41      41984.11       949.79 o                         
 -40   4  12        641.64        304.23       297.53 o                         
 -38   4  12      63064.95      62519.27      1130.61 o                         
 -36   4  12       7414.83       6801.90       389.23 o                         
 -34   4  12      80891.56      84320.71      1343.47 o                         
 -32   4  12      31441.47      30280.27       599.05 o                         
 -30   4  12      53667.75      54867.26       924.67 o                         
 -28   4  12      26904.99      25173.69       672.13 o                         
 -26   4  12      56305.88      57308.34       916.82 o                         
 -24   4  12      27463.83      26868.48       373.08 o                         
 -22   4  12      73055.59      74362.81       746.93 o                         
 -20   4  12      40088.76      38424.78       413.62 o                         
 -18   4  12      78638.77      78214.84       723.94 o                         
 -16   4  12      37764.32      36041.89       403.65 o                         
 -14   4  12      70216.60      68187.49       638.97 o                         
 -12   4  12      49573.52      48080.39       474.98 o                         
 -10   4  12      75017.22      73643.23       683.91 o                         
  -8   4  12     119294.41     121384.22      1080.18 o                         
  -6   4  12      43782.60      43392.98       452.88 o                         
  -4   4  12     121053.85     118900.56      1121.68 o                         
  -2   4  12       9223.60       8461.37       195.55 o                         
   0   4  12     125791.33     124018.66      1146.29 o                         
   2   4  12       6654.11       6660.27       169.03 o                         
   4   4  12     124868.10     126284.20      1241.59 o                         
   6   4  12        417.14        419.33       147.67 o                         
   8   4  12      70465.61      72203.09       901.96 o                         
  10   4  12        171.54        166.23       200.86 o                         
  12   4  12     114938.73     116539.77      1374.52 o                         
  14   4  12        502.49        129.04       204.73 o                         
  16   4  12      72964.66      74613.62      1064.25 o                         
  18   4  12       3233.39       2626.08       405.03 o                         
  20   4  12      35134.48      35185.62       920.52 o                         
  22   4  12       2468.26       1915.51       331.46 o                         
  24   4  12      48300.30      49460.61      1089.25 o                         
 -41   5  12      13983.87      14022.93       813.54 o                         
 -39   5  12       9157.87       8235.71       603.36 o                         
 -37   5  12       6631.03       6152.52       410.77 o                         
 -35   5  12       2672.75       1995.05       288.87 o                         
 -33   5  12      18941.57      18805.40       541.71 o                         
 -31   5  12       1802.95       1928.82       229.44 o                         
 -29   5  12      31850.84      32661.32       639.52 o                         
 -27   5  12       2983.36       2819.67       208.01 o                         
 -25   5  12      19068.30      18803.57       376.73 o                         
 -23   5  12        149.00        151.65       117.16 o                         
 -21   5  12      29998.00      29241.12       423.82 o                         
 -19   5  12        836.18        625.36       133.60 o                         
 -17   5  12      40504.61      41246.58       457.56 o                         
 -15   5  12         27.02        -41.76        86.07 o                         
 -13   5  12      38599.30      38032.29       438.99 o                         
 -11   5  12      13252.18      11905.97       221.62 o                         
  -9   5  12      38407.87      38045.63       462.60 o                         
  -7   5  12        556.53        564.87        95.05 o                         
  -5   5  12      31852.95      31392.58       403.96 o                         
  -3   5  12       3983.08       4198.37       164.13 o                         
  -1   5  12      16319.27      16118.73       289.43 o                         
   1   5  12      31567.82      29732.09       387.13 o                         
   3   5  12       9393.54      10688.93       280.29 o                         
   5   5  12       5294.68       5565.11       252.65 o                         
   7   5  12       3351.56       3075.63       289.73 o                         
   9   5  12       8203.03       7796.27       299.59 o                         
  11   5  12      13400.92      12457.26       462.02 o                         
  13   5  12       3962.41       3363.73       273.89 o                         
  15   5  12       3305.54       3661.52       294.63 o                         
  17   5  12      11218.69      10468.40       428.35 o                         
  19   5  12        694.34        200.81       270.86 o                         
  21   5  12      14694.71      13257.49       541.44 o                         
  23   5  12       3319.79       2973.08       437.62 o                         
 -40   6  12       1080.03        639.29       396.35 o                         
 -38   6  12       8135.84       8749.86       538.47 o                         
 -36   6  12       4864.36       4515.05       384.02 o                         
 -34   6  12       3610.11       3821.39       345.45 o                         
 -32   6  12       3594.34       2689.19       303.67 o                         
 -30   6  12       2282.17       2212.93       307.00 o                         
 -28   6  12      13663.81      13515.43       449.19 o                         
 -26   6  12       4358.65       3777.80       325.36 o                         
 -24   6  12       5319.74       5229.24       243.85 o                         
 -22   6  12       9693.55       9276.08       274.78 o                         
 -20   6  12       2500.56       2553.56       240.99 o                         
 -18   6  12       1820.78       1605.35       159.31 o                         
 -16   6  12        206.29        198.30       116.32 o                         
 -14   6  12       4934.05       4244.01       187.40 o                         
 -12   6  12       1334.61       1104.97       156.12 o                         
 -10   6  12      44293.16      42910.43       611.10 o                         
  -8   6  12      11183.37      11128.00       256.97 o                         
  -6   6  12      34180.53      33235.11       471.58 o                         
  -4   6  12      40644.16      40873.54       551.65 o                         
  -2   6  12      10026.76       9029.47       291.23 o                         
   0   6  12       1068.83       1152.04       157.16 o                         
   2   6  12       3164.58       3290.73       193.25 o                         
   4   6  12      18045.05      17577.36       419.38 o                         
   6   6  12       3885.94       3645.56       231.12 o                         
   8   6  12      15981.56      16012.64       452.99 o                         
  10   6  12        654.50        409.92       219.43 o                         
  12   6  12       9336.40       9587.62       497.25 o                         
  14   6  12        135.63       -168.89       236.10 o                         
  16   6  12       9602.41       8960.98       417.26 o                         
  18   6  12         24.12       -188.44       280.02 o                         
  20   6  12       3948.14       3216.94       384.99 o                         
  22   6  12       1167.03       1003.14       423.03 o                         
 -39   7  12       5917.12       2737.60       945.14 o                         
 -37   7  12      32283.58      33295.02       844.77 o                         
 -35   7  12       4582.79       4166.16       400.00 o                         
 -33   7  12      29551.09      29781.75       724.72 o                         
 -31   7  12      13920.36      13395.32       492.30 o                         
 -29   7  12      27180.57      27182.16       841.54 o                         
 -27   7  12      10979.27       9639.81       416.95 o                         
 -25   7  12      68153.67      67136.22      1012.67 o                         
 -23   7  12        530.59        736.37       207.46 o                         
 -21   7  12     108534.26     108681.77      1366.20 o                         
 -19   7  12       3112.47       2482.86       216.94 o                         
 -17   7  12     107287.60     108940.10      1297.92 o                         
 -15   7  12        854.23        595.11       200.98 o                         
 -13   7  12     109433.06     112004.67      1273.80 o                         
 -11   7  12        100.12         59.14       189.13 o                         
  -9   7  12      46051.35      47852.21       636.66 o                         
  -7   7  12      12504.18      11557.97       382.35 o                         
  -5   7  12     111070.17     111600.16      1285.49 o                         
  -3   7  12       5901.58       5439.54       240.29 o                         
  -1   7  12     101838.84     103839.07      1260.21 o                         
   1   7  12      13186.09      12904.54       372.16 o                         
   3   7  12      54831.23      56748.90       877.25 o                         
   5   7  12      18034.78      19166.28       522.89 o                         
   7   7  12      88578.38      89905.93      1279.17 o                         
   9   7  12      16719.46      16861.76       813.44 o                         
  11   7  12      38691.46      38413.23       941.20 o                         
  13   7  12      55948.78      60806.80      1725.17 o                         
  15   7  12      19721.58      20188.75       631.48 o                         
  17   7  12      65960.05      73016.28      1384.90 o                         
  19   7  12      15766.22      16117.86       637.56 o                         
 -36   8  12       2627.55       1811.66       355.74 o                         
 -34   8  12      33945.93      34340.59       844.51 o                         
 -32   8  12      17395.61      17597.45       602.38 o                         
 -30   8  12      28002.29      30390.50       708.28 o                         
 -28   8  12       5098.70       4271.03       346.80 o                         
 -26   8  12      29130.28      29853.15       662.16 o                         
 -24   8  12       8216.58       7258.43       353.41 o                         
 -22   8  12      47524.76      47275.49       802.80 o                         
 -20   8  12      16712.02      18058.25       538.50 o                         
 -18   8  12      13535.83      13313.20       457.22 o                         
 -16   8  12      23715.26      24671.17       509.27 o                         
 -14   8  12      36891.72      35480.73       646.76 o                         
 -12   8  12      50392.68      51208.73       779.40 o                         
 -10   8  12      23178.08      24612.67       507.96 o                         
  -8   8  12      63678.73      64460.20       935.57 o                         
  -6   8  12      19993.59      21551.44       528.81 o                         
  -4   8  12      43718.81      43692.94       816.76 o                         
  -2   8  12      40848.04      40926.02       722.75 o                         
   0   8  12      54145.81      54512.56       879.88 o                         
   2   8  12       8335.67       8399.31       372.47 o                         
   4   8  12      71846.30      74741.79      1176.37 o                         
   6   8  12       6970.56       5737.09       462.25 o                         
   8   8  12      86050.76      91735.59      1489.66 o                         
  10   8  12       1270.76        884.39       297.49 o                         
  12   8  12      66590.47      67102.97      1171.65 o                         
  14   8  12       2873.48       2895.15       364.56 o                         
  16   8  12      51690.91      55262.93      1101.55 o                         
  18   8  12       4585.27       4449.08       488.27 o                         
 -33   9  12       2251.62       1608.60       417.86 o                         
 -31   9  12         16.29          1.37       293.70 o                         
 -29   9  12        291.29         40.25       261.60 o                         
 -27   9  12        446.28        275.81       259.26 o                         
 -25   9  12       1188.61       1502.06       270.97 o                         
 -23   9  12        489.40        305.47       232.32 o                         
 -21   9  12        953.04        794.35       267.19 o                         
 -19   9  12       4030.65       4038.26       292.24 o                         
 -17   9  12       1373.19       1483.61       240.93 o                         
 -15   9  12       9725.73       9536.35       384.62 o                         
 -13   9  12       4685.86       3954.78       348.07 o                         
 -11   9  12       7853.41       7312.11       342.17 o                         
  -9   9  12       3887.87       3722.88       383.64 o                         
  -7   9  12       2615.95       2103.34       260.34 o                         
  -5   9  12       4029.75       3766.18       281.31 o                         
  -3   9  12       1316.81        900.44       307.14 o                         
  -1   9  12       6958.45       7169.58       423.84 o                         
   1   9  12       3080.79       2893.56       293.53 o                         
   3   9  12      14631.07      14777.41       510.17 o                         
   5   9  12       2176.46       1922.92       316.71 o                         
   7   9  12       8931.41       8337.02       490.27 o                         
   9   9  12        200.32       -118.78       282.81 o                         
  11   9  12       1870.10       1186.50       329.46 o                         
  13   9  12       3847.52       3337.12       397.64 o                         
  15   9  12       2425.54        155.68      1929.99 o                         
 -28  10  12       8282.90       8145.76       533.97 o                         
 -26  10  12       4368.92       3388.71       353.60 o                         
 -24  10  12      19667.02      21006.34       693.57 o
[truncated: 247,537 more chars]
